# Supplementary material for: In-degree centrality in a social network is linked to coordinated neural activity
Source: Nat Commun. 2022 Mar 2;13:1118. doi: 10.1038/s41467-022-28432-3 (PMC8891270; doi:10.1038/s41467-022-28432-3)
Supplement: Supplementary file 4 — Source Data [file 41467_2022_28432_MOESM4_ESM.xlsx]

## Sheet: Figure 2a
Figure 2a
	participant	parcel	avg_ISC	in_degree_centrality_binarized
	sub-1	7Networks_LH_Cont_Cing_1	0.167219	low
	sub-1	7Networks_LH_Limbic_OFC_2	0.0225306	low
	sub-1	7Networks_RH_SalVentAttn_PrC_1	0.126296	low
	sub-1	7Networks_RH_Default_Temp_5	0.402613	low
	sub-1	7Networks_RH_Vis_13	0.251203	low
	sub-1	7Networks_LH_Cont_Par_1	0.0873968	low
	sub-1	7Networks_RH_Cont_PFCl_7	0.100593	low
	sub-1	7Networks_RH_Vis_15	0.342232	low
	sub-1	7Networks_RH_DorsAttn_FEF_2	0.131483	low
	sub-1	7Networks_RH_SalVentAttn_FrOper_1	0.0703126	low
	sub-1	7Networks_LH_Limbic_TempPole_4	0.125117	low
	sub-1	7Networks_RH_DorsAttn_Post_10	0.0980891	low
	sub-1	7Networks_RH_Vis_3	0.492198	low
	sub-1	7Networks_LH_SomMot_9	-0.00126315	low
	sub-1	7Networks_LH_Cont_PFCl_1	0.0620938	low
	sub-1	7Networks_LH_Vis_10	0.295578	low
	sub-1	7Networks_RH_SomMot_11	0.0427276	low
	sub-1	7Networks_RH_Vis_5	0.413511	low
	sub-1	7Networks_RH_Default_Temp_2	0.0824831	low
	sub-1	7Networks_LH_Default_Temp_5	0.382007	low
	sub-1	7Networks_RH_Cont_Temp_1	0.10638	low
	sub-1	7Networks_RH_Vis_7	0.177467	low
	sub-1	7Networks_RH_Vis_12	0.410913	low
	sub-1	7Networks_LH_Cont_Cing_2	0.0559653	low
	sub-1	7Networks_LH_SalVentAttn_Med_2	0.0924048	low
	sub-1	7Networks_RH_DorsAttn_Post_7	0.17061	low
	sub-1	7Networks_RH_Vis_9	0.376496	low
	sub-1	7Networks_RH_Vis_14	0.184652	low
	sub-1	7Networks_LH_Cont_Temp_1	0.129301	low
	sub-1	7Networks_RH_SomMot_17	0.0215883	low
	sub-1	7Networks_RH_DorsAttn_Post_9	0.197445	low
	sub-1	L_Amygdala	0.0772612	low
	sub-1	7Networks_RH_SalVentAttn_FrOper_2	0.115248	low
	sub-1	7Networks_RH_Default_PCC_3	0.18755	low
	sub-1	7Networks_RH_SomMot_19	0.0710239	low
	sub-1	L_Hippocampus	0.0381905	low
	sub-1	7Networks_LH_Vis_1	0.411511	low
	sub-1	7Networks_LH_SomMot_1	0.20233	low
	sub-1	7Networks_RH_Default_PFCm_2	0.0715183	low
	sub-1	7Networks_RH_Limbic_OFC_3	0.0615246	low
	sub-1	L_Putamen	0.0511425	low
	sub-1	7Networks_LH_Default_PFC_10	0.0943789	low
	sub-1	7Networks_LH_SomMot_11	0.143691	low
	sub-1	7Networks_RH_SomMot_5	0.0523308	low
	sub-1	7Networks_RH_Limbic_TempPole_2	0.0554747	low
	sub-1	R_Accumbens	0.0342728	low
	sub-1	7Networks_LH_Default_PFC_12	0.086859	low
	sub-1	R_Caudate	0.0618005	low
	sub-1	7Networks_RH_SomMot_7	0.00280791	low
	sub-1	L_Accumbens	0.0113811	low
	sub-1	7Networks_RH_Cont_Par_2	0.124634	low
	sub-1	7Networks_RH_SalVentAttn_FrOper_3	0.109102	low
	sub-1	R_Pallidum	0.0111442	low
	sub-1	7Networks_RH_SomMot_9	0.0327839	low
	sub-1	7Networks_RH_Cont_pCun_1	0.179234	low
	sub-1	7Networks_RH_Cont_PFCl_2	0.0838026	low
	sub-1	7Networks_RH_SalVentAttn_Med_1	0.0683378	low
	sub-1	7Networks_RH_Vis_10	0.221187	low
	sub-1	L_Pallidum	0.0317778	low
	sub-1	7Networks_LH_Limbic_OFC_1	0.0528846	low
	sub-1	7Networks_RH_Cont_PFCl_4	0.176647	low
	sub-1	7Networks_RH_Default_Temp_4	0.209462	low
	sub-1	7Networks_RH_Limbic_TempPole_1	0.0594431	low
	sub-1	L_Thalamus	0.0337841	low
	sub-1	7Networks_LH_Limbic_TempPole_1	0.0635834	low
	sub-1	7Networks_RH_SalVentAttn_TempOccPar_1	0.267617	low
	sub-1	7Networks_RH_DorsAttn_FEF_1	0.159817	low
	sub-1	7Networks_RH_Limbic_TempPole_3	0.0175918	low
	sub-1	7Networks_LH_Cont_Par_2	0.118026	low
	sub-1	7Networks_RH_Cont_PFCmp_1	0.162887	low
	sub-1	7Networks_RH_Vis_2	0.334987	low
	sub-1	7Networks_RH_DorsAttn_Post_1	0.269746	low
	sub-1	7Networks_LH_SomMot_8	0.0386117	low
	sub-1	7Networks_LH_SalVentAttn_FrOper_1	0.0599169	low
	sub-1	7Networks_RH_DorsAttn_Post_2	0.261193	low
	sub-1	7Networks_RH_Vis_4	0.393819	low
	sub-1	7Networks_RH_Vis_1	0.261679	low
	sub-1	7Networks_LH_Cont_PFCl_2	0.0552835	low
	sub-1	7Networks_LH_Vis_11	0.365471	low
	sub-1	7Networks_RH_SomMot_12	0.0498846	low
	sub-1	7Networks_RH_Vis_6	0.43615	low
	sub-1	7Networks_LH_DorsAttn_PrCv_1	0.122655	low
	sub-1	7Networks_LH_Default_Temp_6	0.127543	low
	sub-1	7Networks_RH_Default_Par_1	0.12297	low
	sub-1	7Networks_RH_Vis_8	0.30151	low
	sub-1	7Networks_LH_Vis_9	0.312417	low
	sub-1	7Networks_LH_DorsAttn_Post_3	0.234913	low
	sub-1	7Networks_LH_SalVentAttn_Med_3	0.0804028	low
	sub-1	7Networks_RH_DorsAttn_Post_8	0.199649	low
	sub-1	7Networks_LH_SomMot_7	0.0576655	low
	sub-1	7Networks_RH_SomMot_16	0.0578624	low
	sub-1	7Networks_LH_Default_PCC_1	0.171638	low
	sub-1	7Networks_RH_SomMot_18	0.0538026	low
	sub-1	7Networks_RH_DorsAttn_PrCv_1	0.149795	low
	sub-1	L_Caudate	0.0437243	low
	sub-1	7Networks_LH_DorsAttn_Post_7	0.226635	low
	sub-1	7Networks_RH_Default_PFCm_1	0.0534157	low
	sub-1	7Networks_RH_SomMot_2	0.467025	low
	sub-1	7Networks_LH_Default_Temp_3	0.319843	low
	sub-1	7Networks_RH_Limbic_OFC_2	0.0493761	low
	sub-1	7Networks_LH_SomMot_10	0.0374802	low
	sub-1	7Networks_RH_Default_PFCm_3	0.0310358	low
	sub-1	7Networks_RH_SomMot_13	0.11733	low
	sub-1	7Networks_LH_SomMot_4	0.042381	low
	sub-1	7Networks_LH_Default_PFC_11	0.0803199	low
	sub-1	7Networks_LH_SomMot_12	0.0424343	low
	sub-1	7Networks_RH_SomMot_6	0.0575906	low
	sub-1	7Networks_RH_SomMot_15	0.0308407	low
	sub-1	R_Amygdala	0.053908	low
	sub-1	7Networks_LH_Default_PFC_13	0.0958572	low
	sub-1	R_Hippocampus	0.0651756	low
	sub-1	7Networks_RH_SomMot_8	0.0469077	low
	sub-1	7Networks_RH_Default_PFCm_7	0.104811	low
	sub-1	7Networks_RH_Cont_Par_3	0.104614	low
	sub-1	7Networks_RH_SalVentAttn_FrOper_4	0.059013	low
	sub-1	R_Putamen	0.0507669	low
	sub-1	7Networks_RH_Limbic_OFC_1	0.0226306	low
	sub-1	7Networks_RH_Cont_PFCl_1	0.0280175	low
	sub-1	7Networks_RH_Cont_PFCl_3	0.0859293	low
	sub-1	7Networks_RH_SalVentAttn_Med_2	0.0928834	low
	sub-1	7Networks_RH_Vis_11	0.364458	low
	sub-1	7Networks_LH_Vis_7	0.468962	low
	sub-1	7Networks_LH_SomMot_3	0.0945698	low
	sub-1	7Networks_RH_Cont_PFCl_5	0.0741536	low
	sub-1	7Networks_LH_SomMot_5	0.0266071	low
	sub-1	7Networks_RH_SomMot_14	0.0459398	low
	sub-1	7Networks_RH_DorsAttn_Post_6	0.145868	low
	sub-1	7Networks_LH_Limbic_TempPole_2	0.0497118	low
	sub-1	7Networks_RH_SalVentAttn_TempOccPar_2	0.28505	low
	sub-1	7Networks_RH_Default_PFCm_6	0.101823	low
	sub-1	7Networks_LH_Vis_2	0.458444	low
	sub-1	7Networks_LH_Cont_Par_3	0.119608	low
	sub-1	7Networks_RH_Cont_PFCmp_2	0.0482826	low
	sub-1	7Networks_RH_SomMot_1	0.410548	low
	sub-1	7Networks_RH_Default_PFCv_1	0.112534	low
	sub-1	7Networks_LH_Vis_4	0.286061	low
	sub-1	7Networks_LH_SalVentAttn_FrOper_2	0.111233	low
	sub-1	7Networks_RH_DorsAttn_Post_3	0.136267	low
	sub-1	R_Thalamus	0.0365568	low
	sub-1	7Networks_LH_SomMot_2	0.438656	low
	sub-1	7Networks_LH_Cont_PFCl_3	0.0761485	low
	sub-1	7Networks_LH_Vis_12	0.211735	low
	sub-1	7Networks_RH_SalVentAttn_Med_3	0.109765	low
	sub-1	7Networks_RH_SomMot_4	0.0969552	low
	sub-1	7Networks_LH_Vis_8	0.393618	low
	sub-1	7Networks_LH_Default_Temp_7	0.13717	low
	sub-1	7Networks_RH_Default_Par_2	0.119521	low
	sub-1	7Networks_LH_SomMot_6	0.00361265	low
	sub-1	7Networks_RH_Cont_Par_1	0.105757	low
	sub-1	7Networks_LH_DorsAttn_Post_4	0.0497524	low
	sub-1	7Networks_LH_SalVentAttn_ParOper_1	0.228836	low
	sub-1	7Networks_RH_Default_PCC_1	0.196719	low
	sub-1	7Networks_LH_Vis_3	0.30971	low
	sub-1	7Networks_LH_DorsAttn_Post_1	0.27048	low
	sub-1	7Networks_LH_Default_PCC_2	0.162757	low
	sub-1	7Networks_LH_SalVentAttn_ParOper_3	0.105677	low
	sub-1	7Networks_RH_SomMot_10	0.0569496	low
	sub-1	7Networks_RH_Default_Temp_1	0.150172	low
	sub-1	7Networks_LH_DorsAttn_Post_8	0.221178	low
	sub-1	7Networks_LH_Default_PCC_4	0.175413	low
	sub-1	7Networks_RH_SomMot_3	0.0637194	low
	sub-1	7Networks_LH_Default_Temp_4	0.261908	low
	sub-1	7Networks_LH_Default_PFC_8	0.0862971	low
	sub-1	7Networks_LH_Cont_PFCl_4	0.112898	low
	sub-1	7Networks_RH_Default_PFCm_4	0.0801942	low
	sub-1	7Networks_LH_Default_PFC_7	0.0764017	low
	sub-1	7Networks_LH_Default_PHC_1	0.194425	low
	sub-1	7Networks_LH_DorsAttn_Post_9	0.146819	low
	sub-1	7Networks_LH_SomMot_13	0.0281906	low
	sub-1	7Networks_RH_Default_Par_3	0.0721093	low
	sub-1	7Networks_RH_DorsAttn_Post_5	0.131134	low
	sub-1	7Networks_LH_DorsAttn_Post_5	0.0233444	low
	sub-1	7Networks_LH_Default_PFC_2	0.0378724	low
	sub-1	7Networks_LH_SomMot_15	0.0501719	low
	sub-1	7Networks_RH_Default_PCC_2	0.166255	low
	sub-1	7Networks_RH_Default_Temp_3	0.375824	low
	sub-1	7Networks_LH_DorsAttn_Post_10	0.113682	low
	sub-1	7Networks_LH_Default_PFC_4	0.0701676	low
	sub-1	7Networks_LH_SalVentAttn_PFCl_1	0.0978016	low
	sub-1	7Networks_LH_SalVentAttn_Med_1	0.0838288	low
	sub-1	7Networks_LH_Default_Temp_9	0.0944739	low
	sub-1	7Networks_LH_Cont_pCun_1	0.171492	low
	sub-1	7Networks_LH_Default_PFC_1	0.0568407	low
	sub-1	7Networks_LH_SomMot_16	0.0401008	low
	sub-1	7Networks_LH_DorsAttn_Post_2	0.119839	low
	sub-1	7Networks_LH_Default_Temp_2	0.00166115	low
	sub-1	7Networks_RH_Cont_PFCl_6	0.0761808	low
	sub-1	7Networks_RH_Default_PFCm_5	0.0566422	low
	sub-1	7Networks_LH_Default_Temp_1	0.0977557	low
	sub-1	7Networks_LH_DorsAttn_FEF_1	0.176485	low
	sub-1	7Networks_LH_Limbic_TempPole_3	0.0476936	low
	sub-1	7Networks_RH_SalVentAttn_TempOccPar_3	0.102478	low
	sub-1	7Networks_RH_Cont_PFCmp_4	0.0873626	low
	sub-1	7Networks_LH_Vis_5	0.245635	low
	sub-1	7Networks_LH_Vis_6	0.137796	low
	sub-1	7Networks_RH_Cont_PFCmp_3	0.0686508	low
	sub-1	7Networks_LH_Default_PFC_9	0.0771986	low
	sub-1	7Networks_LH_Vis_14	0.383477	low
	sub-1	7Networks_LH_Default_PFC_6	0.061699	low
	sub-1	7Networks_LH_SalVentAttn_FrOper_3	0.0484436	low
	sub-1	7Networks_RH_DorsAttn_Post_4	0.147509	low
	sub-1	7Networks_LH_SomMot_14	0.0388917	low
	sub-1	7Networks_LH_Default_PFC_5	0.174849	low
	sub-1	7Networks_RH_Cont_PFCv_1	0.0596942	low
	sub-1	7Networks_LH_Vis_13	0.282546	low
	sub-1	7Networks_LH_SalVentAttn_FrOper_4	0.0921233	low
	sub-1	7Networks_LH_Default_PFC_3	0.114653	low
	sub-1	7Networks_LH_DorsAttn_FEF_2	0.140145	low
	sub-1	7Networks_LH_Default_Temp_8	0.116456	low
	sub-1	7Networks_LH_SalVentAttn_ParOper_2	0.0809187	low
	sub-1	7Networks_LH_Cont_PFCl_5	0.172882	low
	sub-1	7Networks_LH_Cont_PFCl_6	0.188716	low
	sub-1	7Networks_LH_Default_PCC_3	0.0888381	low
	sub-1	7Networks_LH_DorsAttn_Post_6	0.125271	low
	sub-2	7Networks_LH_Limbic_OFC_1	0.0749108	low
	sub-2	7Networks_LH_Cont_Cing_2	0.0747974	low
	sub-2	7Networks_LH_Vis_1	0.395051	low
	sub-2	7Networks_LH_DorsAttn_Post_5	0.0914668	low
	sub-2	7Networks_RH_Cont_pCun_1	0.20217	low
	sub-2	7Networks_RH_Vis_14	0.206165	low
	sub-2	7Networks_LH_Default_PFC_10	0.0978779	low
	sub-2	R_Accumbens	0.0164593	low
	sub-2	7Networks_RH_Default_PCC_1	0.139203	low
	sub-2	7Networks_RH_Limbic_TempPole_2	0.072612	low
	sub-2	7Networks_LH_Vis_9	0.251735	low
	sub-2	L_Thalamus	0.0399841	low
	sub-2	7Networks_RH_SalVentAttn_FrOper_2	0.100802	low
	sub-2	7Networks_LH_Cont_Cing_1	0.113878	low
	sub-2	7Networks_RH_Cont_Par_2	0.0927155	low
	sub-2	7Networks_RH_Default_PCC_2	0.138896	low
	sub-2	R_Amygdala	0.0552773	low
	sub-2	7Networks_RH_Vis_13	0.177059	low
	sub-2	L_Putamen	0.0216944	low
	sub-2	7Networks_LH_SomMot_8	0.0578175	low
	sub-2	7Networks_LH_Default_Temp_3	0.34558	low
	sub-2	7Networks_RH_SalVentAttn_FrOper_1	0.0565558	low
	sub-2	L_Pallidum	-0.0102269	low
	sub-2	7Networks_RH_Vis_12	0.354252	low
	sub-2	7Networks_LH_Vis_5	0.234302	low
	sub-2	7Networks_RH_Cont_PFCl_1	0.0590485	low
	sub-2	L_Caudate	0.0339465	low
	sub-2	7Networks_LH_SomMot_9	0.024949	low
	sub-2	7Networks_RH_Limbic_TempPole_3	0.030395	low
	sub-2	7Networks_LH_DorsAttn_PrCv_1	0.116187	low
	sub-2	7Networks_LH_Limbic_OFC_2	0.0261685	low
	sub-2	L_Amygdala	0.0680918	low
	sub-2	7Networks_RH_SomMot_14	0.0303773	low
	sub-2	7Networks_RH_DorsAttn_Post_6	0.157416	low
	sub-2	7Networks_LH_Cont_Par_1	0.113759	low
	sub-2	L_Accumbens	-0.00156009	low
	sub-2	7Networks_LH_SomMot_7	0.0777992	low
	sub-2	7Networks_RH_SomMot_16	0.084822	low
	sub-2	7Networks_RH_Default_Par_3	0.125347	low
	sub-2	7Networks_LH_Cont_Par_3	0.127767	low
	sub-2	7Networks_RH_SomMot_15	0.0493914	low
	sub-2	7Networks_RH_Cont_PFCv_1	0.0724909	low
	sub-2	7Networks_LH_Default_Temp_1	0.138171	low
	sub-2	7Networks_LH_DorsAttn_Post_7	0.184951	low
	sub-2	7Networks_RH_Vis_8	0.239214	low
	sub-2	7Networks_RH_Cont_PFCmp_4	0.127375	low
	sub-2	7Networks_RH_Limbic_OFC_2	0.0680265	low
	sub-2	7Networks_RH_Default_Temp_2	0.101052	low
	sub-2	7Networks_RH_Vis_7	0.124405	low
	sub-2	7Networks_RH_SomMot_13	0.111741	low
	sub-2	7Networks_RH_DorsAttn_Post_5	0.0891353	low
	sub-2	7Networks_LH_SomMot_4	0.0701349	low
	sub-2	7Networks_LH_Default_PFC_11	0.07265	low
	sub-2	7Networks_RH_Vis_9	0.254416	low
	sub-2	7Networks_RH_DorsAttn_PrCv_1	0.114255	low
	sub-2	7Networks_RH_Default_Par_2	0.195319	low
	sub-2	7Networks_RH_Cont_Par_1	0.0956752	low
	sub-2	7Networks_RH_Vis_5	0.335886	low
	sub-2	7Networks_RH_DorsAttn_Post_1	0.208712	low
	sub-2	7Networks_LH_Vis_3	0.246324	low
	sub-2	7Networks_RH_Cont_Par_3	0.11311	low
	sub-2	7Networks_LH_DorsAttn_Post_6	0.175384	low
	sub-2	L_Hippocampus	0.080863	low
	sub-2	7Networks_RH_Limbic_OFC_1	0.00727987	low
	sub-2	7Networks_RH_SomMot_10	0.0519575	low
	sub-2	7Networks_LH_Default_Temp_2	0.0281163	low
	sub-2	7Networks_LH_SomMot_1	0.343104	low
	sub-2	7Networks_RH_DorsAttn_FEF_1	0.151782	low
	sub-2	7Networks_RH_Vis_11	0.298769	low
	sub-2	7Networks_LH_Vis_7	0.330508	low
	sub-2	7Networks_LH_Default_Temp_4	0.304143	low
	sub-2	7Networks_RH_Default_Temp_5	0.382678	low
	sub-2	7Networks_LH_SomMot_5	0.0688901	low
	sub-2	7Networks_LH_Default_PFC_7	0.103639	low
	sub-2	7Networks_LH_DorsAttn_Post_3	0.213607	low
	sub-2	7Networks_RH_DorsAttn_FEF_2	0.0919757	low
	sub-2	7Networks_RH_Vis_15	0.318479	low
	sub-2	7Networks_LH_Default_PFC_9	0.134444	low
	sub-2	7Networks_RH_SomMot_7	0.0261598	low
	sub-2	7Networks_LH_Vis_2	0.373735	low
	sub-2	7Networks_RH_Vis_3	0.401267	low
	sub-2	7Networks_RH_SomMot_1	0.390159	low
	sub-2	7Networks_RH_SomMot_9	0.0315034	low
	sub-2	7Networks_RH_Default_PFCv_1	0.112092	low
	sub-2	7Networks_RH_Cont_PFCl_2	0.0279405	low
	sub-2	7Networks_RH_Vis_10	0.134015	low
	sub-2	R_Thalamus	0.0180916	low
	sub-2	7Networks_LH_Vis_6	0.104095	low
	sub-2	7Networks_LH_DorsAttn_Post_9	0.141295	low
	sub-2	7Networks_LH_SomMot_10	0.0244366	low
	sub-2	7Networks_RH_Default_Temp_4	0.184967	low
	sub-2	7Networks_RH_Limbic_TempPole_1	0.0492006	low
	sub-2	7Networks_LH_Vis_8	0.351412	low
	sub-2	7Networks_LH_Limbic_TempPole_1	0.0462147	low
	sub-2	7Networks_RH_DorsAttn_Post_7	0.160056	low
	sub-2	7Networks_LH_SomMot_6	0.0226782	low
	sub-2	7Networks_LH_Vis_14	0.320005	low
	sub-2	7Networks_LH_Cont_Par_2	0.180971	low
	sub-2	7Networks_RH_DorsAttn_Post_9	0.139576	low
	sub-2	7Networks_RH_Vis_2	0.315248	low
	sub-2	7Networks_LH_Default_PHC_1	0.179939	low
	sub-2	7Networks_RH_SomMot_8	0.0756885	low
	sub-2	7Networks_LH_Cont_pCun_1	0.190526	low
	sub-2	7Networks_RH_Vis_4	0.291907	low
	sub-2	R_Putamen	0.0189447	low
	sub-2	7Networks_RH_Vis_1	0.239137	low
	sub-2	7Networks_LH_DorsAttn_Post_8	0.198974	low
	sub-2	7Networks_RH_Vis_6	0.275009	low
	sub-2	7Networks_RH_Limbic_OFC_3	0.0586385	low
	sub-2	7Networks_RH_Default_Temp_3	0.355809	low
	sub-2	7Networks_LH_Default_PCC_4	0.113571	low
	sub-2	7Networks_LH_SomMot_11	0.112589	low
	sub-2	7Networks_RH_SalVentAttn_PrC_1	0.0833336	low
	sub-2	7Networks_RH_SomMot_5	0.0665874	low
	sub-2	7Networks_RH_Default_Par_1	0.114758	low
	sub-2	7Networks_LH_Default_PFC_12	0.0917272	low
	sub-2	R_Caudate	0.0124394	low
	sub-2	7Networks_RH_DorsAttn_Post_8	0.188016	low
	sub-2	7Networks_LH_SalVentAttn_Med_3	0.0480568	low
	sub-2	7Networks_RH_Default_PFCm_6	0.0918099	low
	sub-2	7Networks_RH_SalVentAttn_FrOper_3	0.0274233	low
	sub-2	R_Pallidum	-0.00188939	low
	sub-2	7Networks_LH_Vis_4	0.216355	low
	sub-2	7Networks_LH_SalVentAttn_ParOper_2	0.0394282	low
	sub-2	7Networks_LH_DorsAttn_FEF_1	0.156172	low
	sub-2	7Networks_RH_SomMot_11	0.0545156	low
	sub-2	7Networks_RH_DorsAttn_Post_3	0.0232669	low
	sub-2	7Networks_LH_SomMot_2	0.50659	low
	sub-2	7Networks_LH_SalVentAttn_PFCl_1	0.0563878	low
	sub-2	7Networks_LH_Default_PCC_3	0.0700423	low
	sub-2	7Networks_LH_Default_Temp_5	0.395657	low
	sub-2	7Networks_RH_Cont_Temp_1	0.105191	low
	sub-2	7Networks_RH_SomMot_4	0.0764923	low
	sub-2	7Networks_LH_Default_PFC_1	0.10713	low
	sub-2	7Networks_LH_SomMot_12	0.0350357	low
	sub-2	7Networks_LH_SalVentAttn_Med_2	0.146683	low
	sub-2	7Networks_LH_Default_PFC_8	0.0459823	low
	sub-2	7Networks_LH_DorsAttn_Post_4	0.0855382	low
	sub-2	7Networks_LH_Default_PFC_13	0.120347	low
	sub-2	R_Hippocampus	0.0623308	low
	sub-2	7Networks_LH_SalVentAttn_ParOper_1	0.259296	low
	sub-2	7Networks_LH_Default_Temp_9	0.129939	low
	sub-2	7Networks_RH_Default_PFCm_7	0.0851091	low
	sub-2	7Networks_RH_SalVentAttn_FrOper_4	0.0330949	low
	sub-2	7Networks_RH_SomMot_19	0.0689473	low
	sub-2	7Networks_LH_SalVentAttn_ParOper_3	0.0448533	low
	sub-2	7Networks_RH_Default_Temp_1	0.154441	low
	sub-2	7Networks_RH_Cont_PFCl_3	0.0836864	low
	sub-2	7Networks_RH_SomMot_12	0.0159145	low
	sub-2	7Networks_RH_SomMot_3	0.0471095	low
	sub-2	7Networks_LH_SomMot_3	0.0799106	low
	sub-2	7Networks_LH_SalVentAttn_FrOper_3	0.0344475	low
	sub-2	7Networks_LH_Cont_PFCl_1	0.0915755	low
	sub-2	7Networks_LH_Default_Temp_6	0.174754	low
	sub-2	7Networks_RH_Default_PFCm_4	0.137519	low
	sub-2	7Networks_LH_Vis_13	0.229416	low
	sub-2	7Networks_LH_Limbic_TempPole_2	0.0820141	low
	sub-2	7Networks_RH_SalVentAttn_TempOccPar_2	0.298417	low
	sub-2	7Networks_RH_Cont_PFCl_7	0.0998761	low
	sub-2	7Networks_LH_Default_Temp_8	0.145011	low
	sub-2	7Networks_LH_Cont_PFCl_6	0.137381	low
	sub-2	7Networks_RH_DorsAttn_Post_10	0.0541291	low
	sub-2	7Networks_RH_Cont_PFCmp_2	0.0337481	low
	sub-2	7Networks_RH_SomMot_6	0.0610359	low
	sub-2	7Networks_RH_Default_PFCm_5	0.076013	low
	sub-2	7Networks_LH_Cont_PFCl_5	0.195418	low
	sub-2	7Networks_RH_SalVentAttn_Med_1	0.035639	low
	sub-2	7Networks_RH_SomMot_2	0.469447	low
	sub-2	7Networks_LH_DorsAttn_Post_1	0.224318	low
	sub-2	7Networks_LH_Cont_Temp_1	0.148824	low
	sub-2	7Networks_RH_Cont_PFCl_4	0.131805	low
	sub-2	7Networks_RH_SalVentAttn_Med_3	0.0962348	low
	sub-2	7Networks_LH_Vis_12	0.161582	low
	sub-2	7Networks_LH_DorsAttn_Post_2	0.0802642	low
	sub-2	7Networks_LH_SalVentAttn_FrOper_4	0.0551954	low
	sub-2	7Networks_RH_SalVentAttn_TempOccPar_1	0.268644	low
	sub-2	7Networks_RH_DorsAttn_Post_4	0.113428	low
	sub-2	7Networks_LH_DorsAttn_Post_10	0.0386688	low
	sub-2	7Networks_LH_Vis_11	0.285523	low
	sub-2	7Networks_RH_SomMot_17	0.0244652	low
	sub-2	7Networks_RH_SalVentAttn_TempOccPar_3	0.103031	low
	sub-2	7Networks_RH_Cont_PFCmp_1	0.108139	low
	sub-2	7Networks_LH_SalVentAttn_FrOper_2	0.0695792	low
	sub-2	7Networks_RH_Default_PCC_3	0.171016	low
	sub-2	7Networks_RH_DorsAttn_Post_2	0.277834	low
	sub-2	7Networks_RH_Cont_PFCmp_3	0.0415842	low
	sub-2	7Networks_LH_Default_PCC_2	0.172345	low
	sub-2	7Networks_LH_DorsAttn_FEF_2	0.107612	low
	sub-2	7Networks_RH_Default_PFCm_2	0.0238572	low
	sub-2	7Networks_LH_SomMot_15	0.0489301	low
	sub-2	7Networks_LH_Default_Temp_7	0.091583	low
	sub-2	7Networks_RH_Cont_PFCl_6	0.0464155	low
	sub-2	7Networks_LH_Default_PCC_1	0.137039	low
	sub-2	7Networks_RH_Cont_PFCl_5	0.0554941	low
	sub-2	7Networks_LH_Cont_PFCl_4	0.162659	low
	sub-2	7Networks_LH_Default_PFC_4	0.0571823	low
	sub-2	7Networks_LH_SalVentAttn_Med_1	0.0512574	low
	sub-2	7Networks_LH_SomMot_13	0.0222243	low
	sub-2	7Networks_RH_Default_PFCm_3	0.0333634	low
	sub-2	7Networks_LH_Default_PFC_6	0.049912	low
	sub-2	7Networks_LH_Limbic_TempPole_4	0.125442	low
	sub-2	7Networks_LH_Default_PFC_2	0.0385692	low
	sub-2	7Networks_LH_Cont_PFCl_2	0.0894642	low
	sub-2	7Networks_RH_SalVentAttn_Med_2	0.100454	low
	sub-2	7Networks_LH_SomMot_16	0.0769866	low
	sub-2	7Networks_LH_Default_PFC_5	0.136066	low
	sub-2	7Networks_RH_Default_PFCm_1	0.0395773	low
	sub-2	7Networks_LH_Vis_10	0.216342	low
	sub-2	7Networks_RH_SomMot_18	0.0477464	low
	sub-2	7Networks_LH_Cont_PFCl_3	0.0719354	low
	sub-2	7Networks_LH_SalVentAttn_FrOper_1	0.0837531	low
	sub-2	7Networks_LH_Default_PFC_3	0.119538	low
	sub-2	7Networks_LH_SomMot_14	0.0784065	low
	sub-2	7Networks_LH_Limbic_TempPole_3	0.0185438	low
	sub-3	7Networks_LH_Default_Temp_3	0.271871	low
	sub-3	7Networks_RH_SomMot_13	0.0731967	low
	sub-3	7Networks_RH_Vis_12	0.374513	low
	sub-3	L_Hippocampus	0.0498633	low
	sub-3	L_Putamen	0.0486768	low
	sub-3	7Networks_LH_SomMot_9	0.0155648	low
	sub-3	7Networks_RH_Vis_7	0.157278	low
	sub-3	7Networks_RH_Vis_8	0.267629	low
	sub-3	7Networks_RH_Cont_Par_3	0.173546	low
	sub-3	7Networks_RH_DorsAttn_Post_1	0.259341	low
	sub-3	L_Accumbens	0.0187518	low
	sub-3	7Networks_RH_Default_Temp_5	0.363331	low
	sub-3	7Networks_RH_DorsAttn_FEF_2	0.0940948	low
	sub-3	7Networks_LH_Vis_8	0.314165	low
	sub-3	7Networks_RH_Vis_9	0.309847	low
	sub-3	L_Caudate	0.0465119	low
	sub-3	7Networks_RH_DorsAttn_FEF_1	0.138505	low
	sub-3	7Networks_RH_Default_PFCm_5	0.0987532	low
	sub-3	7Networks_LH_Default_Temp_4	0.281977	low
	sub-3	7Networks_RH_SomMot_14	0.0643735	low
	sub-3	L_Amygdala	0.0381232	low
	sub-3	7Networks_RH_Default_PFCm_4	0.0894434	low
	sub-3	7Networks_RH_Limbic_TempPole_2	0.103119	low
	sub-3	7Networks_RH_Vis_13	0.232084	low
	sub-3	7Networks_RH_Cont_Par_2	0.149624	low
	sub-3	7Networks_LH_Vis_1	0.43095	low
	sub-3	7Networks_LH_Default_Temp_2	0.0346024	low
	sub-3	7Networks_LH_Vis_2	0.40756	low
	sub-3	7Networks_RH_DorsAttn_PrCv_1	0.0988068	low
	sub-3	7Networks_RH_Vis_11	0.358297	low
	sub-3	7Networks_LH_Vis_7	0.347423	low
	sub-3	7Networks_RH_Cont_pCun_1	0.160379	low
	sub-3	7Networks_RH_SomMot_11	0.0756799	low
	sub-3	7Networks_LH_Vis_9	0.281445	low
	sub-3	7Networks_LH_Vis_6	0.108504	low
	sub-3	7Networks_RH_Vis_10	0.180137	low
	sub-3	L_Pallidum	0.00970932	low
	sub-3	7Networks_LH_SomMot_7	0.0858305	low
	sub-3	7Networks_RH_SomMot_16	0.0812746	low
	sub-3	7Networks_LH_DorsAttn_Post_5	0.033059	low
	sub-3	7Networks_LH_Default_PFC_6	0.057852	low
	sub-3	L_Thalamus	0.00400887	low
	sub-3	7Networks_LH_Default_Temp_1	0.119528	low
	sub-3	7Networks_RH_SomMot_9	0.0310494	low
	sub-3	7Networks_LH_Vis_14	0.381861	low
	sub-3	7Networks_RH_Limbic_TempPole_3	-0.00217955	low
	sub-3	7Networks_RH_DorsAttn_Post_9	0.153189	low
	sub-3	7Networks_LH_SomMot_8	0.0587308	low
	sub-3	7Networks_RH_Default_PCC_1	0.146969	low
	sub-3	7Networks_LH_DorsAttn_Post_6	0.162787	low
	sub-3	7Networks_RH_Limbic_OFC_1	0.0125887	low
	sub-3	7Networks_RH_Default_Temp_4	0.236851	low
	sub-3	7Networks_RH_Limbic_TempPole_1	0.0303498	low
	sub-3	7Networks_RH_Vis_1	0.19296	low
	sub-3	7Networks_RH_Cont_PFCl_1	0.0117126	low
	sub-3	7Networks_RH_Vis_3	0.455394	low
	sub-3	7Networks_RH_Cont_Par_1	0.0960183	low
	sub-3	7Networks_RH_Vis_6	0.320621	low
	sub-3	7Networks_LH_DorsAttn_PrCv_1	0.149609	low
	sub-3	7Networks_LH_SomMot_5	0.0997907	low
	sub-3	7Networks_RH_DorsAttn_Post_6	0.182511	low
	sub-3	7Networks_RH_Default_Par_1	0.11649	low
	sub-3	7Networks_LH_Default_PFC_7	0.0833759	low
	sub-3	7Networks_LH_DorsAttn_Post_3	0.217772	low
	sub-3	7Networks_RH_Vis_15	0.315343	low
	sub-3	7Networks_LH_SalVentAttn_ParOper_3	0.109814	low
	sub-3	7Networks_RH_Default_Par_3	0.0953288	low
	sub-3	7Networks_LH_SomMot_13	0.0532015	low
	sub-3	7Networks_RH_SomMot_12	0.0479912	low
	sub-3	7Networks_RH_DorsAttn_Post_10	0.0709331	low
	sub-3	7Networks_LH_Vis_4	0.315272	low
	sub-3	7Networks_RH_Default_PCC_2	0.109746	low
	sub-3	7Networks_LH_DorsAttn_Post_7	0.210863	low
	sub-3	7Networks_RH_Limbic_OFC_2	0.0487225	low
	sub-3	7Networks_RH_Vis_5	0.39467	low
	sub-3	7Networks_LH_SalVentAttn_PFCl_1	0.0919723	low
	sub-3	7Networks_RH_Default_Temp_2	0.0399848	low
	sub-3	7Networks_RH_DorsAttn_Post_5	0.0483629	low
	sub-3	7Networks_LH_Default_PFC_9	0.10282	low
	sub-3	7Networks_LH_SomMot_4	0.0870648	low
	sub-3	7Networks_RH_SomMot_4	0.13299	low
	sub-3	7Networks_LH_DorsAttn_Post_2	0.149703	low
	sub-3	7Networks_RH_SomMot_15	0.064431	low
	sub-3	7Networks_RH_Default_Par_2	0.155473	low
	sub-3	7Networks_RH_SomMot_6	0.0871574	low
	sub-3	7Networks_LH_Default_PFC_8	0.0647031	low
	sub-3	7Networks_RH_Vis_14	0.162648	low
	sub-3	7Networks_LH_Vis_3	0.293847	low
	sub-3	7Networks_LH_Default_PHC_1	0.161052	low
	sub-3	7Networks_LH_Default_Temp_9	0.098879	low
	sub-3	7Networks_LH_SomMot_14	0.0747945	low
	sub-3	7Networks_RH_Cont_Temp_1	0.141074	low
	sub-3	7Networks_RH_Vis_4	0.360777	low
	sub-3	7Networks_LH_DorsAttn_FEF_2	0.124821	low
	sub-3	7Networks_RH_Default_Temp_1	0.09664	low
	sub-3	7Networks_LH_DorsAttn_Post_8	0.159423	low
	sub-3	7Networks_RH_Limbic_OFC_3	0.0692284	low
	sub-3	7Networks_LH_SomMot_3	0.102766	low
	sub-3	7Networks_LH_DorsAttn_Post_10	0.138663	low
	sub-3	7Networks_LH_Default_PCC_4	0.123175	low
	sub-3	7Networks_RH_Cont_PFCl_5	0.115688	low
	sub-3	7Networks_RH_SomMot_5	0.0818376	low
	sub-3	7Networks_LH_Vis_13	0.264914	low
	sub-3	7Networks_LH_SalVentAttn_Med_1	0.0922722	low
	sub-3	R_Accumbens	0.00838499	low
	sub-3	7Networks_RH_SomMot_7	0.0348102	low
	sub-3	7Networks_RH_Default_PFCm_6	0.0968002	low
	sub-3	7Networks_LH_SalVentAttn_Med_3	0.0986928	low
	sub-3	7Networks_RH_SalVentAttn_FrOper_1	0.071962	low
	sub-3	7Networks_RH_SalVentAttn_FrOper_3	0.106866	low
	sub-3	7Networks_RH_SomMot_1	0.425333	low
	sub-3	7Networks_RH_Default_PFCv_1	0.0904547	low
	sub-3	7Networks_LH_DorsAttn_FEF_1	0.146959	low
	sub-3	7Networks_RH_DorsAttn_Post_3	0.0593198	low
	sub-3	R_Thalamus	0.0325541	low
	sub-3	7Networks_RH_Cont_PFCmp_4	0.141966	low
	sub-3	7Networks_LH_DorsAttn_Post_1	0.220556	low
	sub-3	7Networks_LH_DorsAttn_Post_9	0.143057	low
	sub-3	7Networks_RH_SalVentAttn_Med_3	0.153394	low
	sub-3	7Networks_LH_Vis_12	0.167606	low
	sub-3	7Networks_LH_SalVentAttn_FrOper_4	0.108309	low
	sub-3	7Networks_RH_Default_PFCm_3	0.0342362	low
	sub-3	7Networks_LH_SomMot_6	0.0231871	low
	sub-3	7Networks_RH_Cont_PFCl_6	0.0778501	low
	sub-3	7Networks_LH_SalVentAttn_Med_2	0.115497	low
	sub-3	7Networks_LH_Default_Temp_7	0.0857033	low
	sub-3	7Networks_LH_DorsAttn_Post_4	0.125283	low
	sub-3	7Networks_RH_Vis_2	0.30888	low
	sub-3	7Networks_RH_SomMot_8	0.0583281	low
	sub-3	7Networks_RH_Default_PFCm_7	0.0785089	low
	sub-3	7Networks_LH_Limbic_TempPole_3	0.0775489	low
	sub-3	7Networks_LH_Vis_5	0.235864	low
	sub-3	7Networks_RH_DorsAttn_Post_2	0.246181	low
	sub-3	7Networks_RH_SomMot_10	0.0685425	low
	sub-3	7Networks_LH_Default_PCC_2	0.115116	low
	sub-3	7Networks_LH_Default_PFC_3	0.103835	low
	sub-3	7Networks_RH_Default_Temp_3	0.345669	low
	sub-3	7Networks_RH_SomMot_3	0.064043	low
	sub-3	7Networks_RH_Cont_PFCv_1	0.0956812	low
	sub-3	7Networks_LH_Cont_PFCl_2	0.0356849	low
	sub-3	7Networks_RH_SalVentAttn_PrC_1	0.0913712	low
	sub-3	7Networks_LH_Limbic_OFC_2	0.0205348	low
	sub-3	7Networks_LH_SomMot_11	0.122415	low
	sub-3	7Networks_LH_Default_PFC_10	0.10163	low
	sub-3	7Networks_LH_Default_Temp_6	0.151609	low
	sub-3	7Networks_RH_SalVentAttn_TempOccPar_2	0.191471	low
	sub-3	7Networks_RH_DorsAttn_Post_8	0.235203	low
	sub-3	7Networks_LH_Limbic_TempPole_2	0.0548163	low
	sub-3	7Networks_LH_Default_Temp_8	0.159372	low
	sub-3	7Networks_LH_Cont_PFCl_6	0.138729	low
	sub-3	R_Pallidum	0.0104738	low
	sub-3	7Networks_LH_SalVentAttn_ParOper_2	0.140032	low
	sub-3	7Networks_LH_Default_PFC_2	0.0434377	low
	sub-3	7Networks_LH_Cont_PFCl_5	0.101417	low
	sub-3	7Networks_LH_Vis_10	0.210491	low
	sub-3	7Networks_LH_SomMot_2	0.500732	low
	sub-3	7Networks_LH_Default_PFC_4	0.0454055	low
	sub-3	7Networks_LH_Default_PCC_3	0.0302458	low
	sub-3	7Networks_RH_SalVentAttn_FrOper_2	0.119347	low
	sub-3	7Networks_RH_Cont_PFCl_4	0.109145	low
	sub-3	7Networks_LH_SomMot_10	0.0371714	low
	sub-3	7Networks_LH_Default_Temp_5	0.308784	low
	sub-3	7Networks_LH_Default_PFC_1	0.118083	low
	sub-3	7Networks_RH_DorsAttn_Post_7	0.0924427	low
	sub-3	7Networks_LH_Limbic_TempPole_1	0.0362102	low
	sub-3	7Networks_LH_SomMot_12	0.0466348	low
	sub-3	7Networks_LH_Default_PCC_1	0.129355	low
	sub-3	R_Amygdala	0.0720944	low
	sub-3	7Networks_LH_SalVentAttn_ParOper_1	0.200331	low
	sub-3	7Networks_LH_Cont_Temp_1	0.091189	low
	sub-3	7Networks_RH_SomMot_2	0.432896	low
	sub-3	7Networks_RH_Default_PFCm_1	0.0600426	low
	sub-3	7Networks_RH_SalVentAttn_FrOper_4	0.097698	low
	sub-3	R_Putamen	0.0401331	low
	sub-3	7Networks_RH_Cont_PFCmp_3	0.0670041	low
	sub-3	7Networks_LH_Cont_pCun_1	0.152054	low
	sub-3	7Networks_RH_DorsAttn_Post_4	0.1304	low
	sub-3	7Networks_LH_Vis_11	0.339675	low
	sub-3	7Networks_LH_Default_PFC_5	0.131982	low
	sub-3	7Networks_LH_Cont_Cing_2	0.0600311	low
	sub-3	7Networks_LH_Default_PFC_11	0.0905957	low
	sub-3	7Networks_RH_SalVentAttn_Med_1	0.0779845	low
	sub-3	7Networks_LH_Cont_Cing_1	0.0812314	low
	sub-3	7Networks_RH_Cont_PFCmp_1	0.101884	low
	sub-3	7Networks_LH_Cont_PFCl_1	0.0552309	low
	sub-3	7Networks_LH_Cont_PFCl_4	0.0937396	low
	sub-3	7Networks_RH_Cont_PFCl_7	0.0926399	low
	sub-3	7Networks_RH_SomMot_19	0.0894513	low
	sub-3	7Networks_LH_Default_PFC_12	0.0721693	low
	sub-3	7Networks_LH_Cont_PFCl_3	0.083113	low
	sub-3	7Networks_LH_Limbic_TempPole_4	0.117769	low
	sub-3	7Networks_RH_Cont_PFCmp_2	0.0405596	low
	sub-3	7Networks_RH_Default_PFCm_2	0.0711606	low
	sub-3	7Networks_LH_Cont_Par_3	0.147891	low
	sub-3	7Networks_RH_SomMot_18	0.0583277	low
	sub-3	7Networks_LH_SalVentAttn_FrOper_2	0.0805199	low
	sub-3	7Networks_RH_Cont_PFCl_2	0.0797175	low
	sub-3	R_Hippocampus	0.0638906	low
	sub-3	7Networks_LH_Default_PFC_13	0.102768	low
	sub-3	7Networks_LH_Limbic_OFC_1	0.0584776	low
	sub-3	R_Caudate	0.0426485	low
	sub-3	7Networks_LH_SomMot_16	0.0908917	low
	sub-3	7Networks_LH_Cont_Par_1	0.0941128	low
	sub-3	7Networks_RH_SalVentAttn_TempOccPar_1	0.198698	low
	sub-3	7Networks_RH_SalVentAttn_Med_2	0.0701414	low
	sub-3	7Networks_LH_SomMot_15	0.0684369	low
	sub-3	7Networks_LH_SalVentAttn_FrOper_3	0.0622999	low
	sub-3	7Networks_RH_Cont_PFCl_3	0.0718759	low
	sub-3	7Networks_RH_SalVentAttn_TempOccPar_3	0.12445	low
	sub-3	7Networks_LH_SalVentAttn_FrOper_1	0.0978342	low
	sub-3	7Networks_RH_SomMot_17	0.0637386	low
	sub-3	7Networks_LH_Cont_Par_2	0.0830156	low
	sub-3	7Networks_LH_SomMot_1	0.359617	low
	sub-3	7Networks_RH_Default_PCC_3	0.19554	low
	sub-4	7Networks_RH_DorsAttn_Post_9	0.137129	high
	sub-4	7Networks_RH_DorsAttn_Post_8	0.220749	high
	sub-4	7Networks_RH_Limbic_OFC_1	-0.0115241	high
	sub-4	7Networks_RH_DorsAttn_Post_7	0.185218	high
	sub-4	L_Pallidum	0.0380655	high
	sub-4	7Networks_RH_Vis_11	0.337982	high
	sub-4	7Networks_RH_SalVentAttn_PrC_1	0.0811577	high
	sub-4	L_Putamen	0.0435092	high
	sub-4	7Networks_RH_Vis_8	0.245392	high
	sub-4	7Networks_RH_SomMot_14	0.0387973	high
	sub-4	7Networks_RH_Vis_5	0.410767	high
	sub-4	L_Amygdala	0.117716	high
	sub-4	7Networks_RH_Vis_7	0.199173	high
	sub-4	7Networks_RH_SomMot_13	0.070804	high
	sub-4	L_Accumbens	0.0312854	high
	sub-4	7Networks_RH_DorsAttn_FEF_2	0.138381	high
	sub-4	7Networks_RH_SalVentAttn_FrOper_1	0.0831534	high
	sub-4	7Networks_RH_DorsAttn_PrCv_1	0.121268	high
	sub-4	7Networks_LH_SomMot_9	0.0173561	high
	sub-4	7Networks_RH_SomMot_15	0.0375986	high
	sub-4	7Networks_RH_Cont_pCun_1	0.191428	high
	sub-4	7Networks_RH_Default_Par_1	0.123355	high
	sub-4	7Networks_RH_Vis_2	0.330535	high
	sub-4	7Networks_RH_Default_Temp_5	0.340353	high
	sub-4	7Networks_RH_Vis_13	0.255406	high
	sub-4	7Networks_RH_Cont_Temp_1	0.124907	high
	sub-4	7Networks_RH_Vis_15	0.230936	high
	sub-4	L_Hippocampus	0.0902663	high
	sub-4	7Networks_RH_Limbic_TempPole_1	0.0629451	high
	sub-4	7Networks_RH_Vis_12	0.313552	high
	sub-4	7Networks_RH_Limbic_OFC_3	0.0342503	high
	sub-4	7Networks_RH_SomMot_12	0.0161772	high
	sub-4	7Networks_LH_Vis_7	0.359087	high
	sub-4	7Networks_RH_DorsAttn_FEF_1	0.178347	high
	sub-4	7Networks_RH_Vis_14	0.230667	high
	sub-4	7Networks_LH_Vis_13	0.224258	high
	sub-4	7Networks_LH_Vis_6	0.146017	high
	sub-4	7Networks_RH_Vis_10	0.226287	high
	sub-4	7Networks_RH_DorsAttn_Post_1	0.2495	high
	sub-4	7Networks_LH_Vis_12	0.210838	high
	sub-4	7Networks_RH_Default_Temp_4	0.15449	high
	sub-4	7Networks_RH_Vis_4	0.299783	high
	sub-4	7Networks_LH_Vis_1	0.395126	high
	sub-4	7Networks_RH_SalVentAttn_TempOccPar_1	0.244623	high
	sub-4	7Networks_RH_Default_Par_2	0.165255	high
	sub-4	7Networks_RH_SomMot_9	0.0539729	high
	sub-4	7Networks_RH_DorsAttn_Post_4	0.158812	high
	sub-4	7Networks_RH_Vis_6	0.359991	high
	sub-4	7Networks_RH_SomMot_5	0.064511	high
	sub-4	7Networks_RH_SomMot_8	0.0462916	high
	sub-4	7Networks_LH_Vis_9	0.225955	high
	sub-4	7Networks_RH_Limbic_TempPole_2	0.0808508	high
	sub-4	7Networks_RH_SalVentAttn_TempOccPar_2	0.262074	high
	sub-4	7Networks_RH_SomMot_7	0.0110245	high
	sub-4	7Networks_RH_Default_Par_3	0.119953	high
	sub-4	7Networks_RH_Cont_Par_2	0.120982	high
	sub-4	7Networks_RH_SomMot_16	0.076137	high
	sub-4	7Networks_RH_SomMot_1	0.494157	high
	sub-4	7Networks_RH_Vis_9	0.287527	high
	sub-4	7Networks_LH_Vis_4	0.317306	high
	sub-4	7Networks_RH_Default_PCC_2	0.175336	high
	sub-4	L_Caudate	0.0464637	high
	sub-4	7Networks_LH_SomMot_5	0.0472506	high
	sub-4	7Networks_RH_DorsAttn_Post_3	0.0776686	high
	sub-4	7Networks_LH_SalVentAttn_PFCl_1	0.0776409	high
	sub-4	7Networks_RH_Limbic_OFC_2	0.0499495	high
	sub-4	7Networks_LH_Limbic_OFC_1	0.0880294	high
	sub-4	7Networks_LH_SalVentAttn_FrOper_4	0.0955632	high
	sub-4	7Networks_RH_DorsAttn_Post_5	0.15299	high
	sub-4	7Networks_LH_Vis_8	0.439472	high
	sub-4	L_Thalamus	0.0338363	high
	sub-4	7Networks_RH_Default_Temp_3	0.364279	high
	sub-4	7Networks_LH_Vis_14	0.343645	high
	sub-4	7Networks_RH_Cont_Par_1	0.0888305	high
	sub-4	7Networks_RH_Limbic_TempPole_3	0.0657873	high
	sub-4	7Networks_RH_SomMot_11	0.0437427	high
	sub-4	7Networks_LH_Vis_3	0.290364	high
	sub-4	7Networks_RH_Default_PCC_1	0.182825	high
	sub-4	7Networks_RH_Cont_Par_3	0.11755	high
	sub-4	7Networks_RH_SalVentAttn_FrOper_2	0.140846	high
	sub-4	7Networks_LH_Vis_5	0.240415	high
	sub-4	7Networks_LH_SalVentAttn_ParOper_3	0.0868196	high
	sub-4	7Networks_RH_Vis_1	0.255982	high
	sub-4	7Networks_RH_Cont_PFCl_1	0.0269206	high
	sub-4	7Networks_RH_SomMot_6	0.0702139	high
	sub-4	7Networks_LH_Vis_11	0.265959	high
	sub-4	7Networks_LH_SomMot_3	0.0844866	high
	sub-4	7Networks_LH_DorsAttn_PrCv_1	0.153244	high
	sub-4	7Networks_LH_Limbic_OFC_2	0.0308	high
	sub-4	7Networks_LH_SomMot_11	0.15645	high
	sub-4	7Networks_LH_SalVentAttn_Med_1	0.0590121	high
	sub-4	7Networks_RH_DorsAttn_Post_6	0.187046	high
	sub-4	7Networks_LH_DorsAttn_Post_3	0.0663861	high
	sub-4	7Networks_RH_Cont_PFCl_7	0.0762371	high
	sub-4	7Networks_LH_SomMot_7	0.0235164	high
	sub-4	7Networks_LH_Vis_2	0.422377	high
	sub-4	7Networks_LH_DorsAttn_Post_5	0.0753566	high
	sub-4	7Networks_LH_Cont_PFCl_6	0.124344	high
	sub-4	7Networks_RH_Vis_3	0.462209	high
	sub-4	7Networks_RH_Cont_PFCmp_2	0.0274057	high
	sub-4	7Networks_LH_Default_Temp_1	0.121004	high
	sub-4	7Networks_LH_DorsAttn_Post_7	0.215344	high
	sub-4	7Networks_LH_Vis_10	0.292036	high
	sub-4	R_Thalamus	0.0270795	high
	sub-4	7Networks_RH_Cont_PFCmp_4	0.119478	high
	sub-4	7Networks_LH_Default_Temp_3	0.325288	high
	sub-4	7Networks_LH_DorsAttn_Post_9	0.157925	high
	sub-4	7Networks_RH_SalVentAttn_Med_3	0.0887677	high
	sub-4	7Networks_LH_SomMot_4	0.0802198	high
	sub-4	7Networks_LH_Default_PFC_6	0.0800964	high
	sub-4	7Networks_LH_DorsAttn_Post_2	0.0897769	high
	sub-4	7Networks_LH_Limbic_TempPole_1	0.0636402	high
	sub-4	7Networks_LH_SomMot_6	0.0122012	high
	sub-4	7Networks_LH_Default_Temp_7	0.0323337	high
	sub-4	7Networks_LH_Default_PFC_8	0.0737941	high
	sub-4	7Networks_RH_SalVentAttn_TempOccPar_3	0.0844187	high
	sub-4	7Networks_RH_Cont_PFCmp_1	0.15041	high
	sub-4	7Networks_LH_SomMot_8	0.045985	high
	sub-4	7Networks_LH_Default_Temp_9	0.134123	high
	sub-4	7Networks_LH_DorsAttn_Post_6	0.182199	high
	sub-4	7Networks_RH_SomMot_10	0.0455413	high
	sub-4	7Networks_RH_DorsAttn_Post_2	0.351885	high
	sub-4	7Networks_LH_DorsAttn_FEF_2	0.1468	high
	sub-4	7Networks_LH_Default_Temp_2	0.0225322	high
	sub-4	7Networks_LH_DorsAttn_Post_8	0.178143	high
	sub-4	7Networks_RH_SalVentAttn_Med_2	0.0882333	high
	sub-4	7Networks_RH_SomMot_3	0.0549551	high
	sub-4	7Networks_LH_DorsAttn_Post_10	0.115054	high
	sub-4	7Networks_LH_Default_Temp_4	0.236079	high
	sub-4	7Networks_LH_Cont_Cing_1	0.166688	high
	sub-4	7Networks_RH_Cont_PFCl_5	0.0524707	high
	sub-4	7Networks_LH_Default_PFC_7	0.0863383	high
	sub-4	7Networks_LH_Cont_PFCl_4	0.131991	high
	sub-4	R_Accumbens	0.0300058	high
	sub-4	7Networks_RH_Default_PFCm_6	0.133027	high
	sub-4	7Networks_LH_Default_PFC_9	0.0987015	high
	sub-4	7Networks_LH_Default_Temp_8	0.192349	high
	sub-4	7Networks_RH_Default_PFCm_3	0.0402466	high
	sub-4	7Networks_RH_DorsAttn_Post_10	0.0284723	high
	sub-4	R_Pallidum	0.0151988	high
	sub-4	7Networks_RH_Default_PFCv_1	0.133086	high
	sub-4	7Networks_LH_DorsAttn_FEF_1	0.144388	high
	sub-4	7Networks_LH_DorsAttn_Post_4	0.135597	high
	sub-4	7Networks_LH_SalVentAttn_FrOper_2	0.0943635	high
	sub-4	7Networks_LH_SomMot_2	0.531234	high
	sub-4	7Networks_RH_Default_Temp_2	0.0881732	high
	sub-4	7Networks_LH_Default_PCC_3	0.0916346	high
	sub-4	7Networks_LH_Default_PFC_4	0.0773353	high
	sub-4	7Networks_LH_Default_Temp_5	0.356113	high
	sub-4	7Networks_RH_SomMot_4	0.0756054	high
	sub-4	7Networks_RH_Default_Temp_1	0.16052	high
	sub-4	7Networks_LH_Default_PFC_1	0.127128	high
	sub-4	7Networks_LH_SomMot_12	0.0355481	high
	sub-4	7Networks_RH_Cont_PFCl_6	0.0843488	high
	sub-4	7Networks_RH_Default_PFCm_5	0.0892058	high
	sub-4	7Networks_LH_Default_PCC_4	0.137819	high
	sub-4	7Networks_RH_SomMot_17	0.0234559	high
	sub-4	7Networks_RH_Default_PFCm_7	0.106135	high
	sub-4	7Networks_LH_Default_PHC_1	0.199874	high
	sub-4	7Networks_LH_Default_PFC_13	0.124603	high
	sub-4	7Networks_LH_Cont_Temp_1	0.104442	high
	sub-4	7Networks_RH_SomMot_19	0.0489242	high
	sub-4	7Networks_RH_Cont_PFCmp_3	0.086044	high
	sub-4	7Networks_LH_Default_PFC_12	0.0767946	high
	sub-4	7Networks_LH_Default_PFC_3	0.109669	high
	sub-4	7Networks_LH_SomMot_1	0.422977	high
	sub-4	7Networks_LH_SalVentAttn_FrOper_3	0.0500116	high
	sub-4	7Networks_RH_Cont_PFCv_1	0.0801137	high
	sub-4	7Networks_LH_Default_PFC_2	0.0585098	high
	sub-4	7Networks_LH_Default_PCC_1	0.140605	high
	sub-4	7Networks_LH_Default_PFC_10	0.088269	high
	sub-4	7Networks_RH_Default_PFCm_4	0.0869226	high
	sub-4	7Networks_LH_DorsAttn_Post_1	0.254812	high
	sub-4	7Networks_RH_Cont_PFCl_2	0.0925016	high
	sub-4	7Networks_LH_Limbic_TempPole_2	0.0827062	high
	sub-4	7Networks_LH_SomMot_13	0.0359048	high
	sub-4	7Networks_LH_Cont_PFCl_3	0.0886423	high
	sub-4	7Networks_LH_Default_PCC_2	0.157705	high
	sub-4	7Networks_RH_SalVentAttn_FrOper_3	0.0794361	high
	sub-4	7Networks_RH_SomMot_18	0.0298807	high
	sub-4	7Networks_LH_SalVentAttn_ParOper_2	0.0464861	high
	sub-4	7Networks_LH_Cont_PFCl_5	0.193596	high
	sub-4	7Networks_RH_Default_PFCm_2	0.0806204	high
	sub-4	7Networks_RH_SalVentAttn_Med_1	0.0306504	high
	sub-4	7Networks_RH_SomMot_2	0.506113	high
	sub-4	7Networks_LH_SomMot_14	0.103078	high
	sub-4	7Networks_LH_SalVentAttn_Med_3	0.0535441	high
	sub-4	7Networks_RH_Default_PFCm_1	0.0562742	high
	sub-4	7Networks_RH_Cont_PFCl_4	0.165289	high
	sub-4	R_Putamen	0.046944	high
	sub-4	7Networks_LH_Default_PFC_5	0.190951	high
	sub-4	7Networks_LH_Cont_pCun_1	0.169931	high
	sub-4	7Networks_LH_Cont_Cing_2	0.0685151	high
	sub-4	7Networks_LH_Default_PFC_11	0.0983654	high
	sub-4	7Networks_LH_Default_Temp_6	0.224392	high
	sub-4	7Networks_LH_SomMot_15	0.0420398	high
	sub-4	R_Amygdala	0.115767	high
	sub-4	7Networks_LH_SalVentAttn_ParOper_1	0.183338	high
	sub-4	7Networks_LH_Cont_Par_1	0.0999471	high
	sub-4	7Networks_RH_Default_PCC_3	0.176431	high
	sub-4	7Networks_LH_Cont_Par_2	0.131938	high
	sub-4	7Networks_RH_SalVentAttn_FrOper_4	0.0369606	high
	sub-4	7Networks_RH_Cont_PFCl_3	0.0997543	high
	sub-4	7Networks_LH_Cont_Par_3	0.131871	high
	sub-4	7Networks_LH_SalVentAttn_FrOper_1	0.0619236	high
	sub-4	7Networks_LH_SomMot_16	0.0787801	high
	sub-4	R_Hippocampus	0.103002	high
	sub-4	7Networks_LH_Cont_PFCl_1	0.0924559	high
	sub-4	R_Caudate	0.0504333	high
	sub-4	7Networks_LH_Cont_PFCl_2	0.07348	high
	sub-4	7Networks_LH_SomMot_10	0.0364649	high
	sub-4	7Networks_LH_SalVentAttn_Med_2	0.143733	high
	sub-4	7Networks_LH_Limbic_TempPole_4	0.201915	high
	sub-4	7Networks_LH_Limbic_TempPole_3	0.061471	high
	sub-5	7Networks_RH_Cont_PFCl_2	0.0830981	low
	sub-5	7Networks_LH_SomMot_9	0.00741154	low
	sub-5	7Networks_RH_Cont_PFCl_3	0.0741432	low
	sub-5	7Networks_LH_DorsAttn_Post_2	0.0282474	low
	sub-5	7Networks_LH_DorsAttn_Post_8	0.121094	low
	sub-5	7Networks_LH_DorsAttn_Post_6	0.129539	low
	sub-5	7Networks_LH_Default_Temp_4	0.112761	low
	sub-5	7Networks_LH_DorsAttn_FEF_1	0.143754	low
	sub-5	7Networks_RH_Cont_PFCl_1	0.0298942	low
	sub-5	7Networks_RH_SalVentAttn_FrOper_1	0.0417449	low
	sub-5	7Networks_LH_SomMot_3	0.0735092	low
	sub-5	7Networks_LH_Default_Temp_3	0.217283	low
	sub-5	7Networks_RH_SomMot_15	0.0249377	low
	sub-5	7Networks_LH_DorsAttn_Post_3	0.118107	low
	sub-5	7Networks_LH_DorsAttn_Post_5	0.063974	low
	sub-5	7Networks_LH_Default_Temp_8	0.0965754	low
	sub-5	7Networks_LH_Default_Temp_2	0.0268575	low
	sub-5	R_Accumbens	0.0325199	low
	sub-5	7Networks_LH_Default_PFC_1	0.107764	low
	sub-5	7Networks_LH_DorsAttn_Post_7	0.135855	low
	sub-5	7Networks_LH_Default_PFC_8	0.0626501	low
	sub-5	7Networks_RH_DorsAttn_FEF_2	0.120291	low
	sub-5	7Networks_LH_SomMot_4	0.0714188	low
	sub-5	7Networks_LH_Default_PFC_7	0.0561334	low
	sub-5	7Networks_LH_Default_Temp_9	0.0805486	low
	sub-5	L_Putamen	0.0263001	low
	sub-5	7Networks_RH_SomMot_9	0.0306856	low
	sub-5	R_Amygdala	0.074494	low
	sub-5	7Networks_LH_Default_PFC_6	0.0354191	low
	sub-5	7Networks_RH_Vis_13	0.222665	low
	sub-5	7Networks_RH_Default_Temp_2	0.0742229	low
	sub-5	7Networks_RH_DorsAttn_Post_1	0.191288	low
	sub-5	7Networks_RH_Default_PCC_3	0.179678	low
	sub-5	7Networks_LH_DorsAttn_Post_10	0.0893269	low
	sub-5	7Networks_LH_Cont_PFCl_5	0.140181	low
	sub-5	7Networks_LH_Default_PCC_4	0.134887	low
	sub-5	7Networks_LH_Vis_1	0.391502	low
	sub-5	7Networks_LH_Default_Temp_6	0.119567	low
	sub-5	7Networks_LH_DorsAttn_Post_1	0.188181	low
	sub-5	7Networks_RH_Vis_14	0.218945	low
	sub-5	7Networks_RH_Limbic_OFC_3	0.0390518	low
	sub-5	7Networks_LH_Default_Temp_5	0.254867	low
	sub-5	7Networks_LH_Cont_PFCl_3	0.059777	low
	sub-5	7Networks_LH_Default_PCC_2	0.113957	low
	sub-5	7Networks_LH_Cont_PFCl_6	0.106668	low
	sub-5	7Networks_RH_Limbic_TempPole_2	0.0746761	low
	sub-5	7Networks_LH_Default_Temp_7	0.111206	low
	sub-5	7Networks_LH_Default_PFC_5	0.113254	low
	sub-5	7Networks_LH_Default_PFC_2	0.0155054	low
	sub-5	7Networks_RH_SomMot_16	0.0779451	low
	sub-5	7Networks_LH_Cont_Cing_1	0.0787449	low
	sub-5	7Networks_LH_Default_PHC_1	0.152458	low
	sub-5	7Networks_LH_Cont_PFCl_4	0.102448	low
	sub-5	7Networks_LH_Default_PCC_3	0.0541397	low
	sub-5	7Networks_LH_DorsAttn_Post_9	0.131266	low
	sub-5	7Networks_LH_Default_PFC_9	0.0518482	low
	sub-5	7Networks_LH_Default_PFC_12	0.0599455	low
	sub-5	7Networks_RH_Vis_5	0.267577	low
	sub-5	7Networks_LH_SomMot_2	0.45542	low
	sub-5	7Networks_RH_Cont_PFCl_4	0.149555	low
	sub-5	7Networks_LH_Default_Temp_1	0.037872	low
	sub-5	7Networks_RH_Vis_12	0.364373	low
	sub-5	L_Thalamus	0.030817	low
	sub-5	7Networks_LH_DorsAttn_Post_4	0.118145	low
	sub-5	7Networks_RH_Vis_11	0.33257	low
	sub-5	7Networks_RH_SomMot_1	0.438991	low
	sub-5	7Networks_LH_Default_PFC_13	0.107819	low
	sub-5	7Networks_RH_DorsAttn_FEF_1	0.155888	low
	sub-5	7Networks_RH_Default_PFCm_1	0.027328	low
	sub-5	7Networks_RH_Vis_10	0.183134	low
	sub-5	7Networks_LH_Cont_pCun_1	0.102804	low
	sub-5	7Networks_LH_Default_PFC_3	0.084074	low
	sub-5	7Networks_RH_SalVentAttn_FrOper_2	0.0937851	low
	sub-5	7Networks_LH_Cont_Cing_2	0.00844305	low
	sub-5	7Networks_LH_Cont_PFCl_2	0.0495201	low
	sub-5	7Networks_RH_SomMot_10	0.0504581	low
	sub-5	7Networks_RH_Limbic_OFC_1	0.0119444	low
	sub-5	7Networks_RH_Default_PFCm_2	0.0421887	low
	sub-5	7Networks_LH_Cont_Temp_1	0.0742484	low
	sub-5	7Networks_RH_Default_Temp_3	0.306985	low
	sub-5	7Networks_RH_Vis_6	0.381221	low
	sub-5	7Networks_LH_Vis_7	0.395105	low
	sub-5	7Networks_LH_Cont_Par_1	0.0514002	low
	sub-5	7Networks_RH_SalVentAttn_PrC_1	0.106106	low
	sub-5	7Networks_RH_Default_Temp_5	0.111576	low
	sub-5	7Networks_RH_SomMot_14	0.0238049	low
	sub-5	7Networks_RH_Cont_PFCl_7	0.110057	low
	sub-5	7Networks_LH_Cont_Par_3	0.13532	low
	sub-5	7Networks_LH_Default_PCC_1	0.100694	low
	sub-5	7Networks_LH_SomMot_7	0.0680408	low
	sub-5	7Networks_RH_Cont_Par_2	0.0712852	low
	sub-5	7Networks_LH_Default_PFC_10	0.0829184	low
	sub-5	7Networks_LH_Default_PFC_4	0.0340212	low
	sub-5	7Networks_RH_Default_PFCv_1	0.0897557	low
	sub-5	L_Caudate	0.018824	low
	sub-5	7Networks_RH_Cont_pCun_1	0.123657	low
	sub-5	7Networks_RH_Cont_PFCmp_4	0.0747151	low
	sub-5	R_Thalamus	0.0276791	low
	sub-5	L_Pallidum	0.0111537	low
	sub-5	7Networks_RH_Limbic_OFC_2	0.0519701	low
	sub-5	7Networks_RH_Default_PFCm_3	0.0218461	low
	sub-5	7Networks_LH_Default_PFC_11	0.0811354	low
	sub-5	7Networks_RH_SomMot_13	0.0950625	low
	sub-5	7Networks_RH_Limbic_TempPole_1	0.0296764	low
	sub-5	7Networks_LH_Cont_PFCl_1	0.0637084	low
	sub-5	7Networks_LH_Cont_Par_2	0.093812	low
	sub-5	7Networks_RH_Vis_9	0.280183	low
	sub-5	7Networks_RH_SomMot_6	0.0628715	low
	sub-5	7Networks_RH_Limbic_TempPole_3	0.0290267	low
	sub-5	7Networks_LH_DorsAttn_FEF_2	0.131864	low
	sub-5	7Networks_RH_Default_PCC_1	0.119928	low
	sub-5	L_Amygdala	0.0495958	low
	sub-5	7Networks_LH_SomMot_8	0.0324104	low
	sub-5	7Networks_RH_Cont_Par_3	0.107807	low
	sub-5	R_Putamen	0.0232593	low
	sub-5	7Networks_RH_Vis_1	0.200416	low
	sub-5	7Networks_RH_Default_Temp_1	0.0972077	low
	sub-5	7Networks_LH_DorsAttn_PrCv_1	0.151871	low
	sub-5	7Networks_LH_SomMot_1	0.26644	low
	sub-5	7Networks_RH_Cont_PFCv_1	0.108227	low
	sub-5	7Networks_RH_SalVentAttn_Med_2	0.0861267	low
	sub-5	7Networks_RH_SomMot_3	0.0472303	low
	sub-5	7Networks_RH_Cont_PFCl_5	0.0781977	low
	sub-5	7Networks_RH_Default_PFCm_4	0.0458788	low
	sub-5	7Networks_RH_SomMot_5	0.0590231	low
	sub-5	7Networks_LH_SomMot_5	0.0584106	low
	sub-5	7Networks_LH_Vis_9	0.261625	low
	sub-5	7Networks_RH_Vis_15	0.279834	low
	sub-5	7Networks_RH_SalVentAttn_TempOccPar_2	0.221321	low
	sub-5	7Networks_RH_SomMot_7	0.0224217	low
	sub-5	7Networks_RH_DorsAttn_Post_8	0.116585	low
	sub-5	7Networks_RH_Cont_PFCmp_2	0.032908	low
	sub-5	7Networks_RH_Vis_3	0.426105	low
	sub-5	7Networks_RH_Default_PCC_2	0.116397	low
	sub-5	7Networks_LH_SomMot_15	0.0160877	low
	sub-5	7Networks_RH_DorsAttn_PrCv_1	0.140727	low
	sub-5	7Networks_LH_Vis_4	0.303081	low
	sub-5	7Networks_LH_Vis_10	0.236941	low
	sub-5	7Networks_RH_SomMot_11	0.0272595	low
	sub-5	7Networks_RH_SomMot_2	0.467706	low
	sub-5	7Networks_RH_Cont_Temp_1	0.0486409	low
	sub-5	7Networks_RH_Vis_7	0.157978	low
	sub-5	7Networks_RH_Default_Temp_4	0.167836	low
	sub-5	7Networks_RH_DorsAttn_Post_5	0.124582	low
	sub-5	7Networks_LH_Vis_8	0.364255	low
	sub-5	7Networks_RH_Default_Par_2	0.149948	low
	sub-5	7Networks_RH_SalVentAttn_TempOccPar_1	0.15642	low
	sub-5	7Networks_RH_DorsAttn_Post_7	0.115583	low
	sub-5	7Networks_LH_SomMot_6	0.0240299	low
	sub-5	7Networks_RH_Cont_PFCmp_1	0.0842611	low
	sub-5	7Networks_RH_Vis_2	0.300032	low
	sub-5	7Networks_RH_SalVentAttn_TempOccPar_3	0.0804837	low
	sub-5	7Networks_RH_SomMot_8	0.0464864	low
	sub-5	7Networks_LH_Vis_3	0.176128	low
	sub-5	7Networks_RH_Cont_PFCmp_3	0.0793662	low
	sub-5	L_Hippocampus	0.0468064	low
	sub-5	7Networks_RH_SomMot_19	0.0405153	low
	sub-5	7Networks_LH_Vis_5	0.282438	low
	sub-5	7Networks_LH_Vis_2	0.377175	low
	sub-5	R_Pallidum	-0.000548551	low
	sub-5	7Networks_LH_Vis_11	0.330217	low
	sub-5	7Networks_RH_SomMot_12	0.0131484	low
	sub-5	7Networks_RH_DorsAttn_Post_4	0.0986288	low
	sub-5	7Networks_RH_Default_Par_1	0.16671	low
	sub-5	7Networks_RH_Vis_8	0.28304	low
	sub-5	7Networks_LH_Vis_13	0.257193	low
	sub-5	7Networks_RH_DorsAttn_Post_6	0.121081	low
	sub-5	R_Caudate	0.0288782	low
	sub-5	7Networks_RH_Default_PFCm_6	0.0740824	low
	sub-5	L_Accumbens	0.0239495	low
	sub-5	7Networks_RH_SalVentAttn_Med_3	0.0849926	low
	sub-5	7Networks_RH_SomMot_4	0.0946866	low
	sub-5	7Networks_RH_Cont_PFCl_6	0.0563015	low
	sub-5	7Networks_RH_DorsAttn_Post_10	0.0596922	low
	sub-5	7Networks_RH_SomMot_18	0.021351	low
	sub-5	7Networks_LH_SalVentAttn_ParOper_2	0.0751704	low
	sub-5	7Networks_RH_Cont_Par_1	0.0774572	low
	sub-5	R_Hippocampus	0.0594184	low
	sub-5	7Networks_RH_SalVentAttn_Med_1	0.0444889	low
	sub-5	7Networks_RH_DorsAttn_Post_3	0.0980812	low
	sub-5	7Networks_LH_Limbic_OFC_1	0.0550139	low
	sub-5	7Networks_LH_SomMot_10	0.0142901	low
	sub-5	7Networks_LH_Vis_12	0.163876	low
	sub-5	7Networks_RH_DorsAttn_Post_2	0.208018	low
	sub-5	7Networks_LH_SomMot_16	0.0607948	low
	sub-5	7Networks_LH_SalVentAttn_ParOper_3	0.0559679	low
	sub-5	7Networks_RH_Default_PFCm_5	0.0590806	low
	sub-5	7Networks_LH_SomMot_12	0.0125307	low
	sub-5	7Networks_LH_Vis_14	0.363453	low
	sub-5	7Networks_LH_SalVentAttn_Med_1	0.0606474	low
	sub-5	7Networks_LH_Limbic_OFC_2	0.016271	low
	sub-5	7Networks_RH_Default_PFCm_7	0.06956	low
	sub-5	7Networks_RH_DorsAttn_Post_9	0.112583	low
	sub-5	7Networks_LH_SalVentAttn_FrOper_4	0.103018	low
	sub-5	7Networks_LH_Vis_6	0.0691553	low
	sub-5	7Networks_RH_Vis_4	0.316477	low
	sub-5	7Networks_LH_SomMot_13	0.0214934	low
	sub-5	7Networks_LH_SalVentAttn_FrOper_3	0.0556809	low
	sub-5	7Networks_LH_SomMot_14	0.0587477	low
	sub-5	7Networks_LH_Limbic_TempPole_4	0.097611	low
	sub-5	7Networks_RH_SalVentAttn_FrOper_3	0.0988071	low
	sub-5	7Networks_LH_SalVentAttn_FrOper_2	0.104535	low
	sub-5	7Networks_LH_SalVentAttn_Med_3	0.0667598	low
	sub-5	7Networks_LH_SalVentAttn_ParOper_1	0.181982	low
	sub-5	7Networks_LH_SomMot_11	0.101933	low
	sub-5	7Networks_RH_SalVentAttn_FrOper_4	0.0802762	low
	sub-5	7Networks_LH_Limbic_TempPole_1	0.0579141	low
	sub-5	7Networks_LH_Limbic_TempPole_3	0.0426206	low
	sub-5	7Networks_RH_Default_Par_3	0.0607197	low
	sub-5	7Networks_LH_SalVentAttn_Med_2	0.128799	low
	sub-5	7Networks_RH_SomMot_17	0.0110244	low
	sub-5	7Networks_LH_SalVentAttn_FrOper_1	0.0734142	low
	sub-5	7Networks_LH_SalVentAttn_PFCl_1	0.068602	low
	sub-5	7Networks_LH_Limbic_TempPole_2	0.0530118	low
	sub-6	7Networks_RH_Default_PFCm_2	0.101049	low
	sub-6	7Networks_LH_Cont_PFCl_3	0.0798417	low
	sub-6	7Networks_LH_DorsAttn_Post_9	0.203421	low
	sub-6	7Networks_LH_Default_Temp_5	0.463629	low
	sub-6	7Networks_LH_Default_Temp_6	0.139372	low
	sub-6	7Networks_LH_Default_Temp_4	0.332313	low
	sub-6	7Networks_RH_Default_PCC_3	0.286168	low
	sub-6	7Networks_RH_Default_PFCm_1	0.0671557	low
	sub-6	7Networks_LH_DorsAttn_Post_3	0.266906	low
	sub-6	7Networks_RH_Cont_PFCl_2	0.0547096	low
	sub-6	7Networks_LH_DorsAttn_Post_7	0.266244	low
	sub-6	7Networks_LH_DorsAttn_Post_4	0.206924	low
	sub-6	7Networks_LH_Cont_PFCl_4	0.133482	low
	sub-6	7Networks_LH_Default_PCC_3	0.0748308	low
	sub-6	7Networks_LH_DorsAttn_Post_6	0.255665	low
	sub-6	R_Amygdala	0.09883	low
	sub-6	7Networks_LH_DorsAttn_FEF_2	0.15542	low
	sub-6	7Networks_LH_DorsAttn_Post_5	0.159955	low
	sub-6	7Networks_LH_DorsAttn_Post_8	0.123841	low
	sub-6	7Networks_RH_Limbic_TempPole_2	0.0832099	low
	sub-6	7Networks_RH_Cont_PFCl_4	0.190692	low
	sub-6	7Networks_LH_DorsAttn_FEF_1	0.262135	low
	sub-6	7Networks_RH_Cont_PFCl_3	0.102586	low
	sub-6	7Networks_LH_Default_PFC_8	0.091047	low
	sub-6	7Networks_RH_Cont_PFCl_1	0.0868101	low
	sub-6	7Networks_LH_DorsAttn_PrCv_1	0.210285	low
	sub-6	7Networks_LH_Default_Temp_9	0.0970973	low
	sub-6	7Networks_LH_Default_PFC_7	0.134587	low
	sub-6	7Networks_LH_SomMot_3	0.0561281	low
	sub-6	7Networks_LH_Default_PFC_9	0.157931	low
	sub-6	7Networks_RH_Vis_13	0.261202	low
	sub-6	7Networks_LH_DorsAttn_Post_2	0.157838	low
	sub-6	7Networks_RH_DorsAttn_Post_1	0.280668	low
	sub-6	7Networks_RH_SalVentAttn_FrOper_2	0.137475	low
	sub-6	7Networks_LH_Default_Temp_7	0.124479	low
	sub-6	7Networks_RH_DorsAttn_FEF_2	0.122534	low
	sub-6	7Networks_LH_Default_PCC_1	0.181465	low
	sub-6	7Networks_RH_SomMot_16	0.127861	low
	sub-6	7Networks_RH_SalVentAttn_FrOper_1	0.0445302	low
	sub-6	7Networks_RH_Vis_11	0.215275	low
	sub-6	7Networks_RH_SomMot_1	0.468023	low
	sub-6	7Networks_LH_Default_Temp_3	0.413541	low
	sub-6	7Networks_LH_SomMot_9	0.0368066	low
	sub-6	7Networks_RH_Cont_pCun_1	0.247149	low
	sub-6	7Networks_LH_Default_Temp_8	0.101287	low
	sub-6	R_Accumbens	0.0368341	low
	sub-6	7Networks_RH_SomMot_14	0.0674811	low
	sub-6	7Networks_RH_Limbic_OFC_2	0.0946423	low
	sub-6	7Networks_LH_DorsAttn_Post_10	0.15171	low
	sub-6	7Networks_LH_Cont_PFCl_5	0.220126	low
	sub-6	7Networks_RH_SomMot_13	0.0956325	low
	sub-6	7Networks_LH_SomMot_4	0.0760906	low
	sub-6	7Networks_LH_DorsAttn_Post_1	0.295521	low
	sub-6	7Networks_RH_Vis_14	0.23604	low
	sub-6	7Networks_RH_SomMot_15	0.0606284	low
	sub-6	7Networks_LH_Vis_14	0.394076	low
	sub-6	7Networks_RH_Limbic_TempPole_3	0.0304862	low
	sub-6	7Networks_LH_Default_PFC_6	0.0988198	low
	sub-6	7Networks_RH_Default_Temp_2	0.0806528	low
	sub-6	7Networks_RH_DorsAttn_Post_9	0.226496	low
	sub-6	7Networks_LH_SomMot_8	0.0596708	low
	sub-6	7Networks_RH_Default_PFCm_3	0.0408688	low
	sub-6	7Networks_LH_Default_PFC_5	0.218159	low
	sub-6	7Networks_LH_Default_PCC_4	0.223765	low
	sub-6	7Networks_RH_Limbic_OFC_1	0.0230716	low
	sub-6	7Networks_LH_Vis_1	0.398098	low
	sub-6	7Networks_LH_SomMot_1	0.369826	low
	sub-6	7Networks_RH_Vis_6	0.425375	low
	sub-6	L_Putamen	0.057641	low
	sub-6	7Networks_LH_Vis_7	0.437917	low
	sub-6	7Networks_RH_Cont_PFCl_5	0.0779209	low
	sub-6	7Networks_RH_Default_Temp_5	0.442002	low
	sub-6	7Networks_LH_Cont_PFCl_6	0.179792	low
	sub-6	7Networks_LH_Default_PFC_12	0.0723161	low
	sub-6	7Networks_LH_Vis_9	0.245098	low
	sub-6	7Networks_LH_Default_Temp_1	0.146748	low
	sub-6	7Networks_LH_Cont_Par_3	0.186832	low
	sub-6	7Networks_LH_SomMot_7	0.111888	low
	sub-6	7Networks_LH_Vis_2	0.417393	low
	sub-6	7Networks_LH_Cont_PFCl_1	0.121996	low
	sub-6	7Networks_LH_Default_PFC_4	0.0844679	low
	sub-6	L_Caudate	0.0864358	low
	sub-6	7Networks_RH_SomMot_9	0.0355253	low
	sub-6	7Networks_RH_Default_PCC_2	0.191498	low
	sub-6	7Networks_RH_Vis_5	0.30877	low
	sub-6	7Networks_RH_SomMot_11	0.0620442	low
	sub-6	7Networks_LH_Default_PFC_1	0.145149	low
	sub-6	L_Pallidum	0.0242232	low
	sub-6	7Networks_LH_Limbic_OFC_1	0.0660741	low
	sub-6	7Networks_RH_Vis_12	0.390247	low
	sub-6	7Networks_RH_Default_Temp_4	0.248315	low
	sub-6	L_Thalamus	0.0412523	low
	sub-6	7Networks_LH_Default_PHC_1	0.166316	low
	sub-6	7Networks_LH_Cont_Temp_1	0.101311	low
	sub-6	7Networks_RH_DorsAttn_FEF_1	0.240308	low
	sub-6	7Networks_LH_SomMot_6	0.0299568	low
	sub-6	7Networks_LH_Default_PFC_13	0.18135	low
	sub-6	7Networks_LH_Default_PCC_2	0.192298	low
	sub-6	7Networks_LH_Default_Temp_2	0.0446267	low
	sub-6	7Networks_LH_Cont_pCun_1	0.225599	low
	sub-6	7Networks_LH_Default_PFC_3	0.175373	low
	sub-6	7Networks_RH_Cont_Par_3	0.150089	low
	sub-6	7Networks_LH_Cont_PFCl_2	0.0857016	low
	sub-6	7Networks_RH_SomMot_10	0.0751984	low
	sub-6	7Networks_RH_Default_Temp_1	0.207919	low
	sub-6	7Networks_LH_Vis_5	0.293848	low
	sub-6	7Networks_LH_SalVentAttn_ParOper_3	0.156148	low
	sub-6	7Networks_RH_Default_Temp_3	0.440703	low
	sub-6	7Networks_RH_SomMot_12	0.0497493	low
	sub-6	7Networks_RH_Limbic_OFC_3	0.0924986	low
	sub-6	7Networks_RH_SomMot_3	0.07676	low
	sub-6	7Networks_RH_Default_PFCm_4	0.150625	low
	sub-6	7Networks_LH_SomMot_5	0.0933815	low
	sub-6	7Networks_RH_Vis_8	0.31971	low
	sub-6	7Networks_RH_DorsAttn_Post_6	0.174908	low
	sub-6	7Networks_RH_Vis_15	0.286135	low
	sub-6	7Networks_RH_Default_PFCm_6	0.127242	low
	sub-6	7Networks_LH_Default_PFC_2	0.0544557	low
	sub-6	7Networks_RH_SomMot_7	0.0354205	low
	sub-6	7Networks_RH_Cont_Par_2	0.111	low
	sub-6	7Networks_RH_Vis_3	0.436358	low
	sub-6	7Networks_RH_Default_PFCv_1	0.152046	low
	sub-6	7Networks_RH_DorsAttn_PrCv_1	0.136523	low
	sub-6	7Networks_RH_SomMot_18	0.0298614	low
	sub-6	7Networks_LH_Vis_4	0.329023	low
	sub-6	7Networks_RH_Vis_10	0.219778	low
	sub-6	7Networks_LH_SomMot_2	0.598151	low
	sub-6	7Networks_RH_Cont_PFCmp_4	0.161097	low
	sub-6	7Networks_LH_Vis_6	0.107533	low
	sub-6	7Networks_LH_SomMot_10	0.0450862	low
	sub-6	7Networks_RH_Vis_7	0.167584	low
	sub-6	7Networks_RH_DorsAttn_Post_5	0.135233	low
	sub-6	7Networks_LH_Vis_8	0.439341	low
	sub-6	7Networks_RH_Cont_PFCl_6	0.0687281	low
	sub-6	7Networks_RH_Vis_9	0.351445	low
	sub-6	7Networks_RH_DorsAttn_Post_7	0.236051	low
	sub-6	7Networks_RH_Default_Par_2	0.148617	low
	sub-6	7Networks_RH_Cont_Par_1	0.0732272	low
	sub-6	L_Amygdala	0.0939078	low
	sub-6	7Networks_RH_Default_PFCm_7	0.116386	low
	sub-6	7Networks_RH_Default_PCC_1	0.218276	low
	sub-6	7Networks_RH_SomMot_8	0.101886	low
	sub-6	7Networks_LH_SalVentAttn_ParOper_1	0.304397	low
	sub-6	7Networks_RH_Vis_1	0.257309	low
	sub-6	L_Hippocampus	0.0851732	low
	sub-6	7Networks_LH_SomMot_16	0.0644314	low
	sub-6	7Networks_LH_SalVentAttn_FrOper_1	0.0933789	low
	sub-6	7Networks_LH_Cont_Cing_1	0.14519	low
	sub-6	7Networks_RH_SalVentAttn_Med_2	0.10991	low
	sub-6	7Networks_RH_DorsAttn_Post_4	0.167843	low
	sub-6	7Networks_RH_Cont_PFCv_1	0.124217	low
	sub-6	7Networks_LH_Limbic_OFC_2	0.0258237	low
	sub-6	7Networks_LH_Cont_Par_1	0.110574	low
	sub-6	7Networks_RH_SalVentAttn_PrC_1	0.146414	low
	sub-6	7Networks_RH_SomMot_5	0.0571735	low
	sub-6	7Networks_LH_Vis_13	0.314638	low
	sub-6	7Networks_RH_Cont_PFCl_7	0.126376	low
	sub-6	L_Accumbens	0.0310251	low
	sub-6	7Networks_RH_DorsAttn_Post_8	0.272615	low
	sub-6	7Networks_RH_Default_Par_3	0.127089	low
	sub-6	7Networks_LH_SalVentAttn_Med_3	0.119604	low
	sub-6	7Networks_RH_DorsAttn_Post_10	0.0789896	low
	sub-6	7Networks_LH_SomMot_15	0.00760831	low
	sub-6	7Networks_LH_Limbic_TempPole_4	0.153277	low
	sub-6	7Networks_RH_SomMot_6	0.0893672	low
	sub-6	7Networks_LH_SalVentAttn_ParOper_2	0.138074	low
	sub-6	7Networks_RH_DorsAttn_Post_3	0.09414	low
	sub-6	7Networks_RH_SalVentAttn_Med_1	0.0755303	low
	sub-6	7Networks_RH_SomMot_2	0.546389	low
	sub-6	7Networks_LH_SalVentAttn_PFCl_1	0.0802254	low
	sub-6	7Networks_LH_Cont_Cing_2	0.0483835	low
	sub-6	7Networks_RH_SalVentAttn_Med_3	0.165582	low
	sub-6	7Networks_RH_Limbic_TempPole_1	0.0641192	low
	sub-6	7Networks_RH_SomMot_4	0.119176	low
	sub-6	7Networks_RH_Default_PFCm_5	0.117535	low
	sub-6	7Networks_LH_Cont_Par_2	0.155251	low
	sub-6	7Networks_RH_SalVentAttn_TempOccPar_1	0.288797	low
	sub-6	7Networks_RH_SalVentAttn_FrOper_3	0.139491	low
	sub-6	7Networks_RH_Vis_2	0.35965	low
	sub-6	7Networks_RH_Cont_PFCmp_1	0.15765	low
	sub-6	7Networks_RH_SalVentAttn_TempOccPar_3	0.105746	low
	sub-6	7Networks_LH_Vis_3	0.295781	low
	sub-6	7Networks_LH_Vis_10	0.273998	low
	sub-6	7Networks_RH_Vis_4	0.342065	low
	sub-6	7Networks_RH_DorsAttn_Post_2	0.339555	low
	sub-6	7Networks_RH_SomMot_19	0.0728261	low
	sub-6	7Networks_LH_Vis_12	0.22689	low
	sub-6	7Networks_LH_SalVentAttn_FrOper_4	0.146868	low
	sub-6	7Networks_LH_Default_PFC_10	0.124585	low
	sub-6	7Networks_RH_Cont_PFCmp_2	0.0485178	low
	sub-6	7Networks_RH_Default_Par_1	0.175947	low
	sub-6	7Networks_LH_Vis_11	0.317022	low
	sub-6	7Networks_LH_SomMot_11	0.175176	low
	sub-6	R_Thalamus	0.0438652	low
	sub-6	7Networks_LH_Default_PFC_11	0.0922496	low
	sub-6	7Networks_RH_SomMot_17	0.0027215	low
	sub-6	R_Caudate	0.080361	low
	sub-6	7Networks_RH_SalVentAttn_TempOccPar_2	0.24836	low
	sub-6	7Networks_LH_SomMot_12	0.0568897	low
	sub-6	7Networks_RH_Cont_PFCmp_3	0.0945264	low
	sub-6	7Networks_RH_SalVentAttn_FrOper_4	0.0650829	low
	sub-6	R_Pallidum	0.0193332	low
	sub-6	R_Hippocampus	0.0797981	low
	sub-6	7Networks_LH_SomMot_14	0.154722	low
	sub-6	7Networks_LH_SalVentAttn_Med_2	0.155347	low
	sub-6	7Networks_LH_SalVentAttn_FrOper_2	0.115279	low
	sub-6	7Networks_LH_SalVentAttn_Med_1	0.0848461	low
	sub-6	R_Putamen	0.0604396	low
	sub-6	7Networks_RH_Cont_Temp_1	0.0984171	low
	sub-6	7Networks_LH_Limbic_TempPole_2	0.105854	low
	sub-6	7Networks_LH_Limbic_TempPole_1	0.0673912	low
	sub-6	7Networks_LH_SalVentAttn_FrOper_3	0.0745725	low
	sub-6	7Networks_LH_SomMot_13	0.0304694	low
	sub-6	7Networks_LH_Limbic_TempPole_3	0.0352354	low
	sub-7	7Networks_RH_Vis_5	0.275029	high
	sub-7	7Networks_LH_SomMot_3	0.0647995	high
	sub-7	7Networks_RH_SalVentAttn_FrOper_2	0.168237	high
	sub-7	7Networks_LH_Cont_PFCl_4	0.158991	high
	sub-7	7Networks_LH_Cont_PFCl_3	0.119554	high
	sub-7	7Networks_RH_SomMot_12	0.0493184	high
	sub-7	7Networks_LH_Default_Temp_5	0.400901	high
	sub-7	7Networks_LH_DorsAttn_Post_1	0.266793	high
	sub-7	7Networks_LH_Default_PHC_1	0.231787	high
	sub-7	7Networks_LH_Cont_PFCl_5	0.198642	high
	sub-7	7Networks_RH_Default_Temp_2	0.0839341	high
	sub-7	7Networks_LH_Default_PFC_9	0.0899816	high
	sub-7	7Networks_LH_Default_Temp_1	0.1256	high
	sub-7	7Networks_LH_DorsAttn_Post_10	0.152957	high
	sub-7	7Networks_RH_Vis_6	0.383746	high
	sub-7	7Networks_RH_Vis_9	0.365742	high
	sub-7	7Networks_RH_Limbic_OFC_3	0.0541533	high
	sub-7	7Networks_LH_Default_PFC_10	0.141419	high
	sub-7	7Networks_LH_Cont_PFCl_6	0.138436	high
	sub-7	7Networks_RH_Default_Temp_5	0.367897	high
	sub-7	7Networks_LH_DorsAttn_FEF_2	0.16467	high
	sub-7	L_Amygdala	0.0814619	high
	sub-7	7Networks_LH_Default_Temp_2	0.0446952	high
	sub-7	7Networks_LH_DorsAttn_FEF_1	0.19937	high
	sub-7	7Networks_LH_Default_Temp_6	0.227897	high
	sub-7	7Networks_LH_Default_PFC_5	0.209175	high
	sub-7	7Networks_RH_SalVentAttn_FrOper_1	0.0887731	high
	sub-7	7Networks_LH_Cont_PFCl_1	0.104811	high
	sub-7	7Networks_RH_Default_Temp_3	0.382428	high
	sub-7	7Networks_RH_DorsAttn_PrCv_1	0.130242	high
	sub-7	7Networks_LH_Default_PFC_4	0.0615982	high
	sub-7	7Networks_RH_Cont_pCun_1	0.234453	high
	sub-7	7Networks_RH_SomMot_11	0.0669071	high
	sub-7	7Networks_RH_Limbic_TempPole_2	0.0917288	high
	sub-7	7Networks_LH_Vis_9	0.308048	high
	sub-7	7Networks_LH_Default_Temp_7	0.156084	high
	sub-7	7Networks_LH_DorsAttn_Post_2	0.167087	high
	sub-7	L_Accumbens	0.0217312	high
	sub-7	7Networks_RH_DorsAttn_FEF_2	0.146929	high
	sub-7	7Networks_LH_SomMot_4	0.0993818	high
	sub-7	7Networks_LH_Default_PFC_11	0.101417	high
	sub-7	7Networks_LH_Default_Temp_9	0.142966	high
	sub-7	7Networks_RH_DorsAttn_FEF_1	0.231945	high
	sub-7	7Networks_RH_Limbic_TempPole_3	0.0439089	high
	sub-7	7Networks_RH_Cont_Par_1	0.153	high
	sub-7	7Networks_LH_Default_PCC_2	0.200042	high
	sub-7	7Networks_RH_DorsAttn_Post_3	0.121114	high
	sub-7	7Networks_LH_Default_PFC_1	0.131296	high
	sub-7	7Networks_RH_DorsAttn_Post_1	0.256319	high
	sub-7	7Networks_RH_Cont_Par_3	0.16553	high
	sub-7	7Networks_LH_Cont_Par_3	0.183834	high
	sub-7	7Networks_RH_SomMot_13	0.142124	high
	sub-7	7Networks_RH_Limbic_OFC_1	0.0305522	high
	sub-7	7Networks_RH_Vis_1	0.234484	high
	sub-7	7Networks_RH_Cont_PFCl_1	0.0714941	high
	sub-7	7Networks_LH_Cont_Cing_1	0.180351	high
	sub-7	7Networks_RH_DorsAttn_Post_4	0.192789	high
	sub-7	7Networks_RH_SomMot_3	0.0569993	high
	sub-7	7Networks_LH_Default_Temp_8	0.157507	high
	sub-7	7Networks_LH_Cont_Par_1	0.129906	high
	sub-7	7Networks_RH_Default_PCC_1	0.230489	high
	sub-7	7Networks_RH_SomMot_14	0.0652994	high
	sub-7	7Networks_RH_DorsAttn_Post_6	0.216128	high
	sub-7	7Networks_LH_Cont_PFCl_2	0.114455	high
	sub-7	7Networks_RH_Vis_15	0.35417	high
	sub-7	7Networks_LH_Default_PCC_1	0.209124	high
	sub-7	7Networks_RH_SomMot_16	0.121113	high
	sub-7	7Networks_RH_Cont_Par_2	0.153556	high
	sub-7	7Networks_LH_Default_PCC_3	0.133707	high
	sub-7	7Networks_RH_SomMot_1	0.433867	high
	sub-7	7Networks_RH_Default_PCC_2	0.201247	high
	sub-7	L_Caudate	0.0515289	high
	sub-7	7Networks_LH_Default_Temp_3	0.35993	high
	sub-7	7Networks_RH_Vis_8	0.261413	high
	sub-7	7Networks_LH_SomMot_2	0.527604	high
	sub-7	7Networks_LH_Default_PFC_6	0.0974708	high
	sub-7	7Networks_RH_Vis_10	0.242375	high
	sub-7	7Networks_RH_Vis_7	0.257303	high
	sub-7	7Networks_RH_Default_Temp_4	0.141455	high
	sub-7	7Networks_RH_Limbic_TempPole_1	0.0759366	high
	sub-7	7Networks_RH_SomMot_4	0.122393	high
	sub-7	7Networks_LH_Default_PFC_8	0.112521	high
	sub-7	7Networks_LH_Cont_Temp_1	0.151804	high
	sub-7	7Networks_RH_SomMot_15	0.0391284	high
	sub-7	7Networks_LH_Vis_14	0.418753	high
	sub-7	7Networks_RH_Default_PFCm_5	0.0751982	high
	sub-7	R_Thalamus	0.0722216	high
	sub-7	7Networks_LH_Cont_pCun_1	0.179471	high
	sub-7	7Networks_LH_Default_PFC_3	0.176721	high
	sub-7	7Networks_LH_SomMot_8	0.0736683	high
	sub-7	7Networks_LH_SomMot_14	0.0922161	high
	sub-7	7Networks_LH_Default_PCC_4	0.199715	high
	sub-7	7Networks_RH_SomMot_10	0.0752313	high
	sub-7	7Networks_LH_Vis_5	0.253159	high
	sub-7	L_Hippocampus	0.0921726	high
	sub-7	7Networks_LH_Default_Temp_4	0.317995	high
	sub-7	7Networks_RH_SalVentAttn_Med_2	0.0985816	high
	sub-7	7Networks_RH_Cont_PFCv_1	0.120636	high
	sub-7	7Networks_LH_Default_PFC_7	0.121449	high
	sub-7	7Networks_LH_DorsAttn_Post_3	0.249329	high
	sub-7	7Networks_LH_SomMot_5	0.0937959	high
	sub-7	7Networks_RH_SomMot_5	0.091501	high
	sub-7	7Networks_RH_Default_PFCm_4	0.127654	high
	sub-7	7Networks_LH_Default_PFC_12	0.105776	high
	sub-7	R_Caudate	0.0675894	high
	sub-7	7Networks_RH_SalVentAttn_TempOccPar_2	0.303737	high
	sub-7	7Networks_LH_SomMot_7	0.0655745	high
	sub-7	7Networks_LH_Vis_2	0.396415	high
	sub-7	7Networks_RH_Vis_3	0.432008	high
	sub-7	7Networks_RH_Default_PFCv_1	0.130651	high
	sub-7	7Networks_LH_SomMot_15	0.024998	high
	sub-7	7Networks_LH_SomMot_9	0.0211435	high
	sub-7	7Networks_LH_SalVentAttn_ParOper_2	0.199023	high
	sub-7	7Networks_RH_DorsAttn_Post_9	0.257041	high
	sub-7	7Networks_RH_Cont_PFCmp_4	0.184407	high
	sub-7	7Networks_RH_Limbic_OFC_2	0.0859682	high
	sub-7	7Networks_LH_Vis_6	0.128386	high
	sub-7	L_Pallidum	0.0238801	high
	sub-7	7Networks_LH_Cont_Cing_2	0.0790308	high
	sub-7	7Networks_RH_DorsAttn_Post_5	0.140352	high
	sub-7	7Networks_LH_Vis_12	0.242643	high
	sub-7	7Networks_LH_Vis_8	0.337097	high
	sub-7	7Networks_LH_Cont_Par_2	0.1621	high
	sub-7	7Networks_LH_SomMot_6	0.0301771	high
	sub-7	7Networks_RH_SomMot_6	0.0738232	high
	sub-7	7Networks_LH_SalVentAttn_Med_2	0.139089	high
	sub-7	7Networks_RH_Vis_11	0.3615	high
	sub-7	7Networks_RH_Vis_2	0.350689	high
	sub-7	7Networks_LH_Vis_3	0.274826	high
	sub-7	7Networks_RH_SomMot_8	0.139359	high
	sub-7	7Networks_LH_Vis_13	0.326552	high
	sub-7	7Networks_RH_Default_Temp_1	0.128184	high
	sub-7	7Networks_LH_SomMot_16	0.0605869	high
	sub-7	7Networks_RH_SomMot_19	0.0809565	high
	sub-7	7Networks_LH_Vis_1	0.423245	high
	sub-7	7Networks_LH_SalVentAttn_Med_3	0.114006	high
	sub-7	7Networks_RH_Cont_PFCl_3	0.130594	high
	sub-7	7Networks_RH_Default_PFCm_2	0.102323	high
	sub-7	7Networks_LH_Vis_7	0.4035	high
	sub-7	7Networks_RH_SomMot_18	0.0424311	high
	sub-7	7Networks_RH_SalVentAttn_PrC_1	0.133754	high
	sub-7	7Networks_RH_Cont_PFCl_5	0.0978983	high
	sub-7	7Networks_LH_Limbic_OFC_2	0.0460795	high
	sub-7	7Networks_RH_SomMot_2	0.467759	high
	sub-7	7Networks_RH_Vis_13	0.265798	high
	sub-7	7Networks_RH_Default_PFCm_6	0.107623	high
	sub-7	7Networks_RH_SomMot_7	0.0356368	high
	sub-7	7Networks_LH_SomMot_13	0.0436001	high
	sub-7	7Networks_LH_SalVentAttn_FrOper_4	0.141006	high
	sub-7	7Networks_RH_DorsAttn_Post_10	0.149608	high
	sub-7	7Networks_RH_Cont_PFCmp_2	0.0621639	high
	sub-7	7Networks_RH_SomMot_9	0.0424489	high
	sub-7	7Networks_LH_Limbic_TempPole_1	0.0844239	high
	sub-7	7Networks_LH_Default_PFC_13	0.198332	high
	sub-7	7Networks_RH_SalVentAttn_Med_1	0.0810016	high
	sub-7	7Networks_LH_Vis_10	0.297836	high
	sub-7	7Networks_LH_SalVentAttn_ParOper_1	0.294513	high
	sub-7	7Networks_LH_SalVentAttn_PFCl_1	0.103275	high
	sub-7	7Networks_RH_Vis_4	0.425579	high
	sub-7	7Networks_RH_SalVentAttn_Med_3	0.1691	high
	sub-7	7Networks_RH_Default_PFCm_3	0.0442469	high
	sub-7	7Networks_LH_SalVentAttn_ParOper_3	0.142642	high
	sub-7	7Networks_LH_DorsAttn_Post_4	0.150572	high
	sub-7	7Networks_RH_DorsAttn_Post_7	0.232699	high
	sub-7	7Networks_RH_Default_Par_2	0.147045	high
	sub-7	7Networks_LH_Vis_11	0.391999	high
	sub-7	7Networks_LH_SalVentAttn_FrOper_3	0.0535722	high
	sub-7	R_Hippocampus	0.088516	high
	sub-7	7Networks_RH_SalVentAttn_TempOccPar_3	0.159793	high
	sub-7	7Networks_LH_DorsAttn_Post_9	0.207184	high
	sub-7	7Networks_LH_SomMot_11	0.186083	high
	sub-7	7Networks_LH_SalVentAttn_Med_1	0.0926902	high
	sub-7	7Networks_RH_DorsAttn_Post_2	0.269506	high
	sub-7	7Networks_RH_Cont_PFCmp_3	0.110755	high
	sub-7	7Networks_RH_Default_Par_3	0.118964	high
	sub-7	7Networks_LH_SomMot_10	0.0513511	high
	sub-7	R_Pallidum	0.0170676	high
	sub-7	7Networks_LH_DorsAttn_PrCv_1	0.193673	high
	sub-7	7Networks_LH_Vis_4	0.327515	high
	sub-7	7Networks_LH_SomMot_1	0.422205	high
	sub-7	L_Putamen	0.0502437	high
	sub-7	7Networks_RH_Cont_PFCl_2	0.0914193	high
	sub-7	7Networks_RH_Default_PFCm_7	0.122358	high
	sub-7	7Networks_LH_SalVentAttn_FrOper_2	0.124602	high
	sub-7	7Networks_RH_Default_Par_1	0.212301	high
	sub-7	7Networks_RH_Cont_PFCl_7	0.138278	high
	sub-7	7Networks_RH_DorsAttn_Post_8	0.267347	high
	sub-7	7Networks_RH_Cont_Temp_1	0.156192	high
	sub-7	7Networks_LH_SalVentAttn_FrOper_1	0.096435	high
	sub-7	7Networks_RH_Vis_12	0.370994	high
	sub-7	7Networks_RH_SalVentAttn_FrOper_3	0.131773	high
	sub-7	7Networks_RH_Cont_PFCl_6	0.0827905	high
	sub-7	7Networks_LH_Limbic_TempPole_4	0.157378	high
	sub-7	7Networks_LH_SomMot_12	0.0464527	high
	sub-7	7Networks_RH_Vis_14	0.320859	high
	sub-7	7Networks_RH_Cont_PFCl_4	0.156095	high
	sub-7	7Networks_LH_Limbic_TempPole_3	0.0666271	high
	sub-7	7Networks_RH_SomMot_17	0.0488595	high
	sub-7	R_Amygdala	0.087635	high
	sub-7	7Networks_RH_SalVentAttn_TempOccPar_1	0.283689	high
	sub-7	7Networks_RH_SalVentAttn_FrOper_4	0.0910651	high
	sub-7	7Networks_LH_Limbic_OFC_1	0.0889524	high
	sub-7	7Networks_LH_DorsAttn_Post_8	0.242449	high
	sub-7	L_Thalamus	0.0616661	high
	sub-7	7Networks_RH_Default_PFCm_1	0.0764366	high
	sub-7	7Networks_LH_DorsAttn_Post_7	0.261721	high
	sub-7	R_Putamen	0.0453139	high
	sub-7	7Networks_LH_Limbic_TempPole_2	0.110568	high
	sub-7	7Networks_LH_DorsAttn_Post_6	0.232208	high
	sub-7	7Networks_LH_Default_PFC_2	0.0483931	high
	sub-7	7Networks_LH_DorsAttn_Post_5	0.101936	high
	sub-7	R_Accumbens	0.0260187	high
	sub-7	7Networks_RH_Cont_PFCmp_1	0.174038	high
	sub-7	7Networks_RH_Default_PCC_3	0.232932	high
	sub-8	7Networks_LH_DorsAttn_FEF_2	0.0552395	low
	sub-8	7Networks_RH_SalVentAttn_PrC_1	0.0508978	low
	sub-8	7Networks_RH_Vis_5	0.272793	low
	sub-8	7Networks_RH_SomMot_12	0.025403	low
	sub-8	7Networks_RH_SomMot_14	0.0282821	low
	sub-8	7Networks_LH_DorsAttn_Post_1	0.169204	low
	sub-8	7Networks_RH_Vis_3	0.38557	low
	sub-8	7Networks_LH_Default_PFC_7	0.0382147	low
	sub-8	7Networks_RH_SomMot_11	0.0173643	low
	sub-8	7Networks_LH_DorsAttn_Post_2	0.0352984	low
	sub-8	7Networks_RH_Default_PCC_1	0.150981	low
	sub-8	7Networks_LH_DorsAttn_Post_3	0.165166	low
	sub-8	7Networks_LH_Default_PFC_4	0.00301463	low
	sub-8	7Networks_LH_Default_PFC_5	0.0804731	low
	sub-8	7Networks_RH_Limbic_OFC_1	-0.00564319	low
	sub-8	L_Hippocampus	0.0371253	low
	sub-8	7Networks_RH_DorsAttn_Post_4	0.0642362	low
	sub-8	7Networks_RH_SomMot_15	0.0173448	low
	sub-8	7Networks_LH_Default_Temp_6	0.171691	low
	sub-8	7Networks_RH_SomMot_9	0.0294891	low
	sub-8	7Networks_RH_DorsAttn_Post_3	0.10301	low
	sub-8	7Networks_RH_DorsAttn_Post_1	0.226151	low
	sub-8	7Networks_LH_Default_PFC_6	0.031969	low
	sub-8	7Networks_LH_Default_Temp_8	0.0717013	low
	sub-8	7Networks_RH_Vis_10	0.13921	low
	sub-8	7Networks_LH_DorsAttn_Post_10	0.0221518	low
	sub-8	7Networks_RH_SomMot_16	0.0482688	low
	sub-8	7Networks_RH_Vis_15	0.231679	low
	sub-8	7Networks_RH_Vis_7	0.0996093	low
	sub-8	7Networks_RH_DorsAttn_Post_10	0.0193038	low
	sub-8	7Networks_RH_SalVentAttn_TempOccPar_1	0.183549	low
	sub-8	7Networks_RH_DorsAttn_PrCv_1	0.0477827	low
	sub-8	7Networks_RH_Default_Par_2	0.0531311	low
	sub-8	7Networks_LH_Default_Temp_9	0.0573388	low
	sub-8	7Networks_RH_Default_Temp_5	0.31047	low
	sub-8	7Networks_LH_Default_PFC_3	0.0736247	low
	sub-8	7Networks_RH_Default_Temp_2	0.0700824	low
	sub-8	7Networks_RH_Vis_2	0.245809	low
	sub-8	7Networks_RH_SomMot_13	0.0600334	low
	sub-8	7Networks_RH_DorsAttn_FEF_2	0.065623	low
	sub-8	7Networks_LH_Default_Temp_7	0.0870237	low
	sub-8	7Networks_RH_SomMot_10	0.0176167	low
	sub-8	7Networks_RH_Vis_4	0.305138	low
	sub-8	7Networks_RH_Default_Temp_3	0.329669	low
	sub-8	7Networks_RH_DorsAttn_FEF_1	0.0959748	low
	sub-8	7Networks_RH_SomMot_3	0.00785903	low
	sub-8	7Networks_LH_SomMot_3	0.0399229	low
	sub-8	7Networks_RH_Vis_6	0.298549	low
	sub-8	7Networks_LH_Default_Temp_5	0.229165	low
	sub-8	7Networks_LH_Vis_3	0.188788	low
	sub-8	7Networks_LH_Vis_9	0.229672	low
	sub-8	7Networks_RH_Vis_8	0.253133	low
	sub-8	7Networks_RH_DorsAttn_Post_2	0.247026	low
	sub-8	7Networks_RH_SalVentAttn_TempOccPar_2	0.197159	low
	sub-8	7Networks_RH_SomMot_7	0.00612184	low
	sub-8	7Networks_RH_Default_Par_3	0.0629556	low
	sub-8	7Networks_LH_DorsAttn_FEF_1	0.0715457	low
	sub-8	7Networks_RH_Cont_PFCv_1	0.0322013	low
	sub-8	7Networks_RH_SomMot_1	0.357575	low
	sub-8	7Networks_LH_Vis_4	0.269711	low
	sub-8	7Networks_RH_Default_PCC_2	0.0995528	low
	sub-8	7Networks_RH_SomMot_5	0.0510005	low
	sub-8	7Networks_RH_DorsAttn_Post_6	0.112576	low
	sub-8	7Networks_LH_SalVentAttn_FrOper_2	0.0595695	low
	sub-8	7Networks_RH_Limbic_OFC_2	0.025226	low
	sub-8	L_Pallidum	0.00829339	low
	sub-8	7Networks_RH_DorsAttn_Post_5	0.0912394	low
	sub-8	7Networks_RH_Cont_Temp_1	0.0509095	low
	sub-8	7Networks_RH_SomMot_4	0.0386733	low
	sub-8	7Networks_LH_Default_PFC_8	0.0409792	low
	sub-8	7Networks_LH_DorsAttn_Post_4	0.0932974	low
	sub-8	7Networks_RH_SomMot_6	0.0670934	low
	sub-8	7Networks_LH_SomMot_6	0.0069474	low
	sub-8	7Networks_RH_Cont_Par_1	0.0577671	low
	sub-8	7Networks_RH_Cont_PFCmp_4	0.0508032	low
	sub-8	7Networks_LH_Vis_10	0.212035	low
	sub-8	7Networks_RH_SalVentAttn_TempOccPar_3	0.0857422	low
	sub-8	7Networks_RH_SomMot_8	0.00231236	low
	sub-8	7Networks_RH_SalVentAttn_FrOper_2	0.0848477	low
	sub-8	R_Putamen	0.0223755	low
	sub-8	7Networks_RH_Default_Temp_1	0.102965	low
	sub-8	7Networks_LH_SomMot_16	-0.00420656	low
	sub-8	7Networks_RH_Vis_1	0.163489	low
	sub-8	7Networks_RH_Cont_PFCl_3	0.0703798	low
	sub-8	7Networks_RH_SalVentAttn_Med_2	0.0261901	low
	sub-8	7Networks_LH_Vis_11	0.280584	low
	sub-8	7Networks_LH_Default_PCC_4	0.114081	low
	sub-8	7Networks_RH_Vis_11	0.311823	low
	sub-8	7Networks_RH_Cont_PFCl_5	0.00521645	low
	sub-8	7Networks_LH_SomMot_5	0.0514849	low
	sub-8	7Networks_RH_Default_Par_1	0.0947346	low
	sub-8	7Networks_LH_Vis_13	0.158858	low
	sub-8	R_Caudate	0.0244482	low
	sub-8	7Networks_RH_Cont_PFCl_7	0.0198631	low
	sub-8	7Networks_RH_DorsAttn_Post_8	0.148966	low
	sub-8	7Networks_LH_SomMot_7	8.47882e-05	low
	sub-8	7Networks_RH_Cont_Par_2	0.0511883	low
	sub-8	7Networks_RH_Cont_PFCmp_2	0.0158402	low
	sub-8	7Networks_RH_Default_PFCv_1	0.0505249	low
	sub-8	7Networks_LH_SomMot_15	-0.00617949	low
	sub-8	7Networks_LH_SomMot_9	0.0141166	low
	sub-8	R_Thalamus	-0.0019259	low
	sub-8	7Networks_RH_SalVentAttn_Med_1	0.0225728	low
	sub-8	7Networks_LH_DorsAttn_Post_9	0.115023	low
	sub-8	7Networks_LH_SomMot_2	0.373082	low
	sub-8	7Networks_LH_Vis_6	0.110191	low
	sub-8	7Networks_RH_Default_Temp_4	0.127389	low
	sub-8	7Networks_RH_SalVentAttn_Med_3	0.0570996	low
	sub-8	7Networks_LH_Vis_12	0.161211	low
	sub-8	7Networks_LH_SomMot_4	0.0647246	low
	sub-8	7Networks_RH_Vis_12	0.330947	low
	sub-8	7Networks_RH_DorsAttn_Post_7	0.100318	low
	sub-8	7Networks_RH_Default_PFCm_5	0.01997	low
	sub-8	7Networks_LH_Vis_14	0.307644	low
	sub-8	7Networks_RH_Vis_9	0.278117	low
	sub-8	7Networks_RH_DorsAttn_Post_9	0.0584353	low
	sub-8	7Networks_RH_SomMot_17	-0.0169677	low
	sub-8	7Networks_LH_SalVentAttn_ParOper_1	0.156845	low
	sub-8	7Networks_LH_SomMot_8	-0.00271511	low
	sub-8	L_Amygdala	0.0697815	low
	sub-8	7Networks_RH_Cont_PFCmp_3	0.0414448	low
	sub-8	7Networks_RH_SomMot_19	0.0181145	low
	sub-8	7Networks_LH_Vis_5	0.206064	low
	sub-8	7Networks_LH_Vis_1	0.336394	low
	sub-8	7Networks_RH_Default_PFCm_2	0.0244505	low
	sub-8	7Networks_LH_SomMot_1	0.284145	low
	sub-8	7Networks_LH_SalVentAttn_FrOper_3	0.0377391	low
	sub-8	7Networks_RH_Limbic_OFC_3	-0.0017981	low
	sub-8	L_Putamen	0.0122319	low
	sub-8	7Networks_RH_Default_PFCm_4	0.00833073	low
	sub-8	7Networks_LH_SomMot_11	0.035391	low
	sub-8	7Networks_LH_Cont_PFCl_4	0.049239	low
	sub-8	7Networks_LH_Default_PFC_9	0.0537859	low
	sub-8	7Networks_LH_DorsAttn_Post_5	0.0721822	low
	sub-8	7Networks_LH_Limbic_TempPole_2	0.0627889	low
	sub-8	7Networks_LH_SomMot_13	-0.00110235	low
	sub-8	7Networks_LH_Vis_2	0.353412	low
	sub-8	R_Pallidum	0.00975035	low
	sub-8	7Networks_LH_Limbic_TempPole_4	0.09987	low
	sub-8	7Networks_RH_SomMot_18	0.000809329	low
	sub-8	7Networks_LH_SalVentAttn_ParOper_2	0.0788373	low
	sub-8	7Networks_RH_Cont_pCun_1	0.185139	low
	sub-8	7Networks_RH_Cont_PFCl_2	0.0661311	low
	sub-8	7Networks_RH_Default_PFCm_1	0.0302127	low
	sub-8	7Networks_RH_SomMot_2	0.390888	low
	sub-8	7Networks_LH_Default_PCC_3	0.0712355	low
	sub-8	7Networks_RH_Cont_PFCl_4	0.0935056	low
	sub-8	7Networks_RH_Default_PFCm_3	0.0182333	low
	sub-8	7Networks_LH_SomMot_10	0.0115434	low
	sub-8	7Networks_LH_Default_PFC_1	0.0770243	low
	sub-8	7Networks_RH_Limbic_TempPole_1	0.0329762	low
	sub-8	7Networks_RH_Cont_PFCl_6	0.0404472	low
	sub-8	7Networks_LH_SalVentAttn_Med_2	0.034905	low
	sub-8	7Networks_LH_SomMot_12	0.0138899	low
	sub-8	7Networks_LH_Cont_PFCl_2	0.0213009	low
	sub-8	R_Hippocampus	0.0156166	low
	sub-8	7Networks_RH_Cont_PFCmp_1	0.11484	low
	sub-8	7Networks_LH_Limbic_TempPole_3	0.0335624	low
	sub-8	7Networks_LH_SomMot_14	0.0229182	low
	sub-8	7Networks_RH_Cont_Par_3	0.0755069	low
	sub-8	7Networks_RH_SalVentAttn_FrOper_4	0.0480684	low
	sub-8	7Networks_LH_SalVentAttn_FrOper_1	0.0383865	low
	sub-8	7Networks_LH_Default_PCC_2	0.114746	low
	sub-8	7Networks_LH_SalVentAttn_ParOper_3	0.0590828	low
	sub-8	7Networks_LH_DorsAttn_PrCv_1	0.0843029	low
	sub-8	7Networks_RH_SalVentAttn_FrOper_3	0.0313065	low
	sub-8	7Networks_LH_Default_Temp_4	0.142547	low
	sub-8	7Networks_LH_Default_PFC_2	0.027648	low
	sub-8	7Networks_LH_Vis_7	0.341353	low
	sub-8	7Networks_LH_Limbic_OFC_2	0.0275002	low
	sub-8	7Networks_LH_Default_PFC_10	0.0762444	low
	sub-8	7Networks_LH_Cont_PFCl_1	0.0327407	low
	sub-8	7Networks_LH_SalVentAttn_Med_1	0.0341245	low
	sub-8	7Networks_RH_Vis_13	0.189817	low
	sub-8	7Networks_RH_Default_PFCm_6	0.0274318	low
	sub-8	7Networks_LH_SalVentAttn_Med_3	0.0577656	low
	sub-8	7Networks_LH_Cont_PFCl_6	0.00788675	low
	sub-8	L_Accumbens	0.000782419	low
	sub-8	L_Thalamus	0.0177017	low
	sub-8	7Networks_LH_Cont_Par_3	0.0440317	low
	sub-8	7Networks_LH_Cont_PFCl_5	0.0477067	low
	sub-8	7Networks_LH_Default_PCC_1	0.156428	low
	sub-8	L_Caudate	0.0179452	low
	sub-8	7Networks_LH_Default_Temp_3	0.221363	low
	sub-8	7Networks_RH_Default_PFCm_7	0.032007	low
	sub-8	7Networks_LH_Default_PFC_13	0.0490125	low
	sub-8	7Networks_LH_SalVentAttn_PFCl_1	0.0564007	low
	sub-8	7Networks_LH_Limbic_OFC_1	0.0591361	low
	sub-8	7Networks_LH_Cont_PFCl_3	0.0551215	low
	sub-8	7Networks_LH_SalVentAttn_FrOper_4	0.0655303	low
	sub-8	7Networks_LH_Default_PFC_11	0.0187524	low
	sub-8	7Networks_RH_Cont_PFCl_1	0.031487	low
	sub-8	7Networks_LH_Limbic_TempPole_1	0.0584466	low
	sub-8	7Networks_LH_DorsAttn_Post_7	0.1442	low
	sub-8	7Networks_LH_Cont_Temp_1	0.054478	low
	sub-8	7Networks_LH_Default_PHC_1	0.134523	low
	sub-8	7Networks_LH_DorsAttn_Post_6	0.0899261	low
	sub-8	7Networks_RH_Vis_14	0.139538	low
	sub-8	7Networks_LH_Cont_pCun_1	0.130751	low
	sub-8	7Networks_LH_Cont_Par_2	0.0735524	low
	sub-8	7Networks_RH_Default_PCC_3	0.146892	low
	sub-8	7Networks_LH_DorsAttn_Post_8	0.0908674	low
	sub-8	7Networks_LH_Cont_Cing_2	0.00811679	low
	sub-8	7Networks_RH_Limbic_TempPole_3	0.0326483	low
	sub-8	7Networks_LH_Default_Temp_2	0.00255224	low
	sub-8	7Networks_LH_Default_Temp_1	0.0334963	low
	sub-8	7Networks_LH_Cont_Par_1	0.0498734	low
	sub-8	7Networks_LH_Default_PFC_12	0.0365799	low
	sub-8	7Networks_LH_Cont_Cing_1	0.100764	low
	sub-8	7Networks_LH_Vis_8	0.326489	low
	sub-8	7Networks_RH_SalVentAttn_FrOper_1	0.0370385	low
	sub-8	7Networks_RH_Limbic_TempPole_2	0.0571815	low
	sub-8	R_Amygdala	0.0479619	low
	sub-8	R_Accumbens	0.00530161	low
	sub-9	7Networks_LH_DorsAttn_PrCv_1	0.112992	low
	sub-9	7Networks_LH_SomMot_3	0.0264896	low
	sub-9	7Networks_LH_Vis_5	0.146923	low
	sub-9	7Networks_LH_SomMot_8	0.0304434	low
	sub-9	7Networks_LH_SalVentAttn_FrOper_4	0.0676825	low
	sub-9	7Networks_LH_Vis_4	0.108144	low
	sub-9	7Networks_LH_SomMot_7	0.0340962	low
	sub-9	7Networks_RH_Vis_13	0.0367901	low
	sub-9	7Networks_LH_SomMot_5	0.0826453	low
	sub-9	7Networks_LH_Limbic_OFC_2	0.020169	low
	sub-9	7Networks_LH_SomMot_12	0.00797413	low
	sub-9	7Networks_RH_DorsAttn_FEF_2	0.0869839	low
	sub-9	7Networks_LH_SomMot_9	0.00863662	low
	sub-9	7Networks_LH_Default_Temp_5	0.229985	low
	sub-9	7Networks_LH_SomMot_2	0.417454	low
	sub-9	7Networks_LH_Vis_13	0.0348519	low
	sub-9	7Networks_RH_Vis_10	0.045083	low
	sub-9	7Networks_LH_Default_PFC_5	0.055197	low
	sub-9	7Networks_LH_SomMot_6	0.0261462	low
	sub-9	7Networks_LH_Vis_12	0.0386848	low
	sub-9	7Networks_LH_SalVentAttn_Med_2	0.0996034	low
	sub-9	7Networks_LH_Vis_14	0.0466697	low
	sub-9	7Networks_LH_Vis_10	0.000642333	low
	sub-9	7Networks_LH_SalVentAttn_FrOper_3	0.0632105	low
	sub-9	7Networks_RH_Vis_3	0.343382	low
	sub-9	7Networks_LH_Vis_6	0.0443016	low
	sub-9	7Networks_RH_Vis_14	-0.0113191	low
	sub-9	7Networks_LH_SomMot_11	0.0757359	low
	sub-9	7Networks_LH_SalVentAttn_FrOper_1	0.0942224	low
	sub-9	7Networks_LH_SomMot_16	0.0423608	low
	sub-9	7Networks_LH_SalVentAttn_ParOper_3	0.0591507	low
	sub-9	7Networks_LH_Vis_11	0.139778	low
	sub-9	7Networks_RH_SalVentAttn_FrOper_4	0.0635846	low
	sub-9	7Networks_RH_Vis_1	0.19261	low
	sub-9	7Networks_RH_Vis_4	-0.0313256	low
	sub-9	7Networks_LH_Vis_7	0.253491	low
	sub-9	7Networks_LH_SalVentAttn_FrOper_2	0.0959242	low
	sub-9	7Networks_LH_Vis_3	0.197879	low
	sub-9	7Networks_LH_SalVentAttn_ParOper_1	0.143137	low
	sub-9	7Networks_LH_SalVentAttn_Med_1	0.0633343	low
	sub-9	7Networks_LH_Limbic_OFC_1	0.00534695	low
	sub-9	7Networks_RH_SalVentAttn_PrC_1	0.0766826	low
	sub-9	7Networks_LH_Limbic_TempPole_2	0.00949557	low
	sub-9	7Networks_LH_SomMot_13	0.00213161	low
	sub-9	7Networks_LH_Vis_1	0.253254	low
	sub-9	7Networks_LH_Limbic_TempPole_4	0.0518778	low
	sub-9	7Networks_LH_SomMot_15	0.0285458	low
	sub-9	7Networks_RH_SomMot_7	0.0275871	low
	sub-9	7Networks_RH_SalVentAttn_FrOper_1	0.0541218	low
	sub-9	7Networks_LH_Default_PFC_7	0.096258	low
	sub-9	7Networks_RH_Default_Temp_3	0.338016	low
	sub-9	7Networks_RH_Vis_11	0.189871	low
	sub-9	7Networks_RH_SomMot_9	0.0323542	low
	sub-9	7Networks_LH_SalVentAttn_PFCl_1	0.0142053	low
	sub-9	7Networks_LH_Default_PFC_6	0.0767026	low
	sub-9	7Networks_RH_SalVentAttn_Med_1	0.067123	low
	sub-9	7Networks_LH_SomMot_10	0.0167986	low
	sub-9	7Networks_LH_SomMot_4	0.0709724	low
	sub-9	7Networks_LH_Default_Temp_7	0.0461266	low
	sub-9	7Networks_LH_Limbic_TempPole_1	0.0577369	low
	sub-9	7Networks_RH_Default_Temp_4	0.14506	low
	sub-9	7Networks_RH_Vis_12	0.0474508	low
	sub-9	7Networks_LH_Default_PFC_4	0.0538285	low
	sub-9	7Networks_LH_Default_Temp_3	0.183208	low
	sub-9	7Networks_LH_DorsAttn_Post_9	0.0562854	low
	sub-9	7Networks_LH_Limbic_TempPole_3	0.00115616	low
	sub-9	7Networks_LH_SomMot_14	0.0817308	low
	sub-9	7Networks_LH_DorsAttn_FEF_2	0.0611494	low
	sub-9	7Networks_LH_DorsAttn_Post_8	0.0682004	low
	sub-9	7Networks_RH_Vis_2	0.264507	low
	sub-9	7Networks_RH_DorsAttn_Post_1	0.19331	low
	sub-9	7Networks_RH_SalVentAttn_FrOper_2	0.131973	low
	sub-9	7Networks_LH_DorsAttn_Post_10	0.0386526	low
	sub-9	7Networks_LH_SomMot_1	0.255188	low
	sub-9	R_Putamen	0.0158606	low
	sub-9	7Networks_RH_Default_Temp_1	0.112891	low
	sub-9	7Networks_LH_Default_Temp_6	0.124007	low
	sub-9	7Networks_RH_SomMot_15	0.0397178	low
	sub-9	7Networks_RH_Limbic_OFC_3	0.0440137	low
	sub-9	7Networks_RH_SomMot_3	0.0469788	low
	sub-9	L_Putamen	0.0195167	low
	sub-9	7Networks_LH_Default_Temp_8	0.0818669	low
	sub-9	7Networks_RH_SomMot_5	0.0440851	low
	sub-9	7Networks_LH_SalVentAttn_Med_3	0.0649361	low
	sub-9	7Networks_LH_Vis_2	0.30458	low
	sub-9	R_Accumbens	0.0193386	low
	sub-9	7Networks_RH_Vis_15	0.0810194	low
	sub-9	7Networks_RH_SomMot_16	0.0653338	low
	sub-9	7Networks_LH_SalVentAttn_ParOper_2	0.152836	low
	sub-9	L_Accumbens	0.0286696	low
	sub-9	7Networks_LH_DorsAttn_Post_3	-0.0596552	low
	sub-9	7Networks_LH_Cont_PFCl_1	0.0143036	low
	sub-9	7Networks_RH_SomMot_1	0.409825	low
	sub-9	7Networks_RH_Default_PFCv_1	0.0435032	low
	sub-9	L_Caudate	0.0337468	low
	sub-9	7Networks_LH_DorsAttn_Post_2	0.0442729	low
	sub-9	7Networks_LH_Cont_PFCl_3	0.0485034	low
	sub-9	7Networks_RH_Vis_5	0.231429	low
	sub-9	7Networks_LH_Vis_8	0.10599	low
	sub-9	7Networks_LH_Default_PFC_8	0.0878576	low
	sub-9	7Networks_LH_DorsAttn_Post_4	0.104885	low
	sub-9	7Networks_RH_Limbic_TempPole_1	0.0274597	low
	sub-9	7Networks_RH_DorsAttn_Post_5	0.106808	low
	sub-9	7Networks_RH_SalVentAttn_FrOper_3	0.0753775	low
	sub-9	7Networks_RH_SalVentAttn_TempOccPar_1	0.171334	low
	sub-9	7Networks_RH_SomMot_6	0.0544059	low
	sub-9	7Networks_RH_Vis_9	0.00374649	low
	sub-9	R_Amygdala	0.0556456	low
	sub-9	7Networks_LH_Default_PFC_3	0.108148	low
	sub-9	R_Hippocampus	0.0874643	low
	sub-9	7Networks_RH_SomMot_8	0.0393005	low
	sub-9	L_Amygdala	0.0489106	low
	sub-9	7Networks_RH_Cont_PFCl_1	0.0117425	low
	sub-9	7Networks_LH_Default_Temp_4	0.216799	low
	sub-9	7Networks_RH_SomMot_19	0.0482583	low
	sub-9	L_Hippocampus	0.0614578	low
	sub-9	7Networks_RH_Limbic_OFC_1	0.0212403	low
	sub-9	7Networks_LH_Cont_Cing_1	0.121917	low
	sub-9	7Networks_RH_SalVentAttn_Med_2	0.0566632	low
	sub-9	7Networks_LH_Cont_PFCl_4	0.0305423	low
	sub-9	7Networks_RH_Vis_6	0.327976	low
	sub-9	7Networks_LH_Default_PFC_9	0.0272062	low
	sub-9	7Networks_LH_Cont_Par_1	0.0369522	low
	sub-9	7Networks_RH_Default_Temp_5	0.282655	low
	sub-9	7Networks_RH_Limbic_TempPole_2	-0.00123712	low
	sub-9	7Networks_RH_DorsAttn_Post_6	0.0318794	low
	sub-9	7Networks_LH_Default_Temp_1	0.0511706	low
	sub-9	7Networks_RH_SalVentAttn_TempOccPar_2	0.222511	low
	sub-9	7Networks_LH_Default_PFC_2	0.0533518	low
	sub-9	7Networks_RH_Default_PFCm_6	0.0572995	low
	sub-9	7Networks_LH_DorsAttn_Post_1	0.16088	low
	sub-9	7Networks_RH_Cont_pCun_1	0.0880348	low
	sub-9	R_Pallidum	0.0119189	low
	sub-9	7Networks_LH_Default_PCC_3	0.0566423	low
	sub-9	7Networks_RH_Default_PCC_2	0.136251	low
	sub-9	7Networks_RH_SomMot_11	0.0278747	low
	sub-9	7Networks_RH_Default_PFCm_1	0.0595636	low
	sub-9	R_Thalamus	0.0460776	low
	sub-9	7Networks_RH_Default_Temp_2	0.0913866	low
	sub-9	7Networks_RH_Limbic_OFC_2	0.0361649	low
	sub-9	7Networks_RH_SomMot_13	0.0336739	low
	sub-9	7Networks_RH_Vis_7	0.0757468	low
	sub-9	7Networks_RH_SomMot_4	0.0919877	low
	sub-9	L_Thalamus	0.033927	low
	sub-9	7Networks_LH_Default_Temp_9	0.0900347	low
	sub-9	7Networks_LH_Cont_Temp_1	0.00115006	low
	sub-9	7Networks_RH_DorsAttn_FEF_1	0.182211	low
	sub-9	7Networks_RH_Limbic_TempPole_3	0.0205679	low
	sub-9	7Networks_LH_Vis_9	0.102536	low
	sub-9	7Networks_RH_SomMot_17	0.01877	low
	sub-9	7Networks_LH_Default_PCC_2	0.162877	low
	sub-9	7Networks_RH_Default_PFCm_7	0.0504542	low
	sub-9	7Networks_RH_DorsAttn_Post_9	0.0757387	low
	sub-9	7Networks_RH_Default_PCC_3	0.103613	low
	sub-9	7Networks_LH_Cont_PFCl_2	0.0262467	low
	sub-9	7Networks_RH_SomMot_10	0.0435174	low
	sub-9	7Networks_LH_Default_PCC_4	0.0688054	low
	sub-9	7Networks_RH_DorsAttn_Post_8	0.0433735	low
	sub-9	7Networks_LH_Default_PFC_10	0.0793226	low
	sub-9	7Networks_RH_Default_PFCm_2	0.0765516	low
	sub-9	7Networks_RH_Cont_PFCv_1	0.0758323	low
	sub-9	7Networks_RH_DorsAttn_Post_7	0.0891289	low
	sub-9	7Networks_LH_DorsAttn_Post_5	0.100141	low
	sub-9	7Networks_LH_Default_PFC_12	0.029254	low
	sub-9	7Networks_RH_Vis_8	0.160511	low
	sub-9	7Networks_LH_Cont_PFCl_6	0.0166333	low
	sub-9	7Networks_RH_Cont_Par_2	0.0308406	low
	sub-9	7Networks_LH_DorsAttn_Post_7	-0.0130706	low
	sub-9	7Networks_LH_Default_PCC_1	0.106106	low
	sub-9	7Networks_RH_Default_Par_3	0.0501106	low
	sub-9	7Networks_RH_DorsAttn_Post_2	0.0701601	low
	sub-9	7Networks_LH_Default_PHC_1	0.110854	low
	sub-9	7Networks_RH_SomMot_18	0.017158	low
	sub-9	7Networks_RH_DorsAttn_Post_10	0.0236416	low
	sub-9	7Networks_RH_Default_Par_2	0.0742097	low
	sub-9	7Networks_RH_Cont_PFCl_2	0.0245611	low
	sub-9	7Networks_LH_Default_Temp_2	0.0230491	low
	sub-9	7Networks_RH_SomMot_2	0.384957	low
	sub-9	L_Pallidum	0.0107419	low
	sub-9	7Networks_LH_Default_PFC_1	0.067286	low
	sub-9	7Networks_LH_Cont_Cing_2	0.0315942	low
	sub-9	7Networks_RH_SalVentAttn_Med_3	0.0497173	low
	sub-9	7Networks_LH_Cont_PFCl_5	0.0386983	low
	sub-9	7Networks_RH_Default_PFCm_3	0.0390101	low
	sub-9	7Networks_RH_Cont_PFCl_4	0.054593	low
	sub-9	7Networks_LH_Cont_Par_2	0.0617738	low
	sub-9	7Networks_LH_Default_PFC_13	0.0517299	low
	sub-9	7Networks_RH_Default_PCC_1	0.116164	low
	sub-9	7Networks_RH_DorsAttn_Post_4	0.0853399	low
	sub-9	7Networks_RH_DorsAttn_PrCv_1	0.0995613	low
	sub-9	7Networks_RH_SalVentAttn_TempOccPar_3	0.135416	low
	sub-9	7Networks_RH_Cont_PFCmp_3	0.0721617	low
	sub-9	7Networks_RH_DorsAttn_Post_3	0.0901243	low
	sub-9	7Networks_RH_Default_PFCm_5	0.053084	low
	sub-9	7Networks_LH_DorsAttn_FEF_1	0.124842	low
	sub-9	7Networks_RH_Cont_PFCmp_2	0.0452205	low
	sub-9	R_Caudate	0.0431739	low
	sub-9	7Networks_LH_Cont_pCun_1	0.0978822	low
	sub-9	7Networks_RH_SomMot_12	0.0227371	low
	sub-9	7Networks_RH_SomMot_14	0.0219589	low
	sub-9	7Networks_RH_Default_PFCm_4	0.101787	low
	sub-9	7Networks_RH_Cont_Temp_1	0.0570538	low
	sub-9	7Networks_RH_Cont_PFCl_6	0.00911781	low
	sub-9	7Networks_RH_Cont_Par_1	0.0342	low
	sub-9	7Networks_LH_Cont_Par_3	0.0432633	low
	sub-9	7Networks_RH_Cont_PFCmp_4	0.0882085	low
	sub-9	7Networks_RH_Default_Par_1	0.0992008	low
	sub-9	7Networks_RH_Cont_PFCl_5	0.051269	low
	sub-9	7Networks_LH_DorsAttn_Post_6	0.105204	low
	sub-9	7Networks_LH_Default_PFC_11	0.0188907	low
	sub-9	7Networks_RH_Cont_PFCmp_1	0.127838	low
	sub-9	7Networks_RH_Cont_Par_3	0.040826	low
	sub-9	7Networks_RH_Cont_PFCl_3	0.052724	low
	sub-9	7Networks_RH_Cont_PFCl_7	0.0337594	low
	sub-10	7Networks_LH_SalVentAttn_ParOper_1	0.228021	low
	sub-10	7Networks_LH_Vis_11	0.318009	low
	sub-10	7Networks_LH_Vis_6	0.136819	low
	sub-10	7Networks_LH_Default_PFC_5	0.0475174	low
	sub-10	7Networks_LH_Vis_12	0.17239	low
	sub-10	7Networks_LH_SomMot_5	0.0677068	low
	sub-10	7Networks_LH_Vis_8	0.383761	low
	sub-10	7Networks_LH_Vis_10	0.242791	low
	sub-10	7Networks_LH_SalVentAttn_Med_3	0.0887634	low
	sub-10	7Networks_LH_SomMot_4	0.0936509	low
	sub-10	7Networks_LH_SalVentAttn_ParOper_2	0.110398	low
	sub-10	7Networks_LH_SalVentAttn_Med_1	0.0849291	low
	sub-10	7Networks_RH_Default_Temp_1	0.129539	low
	sub-10	7Networks_RH_SalVentAttn_FrOper_1	0.0635671	low
	sub-10	7Networks_LH_SomMot_14	0.107693	low
	sub-10	7Networks_LH_Default_PFC_6	0.0587631	low
	sub-10	7Networks_LH_Vis_7	0.412783	low
	sub-10	7Networks_RH_Vis_14	0.270211	low
	sub-10	7Networks_RH_DorsAttn_Post_1	0.244891	low
	sub-10	7Networks_RH_SalVentAttn_FrOper_2	0.121101	low
	sub-10	7Networks_LH_SomMot_2	0.428625	low
	sub-10	L_Amygdala	0.0818811	low
	sub-10	7Networks_RH_Vis_12	0.394997	low
	sub-10	L_Hippocampus	0.0603696	low
	sub-10	7Networks_LH_Vis_13	0.2531	low
	sub-10	7Networks_LH_SalVentAttn_Med_2	0.141497	low
	sub-10	7Networks_RH_SomMot_9	0.0855057	low
	sub-10	7Networks_RH_Vis_6	0.377921	low
	sub-10	L_Putamen	0.0284854	low
	sub-10	7Networks_LH_Limbic_OFC_2	0.0110144	low
	sub-10	7Networks_LH_Vis_2	0.385793	low
	sub-10	7Networks_RH_Vis_13	0.205936	low
	sub-10	7Networks_RH_Limbic_TempPole_2	0.0649378	low
	sub-10	7Networks_RH_Cont_PFCl_1	0.048726	low
	sub-10	7Networks_LH_Vis_4	0.291313	low
	sub-10	7Networks_LH_SomMot_3	0.082224	low
	sub-10	L_Accumbens	0.00828554	low
	sub-10	7Networks_LH_Default_PFC_2	0.0224267	low
	sub-10	7Networks_LH_SalVentAttn_FrOper_2	0.123563	low
	sub-10	7Networks_RH_Vis_11	0.333979	low
	sub-10	7Networks_RH_SomMot_1	0.464593	low
	sub-10	L_Caudate	0.046351	low
	sub-10	7Networks_RH_DorsAttn_PrCv_1	0.0807983	low
	sub-10	7Networks_LH_SalVentAttn_FrOper_4	0.11671	low
	sub-10	7Networks_RH_Vis_5	0.40178	low
	sub-10	7Networks_RH_DorsAttn_Post_3	0.0938628	low
	sub-10	7Networks_RH_Default_Temp_2	0.0426942	low
	sub-10	7Networks_LH_SalVentAttn_FrOper_3	0.0659243	low
	sub-10	7Networks_RH_DorsAttn_FEF_2	0.102186	low
	sub-10	7Networks_RH_Vis_7	0.172005	low
	sub-10	7Networks_RH_DorsAttn_Post_5	0.166529	low
	sub-10	7Networks_LH_SomMot_6	0.0479186	low
	sub-10	7Networks_RH_Vis_3	0.435347	low
	sub-10	7Networks_RH_Vis_9	0.353172	low
	sub-10	7Networks_RH_SomMot_15	0.0654594	low
	sub-10	7Networks_RH_Limbic_TempPole_3	0.00402828	low
	sub-10	7Networks_LH_Default_PFC_3	0.0354537	low
	sub-10	7Networks_LH_Vis_5	0.229067	low
	sub-10	7Networks_LH_SomMot_16	0.0779691	low
	sub-10	7Networks_RH_DorsAttn_Post_9	0.168113	low
	sub-10	7Networks_LH_SalVentAttn_ParOper_3	0.0913691	low
	sub-10	7Networks_LH_Vis_14	0.300954	low
	sub-10	7Networks_RH_Vis_4	0.373092	low
	sub-10	7Networks_RH_SomMot_10	0.0757861	low
	sub-10	7Networks_RH_Limbic_OFC_1	0.0215328	low
	sub-10	7Networks_LH_Default_PFC_7	0.0390045	low
	sub-10	7Networks_RH_Default_Temp_3	0.343324	low
	sub-10	7Networks_RH_Limbic_OFC_3	0.0433667	low
	sub-10	7Networks_RH_DorsAttn_Post_4	0.133801	low
	sub-10	7Networks_LH_Vis_9	0.245826	low
	sub-10	7Networks_LH_Limbic_TempPole_2	0.0427183	low
	sub-10	7Networks_RH_Default_Temp_5	0.322951	low
[truncated: 11,484 more rows]

## Sheet: Figure 2b
Figure 2b
	participant	parcel	avg_ISC	in_degree_centrality
	sub-1	7Networks_LH_Cont_Cing_1	0.167219	1
	sub-1	7Networks_LH_Limbic_OFC_2	0.0225306	1
	sub-1	7Networks_RH_SalVentAttn_PrC_1	0.126296	1
	sub-1	7Networks_RH_Default_Temp_5	0.402613	1
	sub-1	7Networks_RH_Vis_13	0.251203	1
	sub-1	7Networks_LH_Cont_Par_1	0.0873968	1
	sub-1	7Networks_RH_Cont_PFCl_7	0.100593	1
	sub-1	7Networks_RH_Vis_15	0.342232	1
	sub-1	7Networks_RH_DorsAttn_FEF_2	0.131483	1
	sub-1	7Networks_RH_SalVentAttn_FrOper_1	0.0703126	1
	sub-1	7Networks_LH_Limbic_TempPole_4	0.125117	1
	sub-1	7Networks_RH_DorsAttn_Post_10	0.0980891	1
	sub-1	7Networks_RH_Vis_3	0.492198	1
	sub-1	7Networks_LH_SomMot_9	-0.00126315	1
	sub-1	7Networks_LH_Cont_PFCl_1	0.0620938	1
	sub-1	7Networks_LH_Vis_10	0.295578	1
	sub-1	7Networks_RH_SomMot_11	0.0427276	1
	sub-1	7Networks_RH_Vis_5	0.413511	1
	sub-1	7Networks_RH_Default_Temp_2	0.0824831	1
	sub-1	7Networks_LH_Default_Temp_5	0.382007	1
	sub-1	7Networks_RH_Cont_Temp_1	0.10638	1
	sub-1	7Networks_RH_Vis_7	0.177467	1
	sub-1	7Networks_RH_Vis_12	0.410913	1
	sub-1	7Networks_LH_Cont_Cing_2	0.0559653	1
	sub-1	7Networks_LH_SalVentAttn_Med_2	0.0924048	1
	sub-1	7Networks_RH_DorsAttn_Post_7	0.17061	1
	sub-1	7Networks_RH_Vis_9	0.376496	1
	sub-1	7Networks_RH_Vis_14	0.184652	1
	sub-1	7Networks_LH_Cont_Temp_1	0.129301	1
	sub-1	7Networks_RH_SomMot_17	0.0215883	1
	sub-1	7Networks_RH_DorsAttn_Post_9	0.197445	1
	sub-1	L_Amygdala	0.0772612	1
	sub-1	7Networks_RH_SalVentAttn_FrOper_2	0.115248	1
	sub-1	7Networks_RH_Default_PCC_3	0.18755	1
	sub-1	7Networks_RH_SomMot_19	0.0710239	1
	sub-1	L_Hippocampus	0.0381905	1
	sub-1	7Networks_LH_Vis_1	0.411511	1
	sub-1	7Networks_LH_SomMot_1	0.20233	1
	sub-1	7Networks_RH_Default_PFCm_2	0.0715183	1
	sub-1	7Networks_RH_Limbic_OFC_3	0.0615246	1
	sub-1	L_Putamen	0.0511425	1
	sub-1	7Networks_LH_Default_PFC_10	0.0943789	1
	sub-1	7Networks_LH_SomMot_11	0.143691	1
	sub-1	7Networks_RH_SomMot_5	0.0523308	1
	sub-1	7Networks_RH_Limbic_TempPole_2	0.0554747	1
	sub-1	R_Accumbens	0.0342728	1
	sub-1	7Networks_LH_Default_PFC_12	0.086859	1
	sub-1	R_Caudate	0.0618005	1
	sub-1	7Networks_RH_SomMot_7	0.00280791	1
	sub-1	L_Accumbens	0.0113811	1
	sub-1	7Networks_RH_Cont_Par_2	0.124634	1
	sub-1	7Networks_RH_SalVentAttn_FrOper_3	0.109102	1
	sub-1	R_Pallidum	0.0111442	1
	sub-1	7Networks_RH_SomMot_9	0.0327839	1
	sub-1	7Networks_RH_Cont_pCun_1	0.179234	1
	sub-1	7Networks_RH_Cont_PFCl_2	0.0838026	1
	sub-1	7Networks_RH_SalVentAttn_Med_1	0.0683378	1
	sub-1	7Networks_RH_Vis_10	0.221187	1
	sub-1	L_Pallidum	0.0317778	1
	sub-1	7Networks_LH_Limbic_OFC_1	0.0528846	1
	sub-1	7Networks_RH_Cont_PFCl_4	0.176647	1
	sub-1	7Networks_RH_Default_Temp_4	0.209462	1
	sub-1	7Networks_RH_Limbic_TempPole_1	0.0594431	1
	sub-1	L_Thalamus	0.0337841	1
	sub-1	7Networks_LH_Limbic_TempPole_1	0.0635834	1
	sub-1	7Networks_RH_SalVentAttn_TempOccPar_1	0.267617	1
	sub-1	7Networks_RH_DorsAttn_FEF_1	0.159817	1
	sub-1	7Networks_RH_Limbic_TempPole_3	0.0175918	1
	sub-1	7Networks_LH_Cont_Par_2	0.118026	1
	sub-1	7Networks_RH_Cont_PFCmp_1	0.162887	1
	sub-1	7Networks_RH_Vis_2	0.334987	1
	sub-1	7Networks_RH_DorsAttn_Post_1	0.269746	1
	sub-1	7Networks_LH_SomMot_8	0.0386117	1
	sub-1	7Networks_LH_SalVentAttn_FrOper_1	0.0599169	1
	sub-1	7Networks_RH_DorsAttn_Post_2	0.261193	1
	sub-1	7Networks_RH_Vis_4	0.393819	1
	sub-1	7Networks_RH_Vis_1	0.261679	1
	sub-1	7Networks_LH_Cont_PFCl_2	0.0552835	1
	sub-1	7Networks_LH_Vis_11	0.365471	1
	sub-1	7Networks_RH_SomMot_12	0.0498846	1
	sub-1	7Networks_RH_Vis_6	0.43615	1
	sub-1	7Networks_LH_DorsAttn_PrCv_1	0.122655	1
	sub-1	7Networks_LH_Default_Temp_6	0.127543	1
	sub-1	7Networks_RH_Default_Par_1	0.12297	1
	sub-1	7Networks_RH_Vis_8	0.30151	1
	sub-1	7Networks_LH_Vis_9	0.312417	1
	sub-1	7Networks_LH_DorsAttn_Post_3	0.234913	1
	sub-1	7Networks_LH_SalVentAttn_Med_3	0.0804028	1
	sub-1	7Networks_RH_DorsAttn_Post_8	0.199649	1
	sub-1	7Networks_LH_SomMot_7	0.0576655	1
	sub-1	7Networks_RH_SomMot_16	0.0578624	1
	sub-1	7Networks_LH_Default_PCC_1	0.171638	1
	sub-1	7Networks_RH_SomMot_18	0.0538026	1
	sub-1	7Networks_RH_DorsAttn_PrCv_1	0.149795	1
	sub-1	L_Caudate	0.0437243	1
	sub-1	7Networks_LH_DorsAttn_Post_7	0.226635	1
	sub-1	7Networks_RH_Default_PFCm_1	0.0534157	1
	sub-1	7Networks_RH_SomMot_2	0.467025	1
	sub-1	7Networks_LH_Default_Temp_3	0.319843	1
	sub-1	7Networks_RH_Limbic_OFC_2	0.0493761	1
	sub-1	7Networks_LH_SomMot_10	0.0374802	1
	sub-1	7Networks_RH_Default_PFCm_3	0.0310358	1
	sub-1	7Networks_RH_SomMot_13	0.11733	1
	sub-1	7Networks_LH_SomMot_4	0.042381	1
	sub-1	7Networks_LH_Default_PFC_11	0.0803199	1
	sub-1	7Networks_LH_SomMot_12	0.0424343	1
	sub-1	7Networks_RH_SomMot_6	0.0575906	1
	sub-1	7Networks_RH_SomMot_15	0.0308407	1
	sub-1	R_Amygdala	0.053908	1
	sub-1	7Networks_LH_Default_PFC_13	0.0958572	1
	sub-1	R_Hippocampus	0.0651756	1
	sub-1	7Networks_RH_SomMot_8	0.0469077	1
	sub-1	7Networks_RH_Default_PFCm_7	0.104811	1
	sub-1	7Networks_RH_Cont_Par_3	0.104614	1
	sub-1	7Networks_RH_SalVentAttn_FrOper_4	0.059013	1
	sub-1	R_Putamen	0.0507669	1
	sub-1	7Networks_RH_Limbic_OFC_1	0.0226306	1
	sub-1	7Networks_RH_Cont_PFCl_1	0.0280175	1
	sub-1	7Networks_RH_Cont_PFCl_3	0.0859293	1
	sub-1	7Networks_RH_SalVentAttn_Med_2	0.0928834	1
	sub-1	7Networks_RH_Vis_11	0.364458	1
	sub-1	7Networks_LH_Vis_7	0.468962	1
	sub-1	7Networks_LH_SomMot_3	0.0945698	1
	sub-1	7Networks_RH_Cont_PFCl_5	0.0741536	1
	sub-1	7Networks_LH_SomMot_5	0.0266071	1
	sub-1	7Networks_RH_SomMot_14	0.0459398	1
	sub-1	7Networks_RH_DorsAttn_Post_6	0.145868	1
	sub-1	7Networks_LH_Limbic_TempPole_2	0.0497118	1
	sub-1	7Networks_RH_SalVentAttn_TempOccPar_2	0.28505	1
	sub-1	7Networks_RH_Default_PFCm_6	0.101823	1
	sub-1	7Networks_LH_Vis_2	0.458444	1
	sub-1	7Networks_LH_Cont_Par_3	0.119608	1
	sub-1	7Networks_RH_Cont_PFCmp_2	0.0482826	1
	sub-1	7Networks_RH_SomMot_1	0.410548	1
	sub-1	7Networks_RH_Default_PFCv_1	0.112534	1
	sub-1	7Networks_LH_Vis_4	0.286061	1
	sub-1	7Networks_LH_SalVentAttn_FrOper_2	0.111233	1
	sub-1	7Networks_RH_DorsAttn_Post_3	0.136267	1
	sub-1	R_Thalamus	0.0365568	1
	sub-1	7Networks_LH_SomMot_2	0.438656	1
	sub-1	7Networks_LH_Cont_PFCl_3	0.0761485	1
	sub-1	7Networks_LH_Vis_12	0.211735	1
	sub-1	7Networks_RH_SalVentAttn_Med_3	0.109765	1
	sub-1	7Networks_RH_SomMot_4	0.0969552	1
	sub-1	7Networks_LH_Vis_8	0.393618	1
	sub-1	7Networks_LH_Default_Temp_7	0.13717	1
	sub-1	7Networks_RH_Default_Par_2	0.119521	1
	sub-1	7Networks_LH_SomMot_6	0.00361265	1
	sub-1	7Networks_RH_Cont_Par_1	0.105757	1
	sub-1	7Networks_LH_DorsAttn_Post_4	0.0497524	1
	sub-1	7Networks_LH_SalVentAttn_ParOper_1	0.228836	1
	sub-1	7Networks_RH_Default_PCC_1	0.196719	1
	sub-1	7Networks_LH_Vis_3	0.30971	1
	sub-1	7Networks_LH_DorsAttn_Post_1	0.27048	1
	sub-1	7Networks_LH_Default_PCC_2	0.162757	1
	sub-1	7Networks_LH_SalVentAttn_ParOper_3	0.105677	1
	sub-1	7Networks_RH_SomMot_10	0.0569496	1
	sub-1	7Networks_RH_Default_Temp_1	0.150172	1
	sub-1	7Networks_LH_DorsAttn_Post_8	0.221178	1
	sub-1	7Networks_LH_Default_PCC_4	0.175413	1
	sub-1	7Networks_RH_SomMot_3	0.0637194	1
	sub-1	7Networks_LH_Default_Temp_4	0.261908	1
	sub-1	7Networks_LH_Default_PFC_8	0.0862971	1
	sub-1	7Networks_LH_Cont_PFCl_4	0.112898	1
	sub-1	7Networks_RH_Default_PFCm_4	0.0801942	1
	sub-1	7Networks_LH_Default_PFC_7	0.0764017	1
	sub-1	7Networks_LH_Default_PHC_1	0.194425	1
	sub-1	7Networks_LH_DorsAttn_Post_9	0.146819	1
	sub-1	7Networks_LH_SomMot_13	0.0281906	1
	sub-1	7Networks_RH_Default_Par_3	0.0721093	1
	sub-1	7Networks_RH_DorsAttn_Post_5	0.131134	1
	sub-1	7Networks_LH_DorsAttn_Post_5	0.0233444	1
	sub-1	7Networks_LH_Default_PFC_2	0.0378724	1
	sub-1	7Networks_LH_SomMot_15	0.0501719	1
	sub-1	7Networks_RH_Default_PCC_2	0.166255	1
	sub-1	7Networks_RH_Default_Temp_3	0.375824	1
	sub-1	7Networks_LH_DorsAttn_Post_10	0.113682	1
	sub-1	7Networks_LH_Default_PFC_4	0.0701676	1
	sub-1	7Networks_LH_SalVentAttn_PFCl_1	0.0978016	1
	sub-1	7Networks_LH_SalVentAttn_Med_1	0.0838288	1
	sub-1	7Networks_LH_Default_Temp_9	0.0944739	1
	sub-1	7Networks_LH_Cont_pCun_1	0.171492	1
	sub-1	7Networks_LH_Default_PFC_1	0.0568407	1
	sub-1	7Networks_LH_SomMot_16	0.0401008	1
	sub-1	7Networks_LH_DorsAttn_Post_2	0.119839	1
	sub-1	7Networks_LH_Default_Temp_2	0.00166115	1
	sub-1	7Networks_RH_Cont_PFCl_6	0.0761808	1
	sub-1	7Networks_RH_Default_PFCm_5	0.0566422	1
	sub-1	7Networks_LH_Default_Temp_1	0.0977557	1
	sub-1	7Networks_LH_DorsAttn_FEF_1	0.176485	1
	sub-1	7Networks_LH_Limbic_TempPole_3	0.0476936	1
	sub-1	7Networks_RH_SalVentAttn_TempOccPar_3	0.102478	1
	sub-1	7Networks_RH_Cont_PFCmp_4	0.0873626	1
	sub-1	7Networks_LH_Vis_5	0.245635	1
	sub-1	7Networks_LH_Vis_6	0.137796	1
	sub-1	7Networks_RH_Cont_PFCmp_3	0.0686508	1
	sub-1	7Networks_LH_Default_PFC_9	0.0771986	1
	sub-1	7Networks_LH_Vis_14	0.383477	1
	sub-1	7Networks_LH_Default_PFC_6	0.061699	1
	sub-1	7Networks_LH_SalVentAttn_FrOper_3	0.0484436	1
	sub-1	7Networks_RH_DorsAttn_Post_4	0.147509	1
	sub-1	7Networks_LH_SomMot_14	0.0388917	1
	sub-1	7Networks_LH_Default_PFC_5	0.174849	1
	sub-1	7Networks_RH_Cont_PFCv_1	0.0596942	1
	sub-1	7Networks_LH_Vis_13	0.282546	1
	sub-1	7Networks_LH_SalVentAttn_FrOper_4	0.0921233	1
	sub-1	7Networks_LH_Default_PFC_3	0.114653	1
	sub-1	7Networks_LH_DorsAttn_FEF_2	0.140145	1
	sub-1	7Networks_LH_Default_Temp_8	0.116456	1
	sub-1	7Networks_LH_SalVentAttn_ParOper_2	0.0809187	1
	sub-1	7Networks_LH_Cont_PFCl_5	0.172882	1
	sub-1	7Networks_LH_Cont_PFCl_6	0.188716	1
	sub-1	7Networks_LH_Default_PCC_3	0.0888381	1
	sub-1	7Networks_LH_DorsAttn_Post_6	0.125271	1
	sub-2	7Networks_LH_Limbic_OFC_1	0.0749108	2
	sub-2	7Networks_LH_Cont_Cing_2	0.0747974	2
	sub-2	7Networks_LH_Vis_1	0.395051	2
	sub-2	7Networks_LH_DorsAttn_Post_5	0.0914668	2
	sub-2	7Networks_RH_Cont_pCun_1	0.20217	2
	sub-2	7Networks_RH_Vis_14	0.206165	2
	sub-2	7Networks_LH_Default_PFC_10	0.0978779	2
	sub-2	R_Accumbens	0.0164593	2
	sub-2	7Networks_RH_Default_PCC_1	0.139203	2
	sub-2	7Networks_RH_Limbic_TempPole_2	0.072612	2
	sub-2	7Networks_LH_Vis_9	0.251735	2
	sub-2	L_Thalamus	0.0399841	2
	sub-2	7Networks_RH_SalVentAttn_FrOper_2	0.100802	2
	sub-2	7Networks_LH_Cont_Cing_1	0.113878	2
	sub-2	7Networks_RH_Cont_Par_2	0.0927155	2
	sub-2	7Networks_RH_Default_PCC_2	0.138896	2
	sub-2	R_Amygdala	0.0552773	2
	sub-2	7Networks_RH_Vis_13	0.177059	2
	sub-2	L_Putamen	0.0216944	2
	sub-2	7Networks_LH_SomMot_8	0.0578175	2
	sub-2	7Networks_LH_Default_Temp_3	0.34558	2
	sub-2	7Networks_RH_SalVentAttn_FrOper_1	0.0565558	2
	sub-2	L_Pallidum	-0.0102269	2
	sub-2	7Networks_RH_Vis_12	0.354252	2
	sub-2	7Networks_LH_Vis_5	0.234302	2
	sub-2	7Networks_RH_Cont_PFCl_1	0.0590485	2
	sub-2	L_Caudate	0.0339465	2
	sub-2	7Networks_LH_SomMot_9	0.024949	2
	sub-2	7Networks_RH_Limbic_TempPole_3	0.030395	2
	sub-2	7Networks_LH_DorsAttn_PrCv_1	0.116187	2
	sub-2	7Networks_LH_Limbic_OFC_2	0.0261685	2
	sub-2	L_Amygdala	0.0680918	2
	sub-2	7Networks_RH_SomMot_14	0.0303773	2
	sub-2	7Networks_RH_DorsAttn_Post_6	0.157416	2
	sub-2	7Networks_LH_Cont_Par_1	0.113759	2
	sub-2	L_Accumbens	-0.00156009	2
	sub-2	7Networks_LH_SomMot_7	0.0777992	2
	sub-2	7Networks_RH_SomMot_16	0.084822	2
	sub-2	7Networks_RH_Default_Par_3	0.125347	2
	sub-2	7Networks_LH_Cont_Par_3	0.127767	2
	sub-2	7Networks_RH_SomMot_15	0.0493914	2
	sub-2	7Networks_RH_Cont_PFCv_1	0.0724909	2
	sub-2	7Networks_LH_Default_Temp_1	0.138171	2
	sub-2	7Networks_LH_DorsAttn_Post_7	0.184951	2
	sub-2	7Networks_RH_Vis_8	0.239214	2
	sub-2	7Networks_RH_Cont_PFCmp_4	0.127375	2
	sub-2	7Networks_RH_Limbic_OFC_2	0.0680265	2
	sub-2	7Networks_RH_Default_Temp_2	0.101052	2
	sub-2	7Networks_RH_Vis_7	0.124405	2
	sub-2	7Networks_RH_SomMot_13	0.111741	2
	sub-2	7Networks_RH_DorsAttn_Post_5	0.0891353	2
	sub-2	7Networks_LH_SomMot_4	0.0701349	2
	sub-2	7Networks_LH_Default_PFC_11	0.07265	2
	sub-2	7Networks_RH_Vis_9	0.254416	2
	sub-2	7Networks_RH_DorsAttn_PrCv_1	0.114255	2
	sub-2	7Networks_RH_Default_Par_2	0.195319	2
	sub-2	7Networks_RH_Cont_Par_1	0.0956752	2
	sub-2	7Networks_RH_Vis_5	0.335886	2
	sub-2	7Networks_RH_DorsAttn_Post_1	0.208712	2
	sub-2	7Networks_LH_Vis_3	0.246324	2
	sub-2	7Networks_RH_Cont_Par_3	0.11311	2
	sub-2	7Networks_LH_DorsAttn_Post_6	0.175384	2
	sub-2	L_Hippocampus	0.080863	2
	sub-2	7Networks_RH_Limbic_OFC_1	0.00727987	2
	sub-2	7Networks_RH_SomMot_10	0.0519575	2
	sub-2	7Networks_LH_Default_Temp_2	0.0281163	2
	sub-2	7Networks_LH_SomMot_1	0.343104	2
	sub-2	7Networks_RH_DorsAttn_FEF_1	0.151782	2
	sub-2	7Networks_RH_Vis_11	0.298769	2
	sub-2	7Networks_LH_Vis_7	0.330508	2
	sub-2	7Networks_LH_Default_Temp_4	0.304143	2
	sub-2	7Networks_RH_Default_Temp_5	0.382678	2
	sub-2	7Networks_LH_SomMot_5	0.0688901	2
	sub-2	7Networks_LH_Default_PFC_7	0.103639	2
	sub-2	7Networks_LH_DorsAttn_Post_3	0.213607	2
	sub-2	7Networks_RH_DorsAttn_FEF_2	0.0919757	2
	sub-2	7Networks_RH_Vis_15	0.318479	2
	sub-2	7Networks_LH_Default_PFC_9	0.134444	2
	sub-2	7Networks_RH_SomMot_7	0.0261598	2
	sub-2	7Networks_LH_Vis_2	0.373735	2
	sub-2	7Networks_RH_Vis_3	0.401267	2
	sub-2	7Networks_RH_SomMot_1	0.390159	2
	sub-2	7Networks_RH_SomMot_9	0.0315034	2
	sub-2	7Networks_RH_Default_PFCv_1	0.112092	2
	sub-2	7Networks_RH_Cont_PFCl_2	0.0279405	2
	sub-2	7Networks_RH_Vis_10	0.134015	2
	sub-2	R_Thalamus	0.0180916	2
	sub-2	7Networks_LH_Vis_6	0.104095	2
	sub-2	7Networks_LH_DorsAttn_Post_9	0.141295	2
	sub-2	7Networks_LH_SomMot_10	0.0244366	2
	sub-2	7Networks_RH_Default_Temp_4	0.184967	2
	sub-2	7Networks_RH_Limbic_TempPole_1	0.0492006	2
	sub-2	7Networks_LH_Vis_8	0.351412	2
	sub-2	7Networks_LH_Limbic_TempPole_1	0.0462147	2
	sub-2	7Networks_RH_DorsAttn_Post_7	0.160056	2
	sub-2	7Networks_LH_SomMot_6	0.0226782	2
	sub-2	7Networks_LH_Vis_14	0.320005	2
	sub-2	7Networks_LH_Cont_Par_2	0.180971	2
	sub-2	7Networks_RH_DorsAttn_Post_9	0.139576	2
	sub-2	7Networks_RH_Vis_2	0.315248	2
	sub-2	7Networks_LH_Default_PHC_1	0.179939	2
	sub-2	7Networks_RH_SomMot_8	0.0756885	2
	sub-2	7Networks_LH_Cont_pCun_1	0.190526	2
	sub-2	7Networks_RH_Vis_4	0.291907	2
	sub-2	R_Putamen	0.0189447	2
	sub-2	7Networks_RH_Vis_1	0.239137	2
	sub-2	7Networks_LH_DorsAttn_Post_8	0.198974	2
	sub-2	7Networks_RH_Vis_6	0.275009	2
	sub-2	7Networks_RH_Limbic_OFC_3	0.0586385	2
	sub-2	7Networks_RH_Default_Temp_3	0.355809	2
	sub-2	7Networks_LH_Default_PCC_4	0.113571	2
	sub-2	7Networks_LH_SomMot_11	0.112589	2
	sub-2	7Networks_RH_SalVentAttn_PrC_1	0.0833336	2
	sub-2	7Networks_RH_SomMot_5	0.0665874	2
	sub-2	7Networks_RH_Default_Par_1	0.114758	2
	sub-2	7Networks_LH_Default_PFC_12	0.0917272	2
	sub-2	R_Caudate	0.0124394	2
	sub-2	7Networks_RH_DorsAttn_Post_8	0.188016	2
	sub-2	7Networks_LH_SalVentAttn_Med_3	0.0480568	2
	sub-2	7Networks_RH_Default_PFCm_6	0.0918099	2
	sub-2	7Networks_RH_SalVentAttn_FrOper_3	0.0274233	2
	sub-2	R_Pallidum	-0.00188939	2
	sub-2	7Networks_LH_Vis_4	0.216355	2
	sub-2	7Networks_LH_SalVentAttn_ParOper_2	0.0394282	2
	sub-2	7Networks_LH_DorsAttn_FEF_1	0.156172	2
	sub-2	7Networks_RH_SomMot_11	0.0545156	2
	sub-2	7Networks_RH_DorsAttn_Post_3	0.0232669	2
	sub-2	7Networks_LH_SomMot_2	0.50659	2
	sub-2	7Networks_LH_SalVentAttn_PFCl_1	0.0563878	2
	sub-2	7Networks_LH_Default_PCC_3	0.0700423	2
	sub-2	7Networks_LH_Default_Temp_5	0.395657	2
	sub-2	7Networks_RH_Cont_Temp_1	0.105191	2
	sub-2	7Networks_RH_SomMot_4	0.0764923	2
	sub-2	7Networks_LH_Default_PFC_1	0.10713	2
	sub-2	7Networks_LH_SomMot_12	0.0350357	2
	sub-2	7Networks_LH_SalVentAttn_Med_2	0.146683	2
	sub-2	7Networks_LH_Default_PFC_8	0.0459823	2
	sub-2	7Networks_LH_DorsAttn_Post_4	0.0855382	2
	sub-2	7Networks_LH_Default_PFC_13	0.120347	2
	sub-2	R_Hippocampus	0.0623308	2
	sub-2	7Networks_LH_SalVentAttn_ParOper_1	0.259296	2
	sub-2	7Networks_LH_Default_Temp_9	0.129939	2
	sub-2	7Networks_RH_Default_PFCm_7	0.0851091	2
	sub-2	7Networks_RH_SalVentAttn_FrOper_4	0.0330949	2
	sub-2	7Networks_RH_SomMot_19	0.0689473	2
	sub-2	7Networks_LH_SalVentAttn_ParOper_3	0.0448533	2
	sub-2	7Networks_RH_Default_Temp_1	0.154441	2
	sub-2	7Networks_RH_Cont_PFCl_3	0.0836864	2
	sub-2	7Networks_RH_SomMot_12	0.0159145	2
	sub-2	7Networks_RH_SomMot_3	0.0471095	2
	sub-2	7Networks_LH_SomMot_3	0.0799106	2
	sub-2	7Networks_LH_SalVentAttn_FrOper_3	0.0344475	2
	sub-2	7Networks_LH_Cont_PFCl_1	0.0915755	2
	sub-2	7Networks_LH_Default_Temp_6	0.174754	2
	sub-2	7Networks_RH_Default_PFCm_4	0.137519	2
	sub-2	7Networks_LH_Vis_13	0.229416	2
	sub-2	7Networks_LH_Limbic_TempPole_2	0.0820141	2
	sub-2	7Networks_RH_SalVentAttn_TempOccPar_2	0.298417	2
	sub-2	7Networks_RH_Cont_PFCl_7	0.0998761	2
	sub-2	7Networks_LH_Default_Temp_8	0.145011	2
	sub-2	7Networks_LH_Cont_PFCl_6	0.137381	2
	sub-2	7Networks_RH_DorsAttn_Post_10	0.0541291	2
	sub-2	7Networks_RH_Cont_PFCmp_2	0.0337481	2
	sub-2	7Networks_RH_SomMot_6	0.0610359	2
	sub-2	7Networks_RH_Default_PFCm_5	0.076013	2
	sub-2	7Networks_LH_Cont_PFCl_5	0.195418	2
	sub-2	7Networks_RH_SalVentAttn_Med_1	0.035639	2
	sub-2	7Networks_RH_SomMot_2	0.469447	2
	sub-2	7Networks_LH_DorsAttn_Post_1	0.224318	2
	sub-2	7Networks_LH_Cont_Temp_1	0.148824	2
	sub-2	7Networks_RH_Cont_PFCl_4	0.131805	2
	sub-2	7Networks_RH_SalVentAttn_Med_3	0.0962348	2
	sub-2	7Networks_LH_Vis_12	0.161582	2
	sub-2	7Networks_LH_DorsAttn_Post_2	0.0802642	2
	sub-2	7Networks_LH_SalVentAttn_FrOper_4	0.0551954	2
	sub-2	7Networks_RH_SalVentAttn_TempOccPar_1	0.268644	2
	sub-2	7Networks_RH_DorsAttn_Post_4	0.113428	2
	sub-2	7Networks_LH_DorsAttn_Post_10	0.0386688	2
	sub-2	7Networks_LH_Vis_11	0.285523	2
	sub-2	7Networks_RH_SomMot_17	0.0244652	2
	sub-2	7Networks_RH_SalVentAttn_TempOccPar_3	0.103031	2
	sub-2	7Networks_RH_Cont_PFCmp_1	0.108139	2
	sub-2	7Networks_LH_SalVentAttn_FrOper_2	0.0695792	2
	sub-2	7Networks_RH_Default_PCC_3	0.171016	2
	sub-2	7Networks_RH_DorsAttn_Post_2	0.277834	2
	sub-2	7Networks_RH_Cont_PFCmp_3	0.0415842	2
	sub-2	7Networks_LH_Default_PCC_2	0.172345	2
	sub-2	7Networks_LH_DorsAttn_FEF_2	0.107612	2
	sub-2	7Networks_RH_Default_PFCm_2	0.0238572	2
	sub-2	7Networks_LH_SomMot_15	0.0489301	2
	sub-2	7Networks_LH_Default_Temp_7	0.091583	2
	sub-2	7Networks_RH_Cont_PFCl_6	0.0464155	2
	sub-2	7Networks_LH_Default_PCC_1	0.137039	2
	sub-2	7Networks_RH_Cont_PFCl_5	0.0554941	2
	sub-2	7Networks_LH_Cont_PFCl_4	0.162659	2
	sub-2	7Networks_LH_Default_PFC_4	0.0571823	2
	sub-2	7Networks_LH_SalVentAttn_Med_1	0.0512574	2
	sub-2	7Networks_LH_SomMot_13	0.0222243	2
	sub-2	7Networks_RH_Default_PFCm_3	0.0333634	2
	sub-2	7Networks_LH_Default_PFC_6	0.049912	2
	sub-2	7Networks_LH_Limbic_TempPole_4	0.125442	2
	sub-2	7Networks_LH_Default_PFC_2	0.0385692	2
	sub-2	7Networks_LH_Cont_PFCl_2	0.0894642	2
	sub-2	7Networks_RH_SalVentAttn_Med_2	0.100454	2
	sub-2	7Networks_LH_SomMot_16	0.0769866	2
	sub-2	7Networks_LH_Default_PFC_5	0.136066	2
	sub-2	7Networks_RH_Default_PFCm_1	0.0395773	2
	sub-2	7Networks_LH_Vis_10	0.216342	2
	sub-2	7Networks_RH_SomMot_18	0.0477464	2
	sub-2	7Networks_LH_Cont_PFCl_3	0.0719354	2
	sub-2	7Networks_LH_SalVentAttn_FrOper_1	0.0837531	2
	sub-2	7Networks_LH_Default_PFC_3	0.119538	2
	sub-2	7Networks_LH_SomMot_14	0.0784065	2
	sub-2	7Networks_LH_Limbic_TempPole_3	0.0185438	2
	sub-3	7Networks_LH_Default_Temp_3	0.271871	0
	sub-3	7Networks_RH_SomMot_13	0.0731967	0
	sub-3	7Networks_RH_Vis_12	0.374513	0
	sub-3	L_Hippocampus	0.0498633	0
	sub-3	L_Putamen	0.0486768	0
	sub-3	7Networks_LH_SomMot_9	0.0155648	0
	sub-3	7Networks_RH_Vis_7	0.157278	0
	sub-3	7Networks_RH_Vis_8	0.267629	0
	sub-3	7Networks_RH_Cont_Par_3	0.173546	0
	sub-3	7Networks_RH_DorsAttn_Post_1	0.259341	0
	sub-3	L_Accumbens	0.0187518	0
	sub-3	7Networks_RH_Default_Temp_5	0.363331	0
	sub-3	7Networks_RH_DorsAttn_FEF_2	0.0940948	0
	sub-3	7Networks_LH_Vis_8	0.314165	0
	sub-3	7Networks_RH_Vis_9	0.309847	0
	sub-3	L_Caudate	0.0465119	0
	sub-3	7Networks_RH_DorsAttn_FEF_1	0.138505	0
	sub-3	7Networks_RH_Default_PFCm_5	0.0987532	0
	sub-3	7Networks_LH_Default_Temp_4	0.281977	0
	sub-3	7Networks_RH_SomMot_14	0.0643735	0
	sub-3	L_Amygdala	0.0381232	0
	sub-3	7Networks_RH_Default_PFCm_4	0.0894434	0
	sub-3	7Networks_RH_Limbic_TempPole_2	0.103119	0
	sub-3	7Networks_RH_Vis_13	0.232084	0
	sub-3	7Networks_RH_Cont_Par_2	0.149624	0
	sub-3	7Networks_LH_Vis_1	0.43095	0
	sub-3	7Networks_LH_Default_Temp_2	0.0346024	0
	sub-3	7Networks_LH_Vis_2	0.40756	0
	sub-3	7Networks_RH_DorsAttn_PrCv_1	0.0988068	0
	sub-3	7Networks_RH_Vis_11	0.358297	0
	sub-3	7Networks_LH_Vis_7	0.347423	0
	sub-3	7Networks_RH_Cont_pCun_1	0.160379	0
	sub-3	7Networks_RH_SomMot_11	0.0756799	0
	sub-3	7Networks_LH_Vis_9	0.281445	0
	sub-3	7Networks_LH_Vis_6	0.108504	0
	sub-3	7Networks_RH_Vis_10	0.180137	0
	sub-3	L_Pallidum	0.00970932	0
	sub-3	7Networks_LH_SomMot_7	0.0858305	0
	sub-3	7Networks_RH_SomMot_16	0.0812746	0
	sub-3	7Networks_LH_DorsAttn_Post_5	0.033059	0
	sub-3	7Networks_LH_Default_PFC_6	0.057852	0
	sub-3	L_Thalamus	0.00400887	0
	sub-3	7Networks_LH_Default_Temp_1	0.119528	0
	sub-3	7Networks_RH_SomMot_9	0.0310494	0
	sub-3	7Networks_LH_Vis_14	0.381861	0
	sub-3	7Networks_RH_Limbic_TempPole_3	-0.00217955	0
	sub-3	7Networks_RH_DorsAttn_Post_9	0.153189	0
	sub-3	7Networks_LH_SomMot_8	0.0587308	0
	sub-3	7Networks_RH_Default_PCC_1	0.146969	0
	sub-3	7Networks_LH_DorsAttn_Post_6	0.162787	0
	sub-3	7Networks_RH_Limbic_OFC_1	0.0125887	0
	sub-3	7Networks_RH_Default_Temp_4	0.236851	0
	sub-3	7Networks_RH_Limbic_TempPole_1	0.0303498	0
	sub-3	7Networks_RH_Vis_1	0.19296	0
	sub-3	7Networks_RH_Cont_PFCl_1	0.0117126	0
	sub-3	7Networks_RH_Vis_3	0.455394	0
	sub-3	7Networks_RH_Cont_Par_1	0.0960183	0
	sub-3	7Networks_RH_Vis_6	0.320621	0
	sub-3	7Networks_LH_DorsAttn_PrCv_1	0.149609	0
	sub-3	7Networks_LH_SomMot_5	0.0997907	0
	sub-3	7Networks_RH_DorsAttn_Post_6	0.182511	0
	sub-3	7Networks_RH_Default_Par_1	0.11649	0
	sub-3	7Networks_LH_Default_PFC_7	0.0833759	0
	sub-3	7Networks_LH_DorsAttn_Post_3	0.217772	0
	sub-3	7Networks_RH_Vis_15	0.315343	0
	sub-3	7Networks_LH_SalVentAttn_ParOper_3	0.109814	0
	sub-3	7Networks_RH_Default_Par_3	0.0953288	0
	sub-3	7Networks_LH_SomMot_13	0.0532015	0
	sub-3	7Networks_RH_SomMot_12	0.0479912	0
	sub-3	7Networks_RH_DorsAttn_Post_10	0.0709331	0
	sub-3	7Networks_LH_Vis_4	0.315272	0
	sub-3	7Networks_RH_Default_PCC_2	0.109746	0
	sub-3	7Networks_LH_DorsAttn_Post_7	0.210863	0
	sub-3	7Networks_RH_Limbic_OFC_2	0.0487225	0
	sub-3	7Networks_RH_Vis_5	0.39467	0
	sub-3	7Networks_LH_SalVentAttn_PFCl_1	0.0919723	0
	sub-3	7Networks_RH_Default_Temp_2	0.0399848	0
	sub-3	7Networks_RH_DorsAttn_Post_5	0.0483629	0
	sub-3	7Networks_LH_Default_PFC_9	0.10282	0
	sub-3	7Networks_LH_SomMot_4	0.0870648	0
	sub-3	7Networks_RH_SomMot_4	0.13299	0
	sub-3	7Networks_LH_DorsAttn_Post_2	0.149703	0
	sub-3	7Networks_RH_SomMot_15	0.064431	0
	sub-3	7Networks_RH_Default_Par_2	0.155473	0
	sub-3	7Networks_RH_SomMot_6	0.0871574	0
	sub-3	7Networks_LH_Default_PFC_8	0.0647031	0
	sub-3	7Networks_RH_Vis_14	0.162648	0
	sub-3	7Networks_LH_Vis_3	0.293847	0
	sub-3	7Networks_LH_Default_PHC_1	0.161052	0
	sub-3	7Networks_LH_Default_Temp_9	0.098879	0
	sub-3	7Networks_LH_SomMot_14	0.0747945	0
	sub-3	7Networks_RH_Cont_Temp_1	0.141074	0
	sub-3	7Networks_RH_Vis_4	0.360777	0
	sub-3	7Networks_LH_DorsAttn_FEF_2	0.124821	0
	sub-3	7Networks_RH_Default_Temp_1	0.09664	0
	sub-3	7Networks_LH_DorsAttn_Post_8	0.159423	0
	sub-3	7Networks_RH_Limbic_OFC_3	0.0692284	0
	sub-3	7Networks_LH_SomMot_3	0.102766	0
	sub-3	7Networks_LH_DorsAttn_Post_10	0.138663	0
	sub-3	7Networks_LH_Default_PCC_4	0.123175	0
	sub-3	7Networks_RH_Cont_PFCl_5	0.115688	0
	sub-3	7Networks_RH_SomMot_5	0.0818376	0
	sub-3	7Networks_LH_Vis_13	0.264914	0
	sub-3	7Networks_LH_SalVentAttn_Med_1	0.0922722	0
	sub-3	R_Accumbens	0.00838499	0
	sub-3	7Networks_RH_SomMot_7	0.0348102	0
	sub-3	7Networks_RH_Default_PFCm_6	0.0968002	0
	sub-3	7Networks_LH_SalVentAttn_Med_3	0.0986928	0
	sub-3	7Networks_RH_SalVentAttn_FrOper_1	0.071962	0
	sub-3	7Networks_RH_SalVentAttn_FrOper_3	0.106866	0
	sub-3	7Networks_RH_SomMot_1	0.425333	0
	sub-3	7Networks_RH_Default_PFCv_1	0.0904547	0
	sub-3	7Networks_LH_DorsAttn_FEF_1	0.146959	0
	sub-3	7Networks_RH_DorsAttn_Post_3	0.0593198	0
	sub-3	R_Thalamus	0.0325541	0
	sub-3	7Networks_RH_Cont_PFCmp_4	0.141966	0
	sub-3	7Networks_LH_DorsAttn_Post_1	0.220556	0
	sub-3	7Networks_LH_DorsAttn_Post_9	0.143057	0
	sub-3	7Networks_RH_SalVentAttn_Med_3	0.153394	0
	sub-3	7Networks_LH_Vis_12	0.167606	0
	sub-3	7Networks_LH_SalVentAttn_FrOper_4	0.108309	0
	sub-3	7Networks_RH_Default_PFCm_3	0.0342362	0
	sub-3	7Networks_LH_SomMot_6	0.0231871	0
	sub-3	7Networks_RH_Cont_PFCl_6	0.0778501	0
	sub-3	7Networks_LH_SalVentAttn_Med_2	0.115497	0
	sub-3	7Networks_LH_Default_Temp_7	0.0857033	0
	sub-3	7Networks_LH_DorsAttn_Post_4	0.125283	0
	sub-3	7Networks_RH_Vis_2	0.30888	0
	sub-3	7Networks_RH_SomMot_8	0.0583281	0
	sub-3	7Networks_RH_Default_PFCm_7	0.0785089	0
	sub-3	7Networks_LH_Limbic_TempPole_3	0.0775489	0
	sub-3	7Networks_LH_Vis_5	0.235864	0
	sub-3	7Networks_RH_DorsAttn_Post_2	0.246181	0
	sub-3	7Networks_RH_SomMot_10	0.0685425	0
	sub-3	7Networks_LH_Default_PCC_2	0.115116	0
	sub-3	7Networks_LH_Default_PFC_3	0.103835	0
	sub-3	7Networks_RH_Default_Temp_3	0.345669	0
	sub-3	7Networks_RH_SomMot_3	0.064043	0
	sub-3	7Networks_RH_Cont_PFCv_1	0.0956812	0
	sub-3	7Networks_LH_Cont_PFCl_2	0.0356849	0
	sub-3	7Networks_RH_SalVentAttn_PrC_1	0.0913712	0
	sub-3	7Networks_LH_Limbic_OFC_2	0.0205348	0
	sub-3	7Networks_LH_SomMot_11	0.122415	0
	sub-3	7Networks_LH_Default_PFC_10	0.10163	0
	sub-3	7Networks_LH_Default_Temp_6	0.151609	0
	sub-3	7Networks_RH_SalVentAttn_TempOccPar_2	0.191471	0
	sub-3	7Networks_RH_DorsAttn_Post_8	0.235203	0
	sub-3	7Networks_LH_Limbic_TempPole_2	0.0548163	0
	sub-3	7Networks_LH_Default_Temp_8	0.159372	0
	sub-3	7Networks_LH_Cont_PFCl_6	0.138729	0
	sub-3	R_Pallidum	0.0104738	0
	sub-3	7Networks_LH_SalVentAttn_ParOper_2	0.140032	0
	sub-3	7Networks_LH_Default_PFC_2	0.0434377	0
	sub-3	7Networks_LH_Cont_PFCl_5	0.101417	0
	sub-3	7Networks_LH_Vis_10	0.210491	0
	sub-3	7Networks_LH_SomMot_2	0.500732	0
	sub-3	7Networks_LH_Default_PFC_4	0.0454055	0
	sub-3	7Networks_LH_Default_PCC_3	0.0302458	0
	sub-3	7Networks_RH_SalVentAttn_FrOper_2	0.119347	0
	sub-3	7Networks_RH_Cont_PFCl_4	0.109145	0
	sub-3	7Networks_LH_SomMot_10	0.0371714	0
	sub-3	7Networks_LH_Default_Temp_5	0.308784	0
	sub-3	7Networks_LH_Default_PFC_1	0.118083	0
	sub-3	7Networks_RH_DorsAttn_Post_7	0.0924427	0
	sub-3	7Networks_LH_Limbic_TempPole_1	0.0362102	0
	sub-3	7Networks_LH_SomMot_12	0.0466348	0
	sub-3	7Networks_LH_Default_PCC_1	0.129355	0
	sub-3	R_Amygdala	0.0720944	0
	sub-3	7Networks_LH_SalVentAttn_ParOper_1	0.200331	0
	sub-3	7Networks_LH_Cont_Temp_1	0.091189	0
	sub-3	7Networks_RH_SomMot_2	0.432896	0
	sub-3	7Networks_RH_Default_PFCm_1	0.0600426	0
	sub-3	7Networks_RH_SalVentAttn_FrOper_4	0.097698	0
	sub-3	R_Putamen	0.0401331	0
	sub-3	7Networks_RH_Cont_PFCmp_3	0.0670041	0
	sub-3	7Networks_LH_Cont_pCun_1	0.152054	0
	sub-3	7Networks_RH_DorsAttn_Post_4	0.1304	0
	sub-3	7Networks_LH_Vis_11	0.339675	0
	sub-3	7Networks_LH_Default_PFC_5	0.131982	0
	sub-3	7Networks_LH_Cont_Cing_2	0.0600311	0
	sub-3	7Networks_LH_Default_PFC_11	0.0905957	0
	sub-3	7Networks_RH_SalVentAttn_Med_1	0.0779845	0
	sub-3	7Networks_LH_Cont_Cing_1	0.0812314	0
	sub-3	7Networks_RH_Cont_PFCmp_1	0.101884	0
	sub-3	7Networks_LH_Cont_PFCl_1	0.0552309	0
	sub-3	7Networks_LH_Cont_PFCl_4	0.0937396	0
	sub-3	7Networks_RH_Cont_PFCl_7	0.0926399	0
	sub-3	7Networks_RH_SomMot_19	0.0894513	0
	sub-3	7Networks_LH_Default_PFC_12	0.0721693	0
	sub-3	7Networks_LH_Cont_PFCl_3	0.083113	0
	sub-3	7Networks_LH_Limbic_TempPole_4	0.117769	0
	sub-3	7Networks_RH_Cont_PFCmp_2	0.0405596	0
	sub-3	7Networks_RH_Default_PFCm_2	0.0711606	0
	sub-3	7Networks_LH_Cont_Par_3	0.147891	0
	sub-3	7Networks_RH_SomMot_18	0.0583277	0
	sub-3	7Networks_LH_SalVentAttn_FrOper_2	0.0805199	0
	sub-3	7Networks_RH_Cont_PFCl_2	0.0797175	0
	sub-3	R_Hippocampus	0.0638906	0
	sub-3	7Networks_LH_Default_PFC_13	0.102768	0
	sub-3	7Networks_LH_Limbic_OFC_1	0.0584776	0
	sub-3	R_Caudate	0.0426485	0
	sub-3	7Networks_LH_SomMot_16	0.0908917	0
	sub-3	7Networks_LH_Cont_Par_1	0.0941128	0
	sub-3	7Networks_RH_SalVentAttn_TempOccPar_1	0.198698	0
	sub-3	7Networks_RH_SalVentAttn_Med_2	0.0701414	0
	sub-3	7Networks_LH_SomMot_15	0.0684369	0
	sub-3	7Networks_LH_SalVentAttn_FrOper_3	0.0622999	0
	sub-3	7Networks_RH_Cont_PFCl_3	0.0718759	0
	sub-3	7Networks_RH_SalVentAttn_TempOccPar_3	0.12445	0
	sub-3	7Networks_LH_SalVentAttn_FrOper_1	0.0978342	0
	sub-3	7Networks_RH_SomMot_17	0.0637386	0
	sub-3	7Networks_LH_Cont_Par_2	0.0830156	0
	sub-3	7Networks_LH_SomMot_1	0.359617	0
	sub-3	7Networks_RH_Default_PCC_3	0.19554	0
	sub-4	7Networks_RH_DorsAttn_Post_9	0.137129	10
	sub-4	7Networks_RH_DorsAttn_Post_8	0.220749	10
	sub-4	7Networks_RH_Limbic_OFC_1	-0.0115241	10
	sub-4	7Networks_RH_DorsAttn_Post_7	0.185218	10
	sub-4	L_Pallidum	0.0380655	10
	sub-4	7Networks_RH_Vis_11	0.337982	10
	sub-4	7Networks_RH_SalVentAttn_PrC_1	0.0811577	10
	sub-4	L_Putamen	0.0435092	10
	sub-4	7Networks_RH_Vis_8	0.245392	10
	sub-4	7Networks_RH_SomMot_14	0.0387973	10
	sub-4	7Networks_RH_Vis_5	0.410767	10
	sub-4	L_Amygdala	0.117716	10
	sub-4	7Networks_RH_Vis_7	0.199173	10
	sub-4	7Networks_RH_SomMot_13	0.070804	10
	sub-4	L_Accumbens	0.0312854	10
	sub-4	7Networks_RH_DorsAttn_FEF_2	0.138381	10
	sub-4	7Networks_RH_SalVentAttn_FrOper_1	0.0831534	10
	sub-4	7Networks_RH_DorsAttn_PrCv_1	0.121268	10
	sub-4	7Networks_LH_SomMot_9	0.0173561	10
	sub-4	7Networks_RH_SomMot_15	0.0375986	10
	sub-4	7Networks_RH_Cont_pCun_1	0.191428	10
	sub-4	7Networks_RH_Default_Par_1	0.123355	10
	sub-4	7Networks_RH_Vis_2	0.330535	10
	sub-4	7Networks_RH_Default_Temp_5	0.340353	10
	sub-4	7Networks_RH_Vis_13	0.255406	10
	sub-4	7Networks_RH_Cont_Temp_1	0.124907	10
	sub-4	7Networks_RH_Vis_15	0.230936	10
	sub-4	L_Hippocampus	0.0902663	10
	sub-4	7Networks_RH_Limbic_TempPole_1	0.0629451	10
	sub-4	7Networks_RH_Vis_12	0.313552	10
	sub-4	7Networks_RH_Limbic_OFC_3	0.0342503	10
	sub-4	7Networks_RH_SomMot_12	0.0161772	10
	sub-4	7Networks_LH_Vis_7	0.359087	10
	sub-4	7Networks_RH_DorsAttn_FEF_1	0.178347	10
	sub-4	7Networks_RH_Vis_14	0.230667	10
	sub-4	7Networks_LH_Vis_13	0.224258	10
	sub-4	7Networks_LH_Vis_6	0.146017	10
	sub-4	7Networks_RH_Vis_10	0.226287	10
	sub-4	7Networks_RH_DorsAttn_Post_1	0.2495	10
	sub-4	7Networks_LH_Vis_12	0.210838	10
	sub-4	7Networks_RH_Default_Temp_4	0.15449	10
	sub-4	7Networks_RH_Vis_4	0.299783	10
	sub-4	7Networks_LH_Vis_1	0.395126	10
	sub-4	7Networks_RH_SalVentAttn_TempOccPar_1	0.244623	10
	sub-4	7Networks_RH_Default_Par_2	0.165255	10
	sub-4	7Networks_RH_SomMot_9	0.0539729	10
	sub-4	7Networks_RH_DorsAttn_Post_4	0.158812	10
	sub-4	7Networks_RH_Vis_6	0.359991	10
	sub-4	7Networks_RH_SomMot_5	0.064511	10
	sub-4	7Networks_RH_SomMot_8	0.0462916	10
	sub-4	7Networks_LH_Vis_9	0.225955	10
	sub-4	7Networks_RH_Limbic_TempPole_2	0.0808508	10
	sub-4	7Networks_RH_SalVentAttn_TempOccPar_2	0.262074	10
	sub-4	7Networks_RH_SomMot_7	0.0110245	10
	sub-4	7Networks_RH_Default_Par_3	0.119953	10
	sub-4	7Networks_RH_Cont_Par_2	0.120982	10
	sub-4	7Networks_RH_SomMot_16	0.076137	10
	sub-4	7Networks_RH_SomMot_1	0.494157	10
	sub-4	7Networks_RH_Vis_9	0.287527	10
	sub-4	7Networks_LH_Vis_4	0.317306	10
	sub-4	7Networks_RH_Default_PCC_2	0.175336	10
	sub-4	L_Caudate	0.0464637	10
	sub-4	7Networks_LH_SomMot_5	0.0472506	10
	sub-4	7Networks_RH_DorsAttn_Post_3	0.0776686	10
	sub-4	7Networks_LH_SalVentAttn_PFCl_1	0.0776409	10
	sub-4	7Networks_RH_Limbic_OFC_2	0.0499495	10
	sub-4	7Networks_LH_Limbic_OFC_1	0.0880294	10
	sub-4	7Networks_LH_SalVentAttn_FrOper_4	0.0955632	10
	sub-4	7Networks_RH_DorsAttn_Post_5	0.15299	10
	sub-4	7Networks_LH_Vis_8	0.439472	10
	sub-4	L_Thalamus	0.0338363	10
	sub-4	7Networks_RH_Default_Temp_3	0.364279	10
	sub-4	7Networks_LH_Vis_14	0.343645	10
	sub-4	7Networks_RH_Cont_Par_1	0.0888305	10
	sub-4	7Networks_RH_Limbic_TempPole_3	0.0657873	10
	sub-4	7Networks_RH_SomMot_11	0.0437427	10
	sub-4	7Networks_LH_Vis_3	0.290364	10
	sub-4	7Networks_RH_Default_PCC_1	0.182825	10
	sub-4	7Networks_RH_Cont_Par_3	0.11755	10
	sub-4	7Networks_RH_SalVentAttn_FrOper_2	0.140846	10
	sub-4	7Networks_LH_Vis_5	0.240415	10
	sub-4	7Networks_LH_SalVentAttn_ParOper_3	0.0868196	10
	sub-4	7Networks_RH_Vis_1	0.255982	10
	sub-4	7Networks_RH_Cont_PFCl_1	0.0269206	10
	sub-4	7Networks_RH_SomMot_6	0.0702139	10
	sub-4	7Networks_LH_Vis_11	0.265959	10
	sub-4	7Networks_LH_SomMot_3	0.0844866	10
	sub-4	7Networks_LH_DorsAttn_PrCv_1	0.153244	10
	sub-4	7Networks_LH_Limbic_OFC_2	0.0308	10
	sub-4	7Networks_LH_SomMot_11	0.15645	10
	sub-4	7Networks_LH_SalVentAttn_Med_1	0.0590121	10
	sub-4	7Networks_RH_DorsAttn_Post_6	0.187046	10
	sub-4	7Networks_LH_DorsAttn_Post_3	0.0663861	10
	sub-4	7Networks_RH_Cont_PFCl_7	0.0762371	10
	sub-4	7Networks_LH_SomMot_7	0.0235164	10
	sub-4	7Networks_LH_Vis_2	0.422377	10
	sub-4	7Networks_LH_DorsAttn_Post_5	0.0753566	10
	sub-4	7Networks_LH_Cont_PFCl_6	0.124344	10
	sub-4	7Networks_RH_Vis_3	0.462209	10
	sub-4	7Networks_RH_Cont_PFCmp_2	0.0274057	10
	sub-4	7Networks_LH_Default_Temp_1	0.121004	10
	sub-4	7Networks_LH_DorsAttn_Post_7	0.215344	10
	sub-4	7Networks_LH_Vis_10	0.292036	10
	sub-4	R_Thalamus	0.0270795	10
	sub-4	7Networks_RH_Cont_PFCmp_4	0.119478	10
	sub-4	7Networks_LH_Default_Temp_3	0.325288	10
	sub-4	7Networks_LH_DorsAttn_Post_9	0.157925	10
	sub-4	7Networks_RH_SalVentAttn_Med_3	0.0887677	10
	sub-4	7Networks_LH_SomMot_4	0.0802198	10
	sub-4	7Networks_LH_Default_PFC_6	0.0800964	10
	sub-4	7Networks_LH_DorsAttn_Post_2	0.0897769	10
	sub-4	7Networks_LH_Limbic_TempPole_1	0.0636402	10
	sub-4	7Networks_LH_SomMot_6	0.0122012	10
	sub-4	7Networks_LH_Default_Temp_7	0.0323337	10
	sub-4	7Networks_LH_Default_PFC_8	0.0737941	10
	sub-4	7Networks_RH_SalVentAttn_TempOccPar_3	0.0844187	10
	sub-4	7Networks_RH_Cont_PFCmp_1	0.15041	10
	sub-4	7Networks_LH_SomMot_8	0.045985	10
	sub-4	7Networks_LH_Default_Temp_9	0.134123	10
	sub-4	7Networks_LH_DorsAttn_Post_6	0.182199	10
	sub-4	7Networks_RH_SomMot_10	0.0455413	10
	sub-4	7Networks_RH_DorsAttn_Post_2	0.351885	10
	sub-4	7Networks_LH_DorsAttn_FEF_2	0.1468	10
	sub-4	7Networks_LH_Default_Temp_2	0.0225322	10
	sub-4	7Networks_LH_DorsAttn_Post_8	0.178143	10
	sub-4	7Networks_RH_SalVentAttn_Med_2	0.0882333	10
	sub-4	7Networks_RH_SomMot_3	0.0549551	10
	sub-4	7Networks_LH_DorsAttn_Post_10	0.115054	10
	sub-4	7Networks_LH_Default_Temp_4	0.236079	10
	sub-4	7Networks_LH_Cont_Cing_1	0.166688	10
	sub-4	7Networks_RH_Cont_PFCl_5	0.0524707	10
	sub-4	7Networks_LH_Default_PFC_7	0.0863383	10
	sub-4	7Networks_LH_Cont_PFCl_4	0.131991	10
	sub-4	R_Accumbens	0.0300058	10
	sub-4	7Networks_RH_Default_PFCm_6	0.133027	10
	sub-4	7Networks_LH_Default_PFC_9	0.0987015	10
	sub-4	7Networks_LH_Default_Temp_8	0.192349	10
	sub-4	7Networks_RH_Default_PFCm_3	0.0402466	10
	sub-4	7Networks_RH_DorsAttn_Post_10	0.0284723	10
	sub-4	R_Pallidum	0.0151988	10
	sub-4	7Networks_RH_Default_PFCv_1	0.133086	10
	sub-4	7Networks_LH_DorsAttn_FEF_1	0.144388	10
	sub-4	7Networks_LH_DorsAttn_Post_4	0.135597	10
	sub-4	7Networks_LH_SalVentAttn_FrOper_2	0.0943635	10
	sub-4	7Networks_LH_SomMot_2	0.531234	10
	sub-4	7Networks_RH_Default_Temp_2	0.0881732	10
	sub-4	7Networks_LH_Default_PCC_3	0.0916346	10
	sub-4	7Networks_LH_Default_PFC_4	0.0773353	10
	sub-4	7Networks_LH_Default_Temp_5	0.356113	10
	sub-4	7Networks_RH_SomMot_4	0.0756054	10
	sub-4	7Networks_RH_Default_Temp_1	0.16052	10
	sub-4	7Networks_LH_Default_PFC_1	0.127128	10
	sub-4	7Networks_LH_SomMot_12	0.0355481	10
	sub-4	7Networks_RH_Cont_PFCl_6	0.0843488	10
	sub-4	7Networks_RH_Default_PFCm_5	0.0892058	10
	sub-4	7Networks_LH_Default_PCC_4	0.137819	10
	sub-4	7Networks_RH_SomMot_17	0.0234559	10
	sub-4	7Networks_RH_Default_PFCm_7	0.106135	10
	sub-4	7Networks_LH_Default_PHC_1	0.199874	10
	sub-4	7Networks_LH_Default_PFC_13	0.124603	10
	sub-4	7Networks_LH_Cont_Temp_1	0.104442	10
	sub-4	7Networks_RH_SomMot_19	0.0489242	10
	sub-4	7Networks_RH_Cont_PFCmp_3	0.086044	10
	sub-4	7Networks_LH_Default_PFC_12	0.0767946	10
	sub-4	7Networks_LH_Default_PFC_3	0.109669	10
	sub-4	7Networks_LH_SomMot_1	0.422977	10
	sub-4	7Networks_LH_SalVentAttn_FrOper_3	0.0500116	10
	sub-4	7Networks_RH_Cont_PFCv_1	0.0801137	10
	sub-4	7Networks_LH_Default_PFC_2	0.0585098	10
	sub-4	7Networks_LH_Default_PCC_1	0.140605	10
	sub-4	7Networks_LH_Default_PFC_10	0.088269	10
	sub-4	7Networks_RH_Default_PFCm_4	0.0869226	10
	sub-4	7Networks_LH_DorsAttn_Post_1	0.254812	10
	sub-4	7Networks_RH_Cont_PFCl_2	0.0925016	10
	sub-4	7Networks_LH_Limbic_TempPole_2	0.0827062	10
	sub-4	7Networks_LH_SomMot_13	0.0359048	10
	sub-4	7Networks_LH_Cont_PFCl_3	0.0886423	10
	sub-4	7Networks_LH_Default_PCC_2	0.157705	10
	sub-4	7Networks_RH_SalVentAttn_FrOper_3	0.0794361	10
	sub-4	7Networks_RH_SomMot_18	0.0298807	10
	sub-4	7Networks_LH_SalVentAttn_ParOper_2	0.0464861	10
	sub-4	7Networks_LH_Cont_PFCl_5	0.193596	10
	sub-4	7Networks_RH_Default_PFCm_2	0.0806204	10
	sub-4	7Networks_RH_SalVentAttn_Med_1	0.0306504	10
	sub-4	7Networks_RH_SomMot_2	0.506113	10
	sub-4	7Networks_LH_SomMot_14	0.103078	10
	sub-4	7Networks_LH_SalVentAttn_Med_3	0.0535441	10
	sub-4	7Networks_RH_Default_PFCm_1	0.0562742	10
	sub-4	7Networks_RH_Cont_PFCl_4	0.165289	10
	sub-4	R_Putamen	0.046944	10
	sub-4	7Networks_LH_Default_PFC_5	0.190951	10
	sub-4	7Networks_LH_Cont_pCun_1	0.169931	10
	sub-4	7Networks_LH_Cont_Cing_2	0.0685151	10
	sub-4	7Networks_LH_Default_PFC_11	0.0983654	10
	sub-4	7Networks_LH_Default_Temp_6	0.224392	10
	sub-4	7Networks_LH_SomMot_15	0.0420398	10
	sub-4	R_Amygdala	0.115767	10
	sub-4	7Networks_LH_SalVentAttn_ParOper_1	0.183338	10
	sub-4	7Networks_LH_Cont_Par_1	0.0999471	10
	sub-4	7Networks_RH_Default_PCC_3	0.176431	10
	sub-4	7Networks_LH_Cont_Par_2	0.131938	10
	sub-4	7Networks_RH_SalVentAttn_FrOper_4	0.0369606	10
	sub-4	7Networks_RH_Cont_PFCl_3	0.0997543	10
	sub-4	7Networks_LH_Cont_Par_3	0.131871	10
	sub-4	7Networks_LH_SalVentAttn_FrOper_1	0.0619236	10
	sub-4	7Networks_LH_SomMot_16	0.0787801	10
	sub-4	R_Hippocampus	0.103002	10
	sub-4	7Networks_LH_Cont_PFCl_1	0.0924559	10
	sub-4	R_Caudate	0.0504333	10
	sub-4	7Networks_LH_Cont_PFCl_2	0.07348	10
	sub-4	7Networks_LH_SomMot_10	0.0364649	10
	sub-4	7Networks_LH_SalVentAttn_Med_2	0.143733	10
	sub-4	7Networks_LH_Limbic_TempPole_4	0.201915	10
	sub-4	7Networks_LH_Limbic_TempPole_3	0.061471	10
	sub-5	7Networks_RH_Cont_PFCl_2	0.0830981	1
	sub-5	7Networks_LH_SomMot_9	0.00741154	1
	sub-5	7Networks_RH_Cont_PFCl_3	0.0741432	1
	sub-5	7Networks_LH_DorsAttn_Post_2	0.0282474	1
	sub-5	7Networks_LH_DorsAttn_Post_8	0.121094	1
	sub-5	7Networks_LH_DorsAttn_Post_6	0.129539	1
	sub-5	7Networks_LH_Default_Temp_4	0.112761	1
	sub-5	7Networks_LH_DorsAttn_FEF_1	0.143754	1
	sub-5	7Networks_RH_Cont_PFCl_1	0.0298942	1
	sub-5	7Networks_RH_SalVentAttn_FrOper_1	0.0417449	1
	sub-5	7Networks_LH_SomMot_3	0.0735092	1
	sub-5	7Networks_LH_Default_Temp_3	0.217283	1
	sub-5	7Networks_RH_SomMot_15	0.0249377	1
	sub-5	7Networks_LH_DorsAttn_Post_3	0.118107	1
	sub-5	7Networks_LH_DorsAttn_Post_5	0.063974	1
	sub-5	7Networks_LH_Default_Temp_8	0.0965754	1
	sub-5	7Networks_LH_Default_Temp_2	0.0268575	1
	sub-5	R_Accumbens	0.0325199	1
	sub-5	7Networks_LH_Default_PFC_1	0.107764	1
	sub-5	7Networks_LH_DorsAttn_Post_7	0.135855	1
	sub-5	7Networks_LH_Default_PFC_8	0.0626501	1
	sub-5	7Networks_RH_DorsAttn_FEF_2	0.120291	1
	sub-5	7Networks_LH_SomMot_4	0.0714188	1
	sub-5	7Networks_LH_Default_PFC_7	0.0561334	1
	sub-5	7Networks_LH_Default_Temp_9	0.0805486	1
	sub-5	L_Putamen	0.0263001	1
	sub-5	7Networks_RH_SomMot_9	0.0306856	1
	sub-5	R_Amygdala	0.074494	1
	sub-5	7Networks_LH_Default_PFC_6	0.0354191	1
	sub-5	7Networks_RH_Vis_13	0.222665	1
	sub-5	7Networks_RH_Default_Temp_2	0.0742229	1
	sub-5	7Networks_RH_DorsAttn_Post_1	0.191288	1
	sub-5	7Networks_RH_Default_PCC_3	0.179678	1
	sub-5	7Networks_LH_DorsAttn_Post_10	0.0893269	1
	sub-5	7Networks_LH_Cont_PFCl_5	0.140181	1
	sub-5	7Networks_LH_Default_PCC_4	0.134887	1
	sub-5	7Networks_LH_Vis_1	0.391502	1
	sub-5	7Networks_LH_Default_Temp_6	0.119567	1
	sub-5	7Networks_LH_DorsAttn_Post_1	0.188181	1
	sub-5	7Networks_RH_Vis_14	0.218945	1
	sub-5	7Networks_RH_Limbic_OFC_3	0.0390518	1
	sub-5	7Networks_LH_Default_Temp_5	0.254867	1
	sub-5	7Networks_LH_Cont_PFCl_3	0.059777	1
	sub-5	7Networks_LH_Default_PCC_2	0.113957	1
	sub-5	7Networks_LH_Cont_PFCl_6	0.106668	1
	sub-5	7Networks_RH_Limbic_TempPole_2	0.0746761	1
	sub-5	7Networks_LH_Default_Temp_7	0.111206	1
	sub-5	7Networks_LH_Default_PFC_5	0.113254	1
	sub-5	7Networks_LH_Default_PFC_2	0.0155054	1
	sub-5	7Networks_RH_SomMot_16	0.0779451	1
	sub-5	7Networks_LH_Cont_Cing_1	0.0787449	1
	sub-5	7Networks_LH_Default_PHC_1	0.152458	1
	sub-5	7Networks_LH_Cont_PFCl_4	0.102448	1
	sub-5	7Networks_LH_Default_PCC_3	0.0541397	1
	sub-5	7Networks_LH_DorsAttn_Post_9	0.131266	1
	sub-5	7Networks_LH_Default_PFC_9	0.0518482	1
	sub-5	7Networks_LH_Default_PFC_12	0.0599455	1
	sub-5	7Networks_RH_Vis_5	0.267577	1
	sub-5	7Networks_LH_SomMot_2	0.45542	1
	sub-5	7Networks_RH_Cont_PFCl_4	0.149555	1
	sub-5	7Networks_LH_Default_Temp_1	0.037872	1
	sub-5	7Networks_RH_Vis_12	0.364373	1
	sub-5	L_Thalamus	0.030817	1
	sub-5	7Networks_LH_DorsAttn_Post_4	0.118145	1
	sub-5	7Networks_RH_Vis_11	0.33257	1
	sub-5	7Networks_RH_SomMot_1	0.438991	1
	sub-5	7Networks_LH_Default_PFC_13	0.107819	1
	sub-5	7Networks_RH_DorsAttn_FEF_1	0.155888	1
	sub-5	7Networks_RH_Default_PFCm_1	0.027328	1
	sub-5	7Networks_RH_Vis_10	0.183134	1
	sub-5	7Networks_LH_Cont_pCun_1	0.102804	1
	sub-5	7Networks_LH_Default_PFC_3	0.084074	1
	sub-5	7Networks_RH_SalVentAttn_FrOper_2	0.0937851	1
	sub-5	7Networks_LH_Cont_Cing_2	0.00844305	1
	sub-5	7Networks_LH_Cont_PFCl_2	0.0495201	1
	sub-5	7Networks_RH_SomMot_10	0.0504581	1
	sub-5	7Networks_RH_Limbic_OFC_1	0.0119444	1
	sub-5	7Networks_RH_Default_PFCm_2	0.0421887	1
	sub-5	7Networks_LH_Cont_Temp_1	0.0742484	1
	sub-5	7Networks_RH_Default_Temp_3	0.306985	1
	sub-5	7Networks_RH_Vis_6	0.381221	1
	sub-5	7Networks_LH_Vis_7	0.395105	1
	sub-5	7Networks_LH_Cont_Par_1	0.0514002	1
	sub-5	7Networks_RH_SalVentAttn_PrC_1	0.106106	1
	sub-5	7Networks_RH_Default_Temp_5	0.111576	1
	sub-5	7Networks_RH_SomMot_14	0.0238049	1
	sub-5	7Networks_RH_Cont_PFCl_7	0.110057	1
	sub-5	7Networks_LH_Cont_Par_3	0.13532	1
	sub-5	7Networks_LH_Default_PCC_1	0.100694	1
	sub-5	7Networks_LH_SomMot_7	0.0680408	1
	sub-5	7Networks_RH_Cont_Par_2	0.0712852	1
	sub-5	7Networks_LH_Default_PFC_10	0.0829184	1
	sub-5	7Networks_LH_Default_PFC_4	0.0340212	1
	sub-5	7Networks_RH_Default_PFCv_1	0.0897557	1
	sub-5	L_Caudate	0.018824	1
	sub-5	7Networks_RH_Cont_pCun_1	0.123657	1
	sub-5	7Networks_RH_Cont_PFCmp_4	0.0747151	1
	sub-5	R_Thalamus	0.0276791	1
	sub-5	L_Pallidum	0.0111537	1
	sub-5	7Networks_RH_Limbic_OFC_2	0.0519701	1
	sub-5	7Networks_RH_Default_PFCm_3	0.0218461	1
	sub-5	7Networks_LH_Default_PFC_11	0.0811354	1
	sub-5	7Networks_RH_SomMot_13	0.0950625	1
	sub-5	7Networks_RH_Limbic_TempPole_1	0.0296764	1
	sub-5	7Networks_LH_Cont_PFCl_1	0.0637084	1
	sub-5	7Networks_LH_Cont_Par_2	0.093812	1
	sub-5	7Networks_RH_Vis_9	0.280183	1
	sub-5	7Networks_RH_SomMot_6	0.0628715	1
	sub-5	7Networks_RH_Limbic_TempPole_3	0.0290267	1
	sub-5	7Networks_LH_DorsAttn_FEF_2	0.131864	1
	sub-5	7Networks_RH_Default_PCC_1	0.119928	1
	sub-5	L_Amygdala	0.0495958	1
	sub-5	7Networks_LH_SomMot_8	0.0324104	1
	sub-5	7Networks_RH_Cont_Par_3	0.107807	1
	sub-5	R_Putamen	0.0232593	1
	sub-5	7Networks_RH_Vis_1	0.200416	1
	sub-5	7Networks_RH_Default_Temp_1	0.0972077	1
	sub-5	7Networks_LH_DorsAttn_PrCv_1	0.151871	1
	sub-5	7Networks_LH_SomMot_1	0.26644	1
	sub-5	7Networks_RH_Cont_PFCv_1	0.108227	1
	sub-5	7Networks_RH_SalVentAttn_Med_2	0.0861267	1
	sub-5	7Networks_RH_SomMot_3	0.0472303	1
	sub-5	7Networks_RH_Cont_PFCl_5	0.0781977	1
	sub-5	7Networks_RH_Default_PFCm_4	0.0458788	1
	sub-5	7Networks_RH_SomMot_5	0.0590231	1
	sub-5	7Networks_LH_SomMot_5	0.0584106	1
	sub-5	7Networks_LH_Vis_9	0.261625	1
	sub-5	7Networks_RH_Vis_15	0.279834	1
	sub-5	7Networks_RH_SalVentAttn_TempOccPar_2	0.221321	1
	sub-5	7Networks_RH_SomMot_7	0.0224217	1
	sub-5	7Networks_RH_DorsAttn_Post_8	0.116585	1
	sub-5	7Networks_RH_Cont_PFCmp_2	0.032908	1
	sub-5	7Networks_RH_Vis_3	0.426105	1
	sub-5	7Networks_RH_Default_PCC_2	0.116397	1
	sub-5	7Networks_LH_SomMot_15	0.0160877	1
	sub-5	7Networks_RH_DorsAttn_PrCv_1	0.140727	1
	sub-5	7Networks_LH_Vis_4	0.303081	1
	sub-5	7Networks_LH_Vis_10	0.236941	1
	sub-5	7Networks_RH_SomMot_11	0.0272595	1
	sub-5	7Networks_RH_SomMot_2	0.467706	1
	sub-5	7Networks_RH_Cont_Temp_1	0.0486409	1
	sub-5	7Networks_RH_Vis_7	0.157978	1
	sub-5	7Networks_RH_Default_Temp_4	0.167836	1
	sub-5	7Networks_RH_DorsAttn_Post_5	0.124582	1
	sub-5	7Networks_LH_Vis_8	0.364255	1
	sub-5	7Networks_RH_Default_Par_2	0.149948	1
	sub-5	7Networks_RH_SalVentAttn_TempOccPar_1	0.15642	1
	sub-5	7Networks_RH_DorsAttn_Post_7	0.115583	1
	sub-5	7Networks_LH_SomMot_6	0.0240299	1
	sub-5	7Networks_RH_Cont_PFCmp_1	0.0842611	1
	sub-5	7Networks_RH_Vis_2	0.300032	1
	sub-5	7Networks_RH_SalVentAttn_TempOccPar_3	0.0804837	1
	sub-5	7Networks_RH_SomMot_8	0.0464864	1
	sub-5	7Networks_LH_Vis_3	0.176128	1
	sub-5	7Networks_RH_Cont_PFCmp_3	0.0793662	1
	sub-5	L_Hippocampus	0.0468064	1
	sub-5	7Networks_RH_SomMot_19	0.0405153	1
	sub-5	7Networks_LH_Vis_5	0.282438	1
	sub-5	7Networks_LH_Vis_2	0.377175	1
	sub-5	R_Pallidum	-0.000548551	1
	sub-5	7Networks_LH_Vis_11	0.330217	1
	sub-5	7Networks_RH_SomMot_12	0.0131484	1
	sub-5	7Networks_RH_DorsAttn_Post_4	0.0986288	1
	sub-5	7Networks_RH_Default_Par_1	0.16671	1
	sub-5	7Networks_RH_Vis_8	0.28304	1
	sub-5	7Networks_LH_Vis_13	0.257193	1
	sub-5	7Networks_RH_DorsAttn_Post_6	0.121081	1
	sub-5	R_Caudate	0.0288782	1
	sub-5	7Networks_RH_Default_PFCm_6	0.0740824	1
	sub-5	L_Accumbens	0.0239495	1
	sub-5	7Networks_RH_SalVentAttn_Med_3	0.0849926	1
	sub-5	7Networks_RH_SomMot_4	0.0946866	1
	sub-5	7Networks_RH_Cont_PFCl_6	0.0563015	1
	sub-5	7Networks_RH_DorsAttn_Post_10	0.0596922	1
	sub-5	7Networks_RH_SomMot_18	0.021351	1
	sub-5	7Networks_LH_SalVentAttn_ParOper_2	0.0751704	1
	sub-5	7Networks_RH_Cont_Par_1	0.0774572	1
	sub-5	R_Hippocampus	0.0594184	1
	sub-5	7Networks_RH_SalVentAttn_Med_1	0.0444889	1
	sub-5	7Networks_RH_DorsAttn_Post_3	0.0980812	1
	sub-5	7Networks_LH_Limbic_OFC_1	0.0550139	1
	sub-5	7Networks_LH_SomMot_10	0.0142901	1
	sub-5	7Networks_LH_Vis_12	0.163876	1
	sub-5	7Networks_RH_DorsAttn_Post_2	0.208018	1
	sub-5	7Networks_LH_SomMot_16	0.0607948	1
	sub-5	7Networks_LH_SalVentAttn_ParOper_3	0.0559679	1
	sub-5	7Networks_RH_Default_PFCm_5	0.0590806	1
	sub-5	7Networks_LH_SomMot_12	0.0125307	1
	sub-5	7Networks_LH_Vis_14	0.363453	1
	sub-5	7Networks_LH_SalVentAttn_Med_1	0.0606474	1
	sub-5	7Networks_LH_Limbic_OFC_2	0.016271	1
	sub-5	7Networks_RH_Default_PFCm_7	0.06956	1
	sub-5	7Networks_RH_DorsAttn_Post_9	0.112583	1
	sub-5	7Networks_LH_SalVentAttn_FrOper_4	0.103018	1
	sub-5	7Networks_LH_Vis_6	0.0691553	1
	sub-5	7Networks_RH_Vis_4	0.316477	1
	sub-5	7Networks_LH_SomMot_13	0.0214934	1
	sub-5	7Networks_LH_SalVentAttn_FrOper_3	0.0556809	1
	sub-5	7Networks_LH_SomMot_14	0.0587477	1
	sub-5	7Networks_LH_Limbic_TempPole_4	0.097611	1
	sub-5	7Networks_RH_SalVentAttn_FrOper_3	0.0988071	1
	sub-5	7Networks_LH_SalVentAttn_FrOper_2	0.104535	1
	sub-5	7Networks_LH_SalVentAttn_Med_3	0.0667598	1
	sub-5	7Networks_LH_SalVentAttn_ParOper_1	0.181982	1
	sub-5	7Networks_LH_SomMot_11	0.101933	1
	sub-5	7Networks_RH_SalVentAttn_FrOper_4	0.0802762	1
	sub-5	7Networks_LH_Limbic_TempPole_1	0.0579141	1
	sub-5	7Networks_LH_Limbic_TempPole_3	0.0426206	1
	sub-5	7Networks_RH_Default_Par_3	0.0607197	1
	sub-5	7Networks_LH_SalVentAttn_Med_2	0.128799	1
	sub-5	7Networks_RH_SomMot_17	0.0110244	1
	sub-5	7Networks_LH_SalVentAttn_FrOper_1	0.0734142	1
	sub-5	7Networks_LH_SalVentAttn_PFCl_1	0.068602	1
	sub-5	7Networks_LH_Limbic_TempPole_2	0.0530118	1
	sub-6	7Networks_RH_Default_PFCm_2	0.101049	2
	sub-6	7Networks_LH_Cont_PFCl_3	0.0798417	2
	sub-6	7Networks_LH_DorsAttn_Post_9	0.203421	2
	sub-6	7Networks_LH_Default_Temp_5	0.463629	2
	sub-6	7Networks_LH_Default_Temp_6	0.139372	2
	sub-6	7Networks_LH_Default_Temp_4	0.332313	2
	sub-6	7Networks_RH_Default_PCC_3	0.286168	2
	sub-6	7Networks_RH_Default_PFCm_1	0.0671557	2
	sub-6	7Networks_LH_DorsAttn_Post_3	0.266906	2
	sub-6	7Networks_RH_Cont_PFCl_2	0.0547096	2
	sub-6	7Networks_LH_DorsAttn_Post_7	0.266244	2
	sub-6	7Networks_LH_DorsAttn_Post_4	0.206924	2
	sub-6	7Networks_LH_Cont_PFCl_4	0.133482	2
	sub-6	7Networks_LH_Default_PCC_3	0.0748308	2
	sub-6	7Networks_LH_DorsAttn_Post_6	0.255665	2
	sub-6	R_Amygdala	0.09883	2
	sub-6	7Networks_LH_DorsAttn_FEF_2	0.15542	2
	sub-6	7Networks_LH_DorsAttn_Post_5	0.159955	2
	sub-6	7Networks_LH_DorsAttn_Post_8	0.123841	2
	sub-6	7Networks_RH_Limbic_TempPole_2	0.0832099	2
	sub-6	7Networks_RH_Cont_PFCl_4	0.190692	2
	sub-6	7Networks_LH_DorsAttn_FEF_1	0.262135	2
	sub-6	7Networks_RH_Cont_PFCl_3	0.102586	2
	sub-6	7Networks_LH_Default_PFC_8	0.091047	2
	sub-6	7Networks_RH_Cont_PFCl_1	0.0868101	2
	sub-6	7Networks_LH_DorsAttn_PrCv_1	0.210285	2
	sub-6	7Networks_LH_Default_Temp_9	0.0970973	2
	sub-6	7Networks_LH_Default_PFC_7	0.134587	2
	sub-6	7Networks_LH_SomMot_3	0.0561281	2
	sub-6	7Networks_LH_Default_PFC_9	0.157931	2
	sub-6	7Networks_RH_Vis_13	0.261202	2
	sub-6	7Networks_LH_DorsAttn_Post_2	0.157838	2
	sub-6	7Networks_RH_DorsAttn_Post_1	0.280668	2
	sub-6	7Networks_RH_SalVentAttn_FrOper_2	0.137475	2
	sub-6	7Networks_LH_Default_Temp_7	0.124479	2
	sub-6	7Networks_RH_DorsAttn_FEF_2	0.122534	2
	sub-6	7Networks_LH_Default_PCC_1	0.181465	2
	sub-6	7Networks_RH_SomMot_16	0.127861	2
	sub-6	7Networks_RH_SalVentAttn_FrOper_1	0.0445302	2
	sub-6	7Networks_RH_Vis_11	0.215275	2
	sub-6	7Networks_RH_SomMot_1	0.468023	2
	sub-6	7Networks_LH_Default_Temp_3	0.413541	2
	sub-6	7Networks_LH_SomMot_9	0.0368066	2
	sub-6	7Networks_RH_Cont_pCun_1	0.247149	2
	sub-6	7Networks_LH_Default_Temp_8	0.101287	2
	sub-6	R_Accumbens	0.0368341	2
	sub-6	7Networks_RH_SomMot_14	0.0674811	2
	sub-6	7Networks_RH_Limbic_OFC_2	0.0946423	2
	sub-6	7Networks_LH_DorsAttn_Post_10	0.15171	2
	sub-6	7Networks_LH_Cont_PFCl_5	0.220126	2
	sub-6	7Networks_RH_SomMot_13	0.0956325	2
	sub-6	7Networks_LH_SomMot_4	0.0760906	2
	sub-6	7Networks_LH_DorsAttn_Post_1	0.295521	2
	sub-6	7Networks_RH_Vis_14	0.23604	2
	sub-6	7Networks_RH_SomMot_15	0.0606284	2
	sub-6	7Networks_LH_Vis_14	0.394076	2
	sub-6	7Networks_RH_Limbic_TempPole_3	0.0304862	2
	sub-6	7Networks_LH_Default_PFC_6	0.0988198	2
	sub-6	7Networks_RH_Default_Temp_2	0.0806528	2
	sub-6	7Networks_RH_DorsAttn_Post_9	0.226496	2
	sub-6	7Networks_LH_SomMot_8	0.0596708	2
	sub-6	7Networks_RH_Default_PFCm_3	0.0408688	2
	sub-6	7Networks_LH_Default_PFC_5	0.218159	2
	sub-6	7Networks_LH_Default_PCC_4	0.223765	2
	sub-6	7Networks_RH_Limbic_OFC_1	0.0230716	2
	sub-6	7Networks_LH_Vis_1	0.398098	2
	sub-6	7Networks_LH_SomMot_1	0.369826	2
	sub-6	7Networks_RH_Vis_6	0.425375	2
	sub-6	L_Putamen	0.057641	2
	sub-6	7Networks_LH_Vis_7	0.437917	2
	sub-6	7Networks_RH_Cont_PFCl_5	0.0779209	2
	sub-6	7Networks_RH_Default_Temp_5	0.442002	2
	sub-6	7Networks_LH_Cont_PFCl_6	0.179792	2
	sub-6	7Networks_LH_Default_PFC_12	0.0723161	2
	sub-6	7Networks_LH_Vis_9	0.245098	2
	sub-6	7Networks_LH_Default_Temp_1	0.146748	2
	sub-6	7Networks_LH_Cont_Par_3	0.186832	2
	sub-6	7Networks_LH_SomMot_7	0.111888	2
	sub-6	7Networks_LH_Vis_2	0.417393	2
	sub-6	7Networks_LH_Cont_PFCl_1	0.121996	2
	sub-6	7Networks_LH_Default_PFC_4	0.0844679	2
	sub-6	L_Caudate	0.0864358	2
	sub-6	7Networks_RH_SomMot_9	0.0355253	2
	sub-6	7Networks_RH_Default_PCC_2	0.191498	2
	sub-6	7Networks_RH_Vis_5	0.30877	2
	sub-6	7Networks_RH_SomMot_11	0.0620442	2
	sub-6	7Networks_LH_Default_PFC_1	0.145149	2
	sub-6	L_Pallidum	0.0242232	2
	sub-6	7Networks_LH_Limbic_OFC_1	0.0660741	2
	sub-6	7Networks_RH_Vis_12	0.390247	2
	sub-6	7Networks_RH_Default_Temp_4	0.248315	2
	sub-6	L_Thalamus	0.0412523	2
	sub-6	7Networks_LH_Default_PHC_1	0.166316	2
	sub-6	7Networks_LH_Cont_Temp_1	0.101311	2
	sub-6	7Networks_RH_DorsAttn_FEF_1	0.240308	2
	sub-6	7Networks_LH_SomMot_6	0.0299568	2
	sub-6	7Networks_LH_Default_PFC_13	0.18135	2
	sub-6	7Networks_LH_Default_PCC_2	0.192298	2
	sub-6	7Networks_LH_Default_Temp_2	0.0446267	2
	sub-6	7Networks_LH_Cont_pCun_1	0.225599	2
	sub-6	7Networks_LH_Default_PFC_3	0.175373	2
	sub-6	7Networks_RH_Cont_Par_3	0.150089	2
	sub-6	7Networks_LH_Cont_PFCl_2	0.0857016	2
	sub-6	7Networks_RH_SomMot_10	0.0751984	2
	sub-6	7Networks_RH_Default_Temp_1	0.207919	2
	sub-6	7Networks_LH_Vis_5	0.293848	2
	sub-6	7Networks_LH_SalVentAttn_ParOper_3	0.156148	2
	sub-6	7Networks_RH_Default_Temp_3	0.440703	2
	sub-6	7Networks_RH_SomMot_12	0.0497493	2
	sub-6	7Networks_RH_Limbic_OFC_3	0.0924986	2
	sub-6	7Networks_RH_SomMot_3	0.07676	2
	sub-6	7Networks_RH_Default_PFCm_4	0.150625	2
	sub-6	7Networks_LH_SomMot_5	0.0933815	2
	sub-6	7Networks_RH_Vis_8	0.31971	2
	sub-6	7Networks_RH_DorsAttn_Post_6	0.174908	2
	sub-6	7Networks_RH_Vis_15	0.286135	2
	sub-6	7Networks_RH_Default_PFCm_6	0.127242	2
	sub-6	7Networks_LH_Default_PFC_2	0.0544557	2
	sub-6	7Networks_RH_SomMot_7	0.0354205	2
	sub-6	7Networks_RH_Cont_Par_2	0.111	2
	sub-6	7Networks_RH_Vis_3	0.436358	2
	sub-6	7Networks_RH_Default_PFCv_1	0.152046	2
	sub-6	7Networks_RH_DorsAttn_PrCv_1	0.136523	2
	sub-6	7Networks_RH_SomMot_18	0.0298614	2
	sub-6	7Networks_LH_Vis_4	0.329023	2
	sub-6	7Networks_RH_Vis_10	0.219778	2
	sub-6	7Networks_LH_SomMot_2	0.598151	2
	sub-6	7Networks_RH_Cont_PFCmp_4	0.161097	2
	sub-6	7Networks_LH_Vis_6	0.107533	2
	sub-6	7Networks_LH_SomMot_10	0.0450862	2
	sub-6	7Networks_RH_Vis_7	0.167584	2
	sub-6	7Networks_RH_DorsAttn_Post_5	0.135233	2
	sub-6	7Networks_LH_Vis_8	0.439341	2
	sub-6	7Networks_RH_Cont_PFCl_6	0.0687281	2
	sub-6	7Networks_RH_Vis_9	0.351445	2
	sub-6	7Networks_RH_DorsAttn_Post_7	0.236051	2
	sub-6	7Networks_RH_Default_Par_2	0.148617	2
	sub-6	7Networks_RH_Cont_Par_1	0.0732272	2
	sub-6	L_Amygdala	0.0939078	2
	sub-6	7Networks_RH_Default_PFCm_7	0.116386	2
	sub-6	7Networks_RH_Default_PCC_1	0.218276	2
	sub-6	7Networks_RH_SomMot_8	0.101886	2
	sub-6	7Networks_LH_SalVentAttn_ParOper_1	0.304397	2
	sub-6	7Networks_RH_Vis_1	0.257309	2
	sub-6	L_Hippocampus	0.0851732	2
	sub-6	7Networks_LH_SomMot_16	0.0644314	2
	sub-6	7Networks_LH_SalVentAttn_FrOper_1	0.0933789	2
	sub-6	7Networks_LH_Cont_Cing_1	0.14519	2
	sub-6	7Networks_RH_SalVentAttn_Med_2	0.10991	2
	sub-6	7Networks_RH_DorsAttn_Post_4	0.167843	2
	sub-6	7Networks_RH_Cont_PFCv_1	0.124217	2
	sub-6	7Networks_LH_Limbic_OFC_2	0.0258237	2
	sub-6	7Networks_LH_Cont_Par_1	0.110574	2
	sub-6	7Networks_RH_SalVentAttn_PrC_1	0.146414	2
	sub-6	7Networks_RH_SomMot_5	0.0571735	2
	sub-6	7Networks_LH_Vis_13	0.314638	2
	sub-6	7Networks_RH_Cont_PFCl_7	0.126376	2
	sub-6	L_Accumbens	0.0310251	2
	sub-6	7Networks_RH_DorsAttn_Post_8	0.272615	2
	sub-6	7Networks_RH_Default_Par_3	0.127089	2
	sub-6	7Networks_LH_SalVentAttn_Med_3	0.119604	2
	sub-6	7Networks_RH_DorsAttn_Post_10	0.0789896	2
	sub-6	7Networks_LH_SomMot_15	0.00760831	2
	sub-6	7Networks_LH_Limbic_TempPole_4	0.153277	2
	sub-6	7Networks_RH_SomMot_6	0.0893672	2
	sub-6	7Networks_LH_SalVentAttn_ParOper_2	0.138074	2
	sub-6	7Networks_RH_DorsAttn_Post_3	0.09414	2
	sub-6	7Networks_RH_SalVentAttn_Med_1	0.0755303	2
	sub-6	7Networks_RH_SomMot_2	0.546389	2
	sub-6	7Networks_LH_SalVentAttn_PFCl_1	0.0802254	2
	sub-6	7Networks_LH_Cont_Cing_2	0.0483835	2
	sub-6	7Networks_RH_SalVentAttn_Med_3	0.165582	2
	sub-6	7Networks_RH_Limbic_TempPole_1	0.0641192	2
	sub-6	7Networks_RH_SomMot_4	0.119176	2
	sub-6	7Networks_RH_Default_PFCm_5	0.117535	2
	sub-6	7Networks_LH_Cont_Par_2	0.155251	2
	sub-6	7Networks_RH_SalVentAttn_TempOccPar_1	0.288797	2
	sub-6	7Networks_RH_SalVentAttn_FrOper_3	0.139491	2
	sub-6	7Networks_RH_Vis_2	0.35965	2
	sub-6	7Networks_RH_Cont_PFCmp_1	0.15765	2
	sub-6	7Networks_RH_SalVentAttn_TempOccPar_3	0.105746	2
	sub-6	7Networks_LH_Vis_3	0.295781	2
	sub-6	7Networks_LH_Vis_10	0.273998	2
	sub-6	7Networks_RH_Vis_4	0.342065	2
	sub-6	7Networks_RH_DorsAttn_Post_2	0.339555	2
	sub-6	7Networks_RH_SomMot_19	0.0728261	2
	sub-6	7Networks_LH_Vis_12	0.22689	2
	sub-6	7Networks_LH_SalVentAttn_FrOper_4	0.146868	2
	sub-6	7Networks_LH_Default_PFC_10	0.124585	2
	sub-6	7Networks_RH_Cont_PFCmp_2	0.0485178	2
	sub-6	7Networks_RH_Default_Par_1	0.175947	2
	sub-6	7Networks_LH_Vis_11	0.317022	2
	sub-6	7Networks_LH_SomMot_11	0.175176	2
	sub-6	R_Thalamus	0.0438652	2
	sub-6	7Networks_LH_Default_PFC_11	0.0922496	2
	sub-6	7Networks_RH_SomMot_17	0.0027215	2
	sub-6	R_Caudate	0.080361	2
	sub-6	7Networks_RH_SalVentAttn_TempOccPar_2	0.24836	2
	sub-6	7Networks_LH_SomMot_12	0.0568897	2
	sub-6	7Networks_RH_Cont_PFCmp_3	0.0945264	2
	sub-6	7Networks_RH_SalVentAttn_FrOper_4	0.0650829	2
	sub-6	R_Pallidum	0.0193332	2
	sub-6	R_Hippocampus	0.0797981	2
	sub-6	7Networks_LH_SomMot_14	0.154722	2
	sub-6	7Networks_LH_SalVentAttn_Med_2	0.155347	2
	sub-6	7Networks_LH_SalVentAttn_FrOper_2	0.115279	2
	sub-6	7Networks_LH_SalVentAttn_Med_1	0.0848461	2
	sub-6	R_Putamen	0.0604396	2
	sub-6	7Networks_RH_Cont_Temp_1	0.0984171	2
	sub-6	7Networks_LH_Limbic_TempPole_2	0.105854	2
	sub-6	7Networks_LH_Limbic_TempPole_1	0.0673912	2
	sub-6	7Networks_LH_SalVentAttn_FrOper_3	0.0745725	2
	sub-6	7Networks_LH_SomMot_13	0.0304694	2
	sub-6	7Networks_LH_Limbic_TempPole_3	0.0352354	2
	sub-7	7Networks_RH_Vis_5	0.275029	3
	sub-7	7Networks_LH_SomMot_3	0.0647995	3
	sub-7	7Networks_RH_SalVentAttn_FrOper_2	0.168237	3
	sub-7	7Networks_LH_Cont_PFCl_4	0.158991	3
	sub-7	7Networks_LH_Cont_PFCl_3	0.119554	3
	sub-7	7Networks_RH_SomMot_12	0.0493184	3
	sub-7	7Networks_LH_Default_Temp_5	0.400901	3
	sub-7	7Networks_LH_DorsAttn_Post_1	0.266793	3
	sub-7	7Networks_LH_Default_PHC_1	0.231787	3
	sub-7	7Networks_LH_Cont_PFCl_5	0.198642	3
	sub-7	7Networks_RH_Default_Temp_2	0.0839341	3
	sub-7	7Networks_LH_Default_PFC_9	0.0899816	3
	sub-7	7Networks_LH_Default_Temp_1	0.1256	3
	sub-7	7Networks_LH_DorsAttn_Post_10	0.152957	3
	sub-7	7Networks_RH_Vis_6	0.383746	3
	sub-7	7Networks_RH_Vis_9	0.365742	3
	sub-7	7Networks_RH_Limbic_OFC_3	0.0541533	3
	sub-7	7Networks_LH_Default_PFC_10	0.141419	3
	sub-7	7Networks_LH_Cont_PFCl_6	0.138436	3
	sub-7	7Networks_RH_Default_Temp_5	0.367897	3
	sub-7	7Networks_LH_DorsAttn_FEF_2	0.16467	3
	sub-7	L_Amygdala	0.0814619	3
	sub-7	7Networks_LH_Default_Temp_2	0.0446952	3
	sub-7	7Networks_LH_DorsAttn_FEF_1	0.19937	3
	sub-7	7Networks_LH_Default_Temp_6	0.227897	3
	sub-7	7Networks_LH_Default_PFC_5	0.209175	3
	sub-7	7Networks_RH_SalVentAttn_FrOper_1	0.0887731	3
	sub-7	7Networks_LH_Cont_PFCl_1	0.104811	3
	sub-7	7Networks_RH_Default_Temp_3	0.382428	3
	sub-7	7Networks_RH_DorsAttn_PrCv_1	0.130242	3
	sub-7	7Networks_LH_Default_PFC_4	0.0615982	3
	sub-7	7Networks_RH_Cont_pCun_1	0.234453	3
	sub-7	7Networks_RH_SomMot_11	0.0669071	3
	sub-7	7Networks_RH_Limbic_TempPole_2	0.0917288	3
	sub-7	7Networks_LH_Vis_9	0.308048	3
	sub-7	7Networks_LH_Default_Temp_7	0.156084	3
	sub-7	7Networks_LH_DorsAttn_Post_2	0.167087	3
	sub-7	L_Accumbens	0.0217312	3
	sub-7	7Networks_RH_DorsAttn_FEF_2	0.146929	3
	sub-7	7Networks_LH_SomMot_4	0.0993818	3
	sub-7	7Networks_LH_Default_PFC_11	0.101417	3
	sub-7	7Networks_LH_Default_Temp_9	0.142966	3
	sub-7	7Networks_RH_DorsAttn_FEF_1	0.231945	3
	sub-7	7Networks_RH_Limbic_TempPole_3	0.0439089	3
	sub-7	7Networks_RH_Cont_Par_1	0.153	3
	sub-7	7Networks_LH_Default_PCC_2	0.200042	3
	sub-7	7Networks_RH_DorsAttn_Post_3	0.121114	3
	sub-7	7Networks_LH_Default_PFC_1	0.131296	3
	sub-7	7Networks_RH_DorsAttn_Post_1	0.256319	3
	sub-7	7Networks_RH_Cont_Par_3	0.16553	3
	sub-7	7Networks_LH_Cont_Par_3	0.183834	3
	sub-7	7Networks_RH_SomMot_13	0.142124	3
	sub-7	7Networks_RH_Limbic_OFC_1	0.0305522	3
	sub-7	7Networks_RH_Vis_1	0.234484	3
	sub-7	7Networks_RH_Cont_PFCl_1	0.0714941	3
	sub-7	7Networks_LH_Cont_Cing_1	0.180351	3
	sub-7	7Networks_RH_DorsAttn_Post_4	0.192789	3
	sub-7	7Networks_RH_SomMot_3	0.0569993	3
	sub-7	7Networks_LH_Default_Temp_8	0.157507	3
	sub-7	7Networks_LH_Cont_Par_1	0.129906	3
	sub-7	7Networks_RH_Default_PCC_1	0.230489	3
	sub-7	7Networks_RH_SomMot_14	0.0652994	3
	sub-7	7Networks_RH_DorsAttn_Post_6	0.216128	3
	sub-7	7Networks_LH_Cont_PFCl_2	0.114455	3
	sub-7	7Networks_RH_Vis_15	0.35417	3
	sub-7	7Networks_LH_Default_PCC_1	0.209124	3
	sub-7	7Networks_RH_SomMot_16	0.121113	3
	sub-7	7Networks_RH_Cont_Par_2	0.153556	3
	sub-7	7Networks_LH_Default_PCC_3	0.133707	3
	sub-7	7Networks_RH_SomMot_1	0.433867	3
	sub-7	7Networks_RH_Default_PCC_2	0.201247	3
	sub-7	L_Caudate	0.0515289	3
	sub-7	7Networks_LH_Default_Temp_3	0.35993	3
	sub-7	7Networks_RH_Vis_8	0.261413	3
	sub-7	7Networks_LH_SomMot_2	0.527604	3
	sub-7	7Networks_LH_Default_PFC_6	0.0974708	3
	sub-7	7Networks_RH_Vis_10	0.242375	3
	sub-7	7Networks_RH_Vis_7	0.257303	3
	sub-7	7Networks_RH_Default_Temp_4	0.141455	3
	sub-7	7Networks_RH_Limbic_TempPole_1	0.0759366	3
	sub-7	7Networks_RH_SomMot_4	0.122393	3
	sub-7	7Networks_LH_Default_PFC_8	0.112521	3
	sub-7	7Networks_LH_Cont_Temp_1	0.151804	3
	sub-7	7Networks_RH_SomMot_15	0.0391284	3
	sub-7	7Networks_LH_Vis_14	0.418753	3
	sub-7	7Networks_RH_Default_PFCm_5	0.0751982	3
	sub-7	R_Thalamus	0.0722216	3
	sub-7	7Networks_LH_Cont_pCun_1	0.179471	3
	sub-7	7Networks_LH_Default_PFC_3	0.176721	3
	sub-7	7Networks_LH_SomMot_8	0.0736683	3
	sub-7	7Networks_LH_SomMot_14	0.0922161	3
	sub-7	7Networks_LH_Default_PCC_4	0.199715	3
	sub-7	7Networks_RH_SomMot_10	0.0752313	3
	sub-7	7Networks_LH_Vis_5	0.253159	3
	sub-7	L_Hippocampus	0.0921726	3
	sub-7	7Networks_LH_Default_Temp_4	0.317995	3
	sub-7	7Networks_RH_SalVentAttn_Med_2	0.0985816	3
	sub-7	7Networks_RH_Cont_PFCv_1	0.120636	3
	sub-7	7Networks_LH_Default_PFC_7	0.121449	3
	sub-7	7Networks_LH_DorsAttn_Post_3	0.249329	3
	sub-7	7Networks_LH_SomMot_5	0.0937959	3
	sub-7	7Networks_RH_SomMot_5	0.091501	3
	sub-7	7Networks_RH_Default_PFCm_4	0.127654	3
	sub-7	7Networks_LH_Default_PFC_12	0.105776	3
	sub-7	R_Caudate	0.0675894	3
	sub-7	7Networks_RH_SalVentAttn_TempOccPar_2	0.303737	3
	sub-7	7Networks_LH_SomMot_7	0.0655745	3
	sub-7	7Networks_LH_Vis_2	0.396415	3
	sub-7	7Networks_RH_Vis_3	0.432008	3
	sub-7	7Networks_RH_Default_PFCv_1	0.130651	3
	sub-7	7Networks_LH_SomMot_15	0.024998	3
	sub-7	7Networks_LH_SomMot_9	0.0211435	3
	sub-7	7Networks_LH_SalVentAttn_ParOper_2	0.199023	3
	sub-7	7Networks_RH_DorsAttn_Post_9	0.257041	3
	sub-7	7Networks_RH_Cont_PFCmp_4	0.184407	3
	sub-7	7Networks_RH_Limbic_OFC_2	0.0859682	3
	sub-7	7Networks_LH_Vis_6	0.128386	3
	sub-7	L_Pallidum	0.0238801	3
	sub-7	7Networks_LH_Cont_Cing_2	0.0790308	3
	sub-7	7Networks_RH_DorsAttn_Post_5	0.140352	3
	sub-7	7Networks_LH_Vis_12	0.242643	3
	sub-7	7Networks_LH_Vis_8	0.337097	3
	sub-7	7Networks_LH_Cont_Par_2	0.1621	3
	sub-7	7Networks_LH_SomMot_6	0.0301771	3
	sub-7	7Networks_RH_SomMot_6	0.0738232	3
	sub-7	7Networks_LH_SalVentAttn_Med_2	0.139089	3
	sub-7	7Networks_RH_Vis_11	0.3615	3
	sub-7	7Networks_RH_Vis_2	0.350689	3
	sub-7	7Networks_LH_Vis_3	0.274826	3
	sub-7	7Networks_RH_SomMot_8	0.139359	3
	sub-7	7Networks_LH_Vis_13	0.326552	3
	sub-7	7Networks_RH_Default_Temp_1	0.128184	3
	sub-7	7Networks_LH_SomMot_16	0.0605869	3
	sub-7	7Networks_RH_SomMot_19	0.0809565	3
	sub-7	7Networks_LH_Vis_1	0.423245	3
	sub-7	7Networks_LH_SalVentAttn_Med_3	0.114006	3
	sub-7	7Networks_RH_Cont_PFCl_3	0.130594	3
	sub-7	7Networks_RH_Default_PFCm_2	0.102323	3
	sub-7	7Networks_LH_Vis_7	0.4035	3
	sub-7	7Networks_RH_SomMot_18	0.0424311	3
	sub-7	7Networks_RH_SalVentAttn_PrC_1	0.133754	3
	sub-7	7Networks_RH_Cont_PFCl_5	0.0978983	3
	sub-7	7Networks_LH_Limbic_OFC_2	0.0460795	3
	sub-7	7Networks_RH_SomMot_2	0.467759	3
	sub-7	7Networks_RH_Vis_13	0.265798	3
	sub-7	7Networks_RH_Default_PFCm_6	0.107623	3
	sub-7	7Networks_RH_SomMot_7	0.0356368	3
	sub-7	7Networks_LH_SomMot_13	0.0436001	3
	sub-7	7Networks_LH_SalVentAttn_FrOper_4	0.141006	3
	sub-7	7Networks_RH_DorsAttn_Post_10	0.149608	3
	sub-7	7Networks_RH_Cont_PFCmp_2	0.0621639	3
	sub-7	7Networks_RH_SomMot_9	0.0424489	3
	sub-7	7Networks_LH_Limbic_TempPole_1	0.0844239	3
	sub-7	7Networks_LH_Default_PFC_13	0.198332	3
	sub-7	7Networks_RH_SalVentAttn_Med_1	0.0810016	3
	sub-7	7Networks_LH_Vis_10	0.297836	3
	sub-7	7Networks_LH_SalVentAttn_ParOper_1	0.294513	3
	sub-7	7Networks_LH_SalVentAttn_PFCl_1	0.103275	3
	sub-7	7Networks_RH_Vis_4	0.425579	3
	sub-7	7Networks_RH_SalVentAttn_Med_3	0.1691	3
	sub-7	7Networks_RH_Default_PFCm_3	0.0442469	3
	sub-7	7Networks_LH_SalVentAttn_ParOper_3	0.142642	3
	sub-7	7Networks_LH_DorsAttn_Post_4	0.150572	3
	sub-7	7Networks_RH_DorsAttn_Post_7	0.232699	3
	sub-7	7Networks_RH_Default_Par_2	0.147045	3
	sub-7	7Networks_LH_Vis_11	0.391999	3
	sub-7	7Networks_LH_SalVentAttn_FrOper_3	0.0535722	3
	sub-7	R_Hippocampus	0.088516	3
	sub-7	7Networks_RH_SalVentAttn_TempOccPar_3	0.159793	3
	sub-7	7Networks_LH_DorsAttn_Post_9	0.207184	3
	sub-7	7Networks_LH_SomMot_11	0.186083	3
	sub-7	7Networks_LH_SalVentAttn_Med_1	0.0926902	3
	sub-7	7Networks_RH_DorsAttn_Post_2	0.269506	3
	sub-7	7Networks_RH_Cont_PFCmp_3	0.110755	3
	sub-7	7Networks_RH_Default_Par_3	0.118964	3
	sub-7	7Networks_LH_SomMot_10	0.0513511	3
	sub-7	R_Pallidum	0.0170676	3
	sub-7	7Networks_LH_DorsAttn_PrCv_1	0.193673	3
	sub-7	7Networks_LH_Vis_4	0.327515	3
	sub-7	7Networks_LH_SomMot_1	0.422205	3
	sub-7	L_Putamen	0.0502437	3
	sub-7	7Networks_RH_Cont_PFCl_2	0.0914193	3
	sub-7	7Networks_RH_Default_PFCm_7	0.122358	3
	sub-7	7Networks_LH_SalVentAttn_FrOper_2	0.124602	3
	sub-7	7Networks_RH_Default_Par_1	0.212301	3
	sub-7	7Networks_RH_Cont_PFCl_7	0.138278	3
	sub-7	7Networks_RH_DorsAttn_Post_8	0.267347	3
	sub-7	7Networks_RH_Cont_Temp_1	0.156192	3
	sub-7	7Networks_LH_SalVentAttn_FrOper_1	0.096435	3
	sub-7	7Networks_RH_Vis_12	0.370994	3
	sub-7	7Networks_RH_SalVentAttn_FrOper_3	0.131773	3
	sub-7	7Networks_RH_Cont_PFCl_6	0.0827905	3
	sub-7	7Networks_LH_Limbic_TempPole_4	0.157378	3
	sub-7	7Networks_LH_SomMot_12	0.0464527	3
	sub-7	7Networks_RH_Vis_14	0.320859	3
	sub-7	7Networks_RH_Cont_PFCl_4	0.156095	3
	sub-7	7Networks_LH_Limbic_TempPole_3	0.0666271	3
	sub-7	7Networks_RH_SomMot_17	0.0488595	3
	sub-7	R_Amygdala	0.087635	3
	sub-7	7Networks_RH_SalVentAttn_TempOccPar_1	0.283689	3
	sub-7	7Networks_RH_SalVentAttn_FrOper_4	0.0910651	3
	sub-7	7Networks_LH_Limbic_OFC_1	0.0889524	3
	sub-7	7Networks_LH_DorsAttn_Post_8	0.242449	3
	sub-7	L_Thalamus	0.0616661	3
	sub-7	7Networks_RH_Default_PFCm_1	0.0764366	3
	sub-7	7Networks_LH_DorsAttn_Post_7	0.261721	3
	sub-7	R_Putamen	0.0453139	3
	sub-7	7Networks_LH_Limbic_TempPole_2	0.110568	3
	sub-7	7Networks_LH_DorsAttn_Post_6	0.232208	3
	sub-7	7Networks_LH_Default_PFC_2	0.0483931	3
	sub-7	7Networks_LH_DorsAttn_Post_5	0.101936	3
	sub-7	R_Accumbens	0.0260187	3
	sub-7	7Networks_RH_Cont_PFCmp_1	0.174038	3
	sub-7	7Networks_RH_Default_PCC_3	0.232932	3
	sub-8	7Networks_LH_DorsAttn_FEF_2	0.0552395	0
	sub-8	7Networks_RH_SalVentAttn_PrC_1	0.0508978	0
	sub-8	7Networks_RH_Vis_5	0.272793	0
	sub-8	7Networks_RH_SomMot_12	0.025403	0
	sub-8	7Networks_RH_SomMot_14	0.0282821	0
	sub-8	7Networks_LH_DorsAttn_Post_1	0.169204	0
	sub-8	7Networks_RH_Vis_3	0.38557	0
	sub-8	7Networks_LH_Default_PFC_7	0.0382147	0
	sub-8	7Networks_RH_SomMot_11	0.0173643	0
	sub-8	7Networks_LH_DorsAttn_Post_2	0.0352984	0
	sub-8	7Networks_RH_Default_PCC_1	0.150981	0
	sub-8	7Networks_LH_DorsAttn_Post_3	0.165166	0
	sub-8	7Networks_LH_Default_PFC_4	0.00301463	0
	sub-8	7Networks_LH_Default_PFC_5	0.0804731	0
	sub-8	7Networks_RH_Limbic_OFC_1	-0.00564319	0
	sub-8	L_Hippocampus	0.0371253	0
	sub-8	7Networks_RH_DorsAttn_Post_4	0.0642362	0
	sub-8	7Networks_RH_SomMot_15	0.0173448	0
	sub-8	7Networks_LH_Default_Temp_6	0.171691	0
	sub-8	7Networks_RH_SomMot_9	0.0294891	0
	sub-8	7Networks_RH_DorsAttn_Post_3	0.10301	0
	sub-8	7Networks_RH_DorsAttn_Post_1	0.226151	0
	sub-8	7Networks_LH_Default_PFC_6	0.031969	0
	sub-8	7Networks_LH_Default_Temp_8	0.0717013	0
	sub-8	7Networks_RH_Vis_10	0.13921	0
	sub-8	7Networks_LH_DorsAttn_Post_10	0.0221518	0
	sub-8	7Networks_RH_SomMot_16	0.0482688	0
	sub-8	7Networks_RH_Vis_15	0.231679	0
	sub-8	7Networks_RH_Vis_7	0.0996093	0
	sub-8	7Networks_RH_DorsAttn_Post_10	0.0193038	0
	sub-8	7Networks_RH_SalVentAttn_TempOccPar_1	0.183549	0
	sub-8	7Networks_RH_DorsAttn_PrCv_1	0.0477827	0
	sub-8	7Networks_RH_Default_Par_2	0.0531311	0
	sub-8	7Networks_LH_Default_Temp_9	0.0573388	0
	sub-8	7Networks_RH_Default_Temp_5	0.31047	0
	sub-8	7Networks_LH_Default_PFC_3	0.0736247	0
	sub-8	7Networks_RH_Default_Temp_2	0.0700824	0
	sub-8	7Networks_RH_Vis_2	0.245809	0
	sub-8	7Networks_RH_SomMot_13	0.0600334	0
	sub-8	7Networks_RH_DorsAttn_FEF_2	0.065623	0
	sub-8	7Networks_LH_Default_Temp_7	0.0870237	0
	sub-8	7Networks_RH_SomMot_10	0.0176167	0
	sub-8	7Networks_RH_Vis_4	0.305138	0
	sub-8	7Networks_RH_Default_Temp_3	0.329669	0
	sub-8	7Networks_RH_DorsAttn_FEF_1	0.0959748	0
	sub-8	7Networks_RH_SomMot_3	0.00785903	0
	sub-8	7Networks_LH_SomMot_3	0.0399229	0
	sub-8	7Networks_RH_Vis_6	0.298549	0
	sub-8	7Networks_LH_Default_Temp_5	0.229165	0
	sub-8	7Networks_LH_Vis_3	0.188788	0
	sub-8	7Networks_LH_Vis_9	0.229672	0
	sub-8	7Networks_RH_Vis_8	0.253133	0
	sub-8	7Networks_RH_DorsAttn_Post_2	0.247026	0
	sub-8	7Networks_RH_SalVentAttn_TempOccPar_2	0.197159	0
	sub-8	7Networks_RH_SomMot_7	0.00612184	0
	sub-8	7Networks_RH_Default_Par_3	0.0629556	0
	sub-8	7Networks_LH_DorsAttn_FEF_1	0.0715457	0
	sub-8	7Networks_RH_Cont_PFCv_1	0.0322013	0
	sub-8	7Networks_RH_SomMot_1	0.357575	0
	sub-8	7Networks_LH_Vis_4	0.269711	0
	sub-8	7Networks_RH_Default_PCC_2	0.0995528	0
	sub-8	7Networks_RH_SomMot_5	0.0510005	0
	sub-8	7Networks_RH_DorsAttn_Post_6	0.112576	0
	sub-8	7Networks_LH_SalVentAttn_FrOper_2	0.0595695	0
	sub-8	7Networks_RH_Limbic_OFC_2	0.025226	0
	sub-8	L_Pallidum	0.00829339	0
	sub-8	7Networks_RH_DorsAttn_Post_5	0.0912394	0
	sub-8	7Networks_RH_Cont_Temp_1	0.0509095	0
	sub-8	7Networks_RH_SomMot_4	0.0386733	0
	sub-8	7Networks_LH_Default_PFC_8	0.0409792	0
	sub-8	7Networks_LH_DorsAttn_Post_4	0.0932974	0
	sub-8	7Networks_RH_SomMot_6	0.0670934	0
	sub-8	7Networks_LH_SomMot_6	0.0069474	0
	sub-8	7Networks_RH_Cont_Par_1	0.0577671	0
	sub-8	7Networks_RH_Cont_PFCmp_4	0.0508032	0
	sub-8	7Networks_LH_Vis_10	0.212035	0
	sub-8	7Networks_RH_SalVentAttn_TempOccPar_3	0.0857422	0
	sub-8	7Networks_RH_SomMot_8	0.00231236	0
	sub-8	7Networks_RH_SalVentAttn_FrOper_2	0.0848477	0
	sub-8	R_Putamen	0.0223755	0
	sub-8	7Networks_RH_Default_Temp_1	0.102965	0
	sub-8	7Networks_LH_SomMot_16	-0.00420656	0
	sub-8	7Networks_RH_Vis_1	0.163489	0
	sub-8	7Networks_RH_Cont_PFCl_3	0.0703798	0
	sub-8	7Networks_RH_SalVentAttn_Med_2	0.0261901	0
	sub-8	7Networks_LH_Vis_11	0.280584	0
	sub-8	7Networks_LH_Default_PCC_4	0.114081	0
	sub-8	7Networks_RH_Vis_11	0.311823	0
	sub-8	7Networks_RH_Cont_PFCl_5	0.00521645	0
	sub-8	7Networks_LH_SomMot_5	0.0514849	0
	sub-8	7Networks_RH_Default_Par_1	0.0947346	0
	sub-8	7Networks_LH_Vis_13	0.158858	0
	sub-8	R_Caudate	0.0244482	0
	sub-8	7Networks_RH_Cont_PFCl_7	0.0198631	0
	sub-8	7Networks_RH_DorsAttn_Post_8	0.148966	0
	sub-8	7Networks_LH_SomMot_7	8.47882e-05	0
	sub-8	7Networks_RH_Cont_Par_2	0.0511883	0
	sub-8	7Networks_RH_Cont_PFCmp_2	0.0158402	0
	sub-8	7Networks_RH_Default_PFCv_1	0.0505249	0
	sub-8	7Networks_LH_SomMot_15	-0.00617949	0
	sub-8	7Networks_LH_SomMot_9	0.0141166	0
	sub-8	R_Thalamus	-0.0019259	0
	sub-8	7Networks_RH_SalVentAttn_Med_1	0.0225728	0
	sub-8	7Networks_LH_DorsAttn_Post_9	0.115023	0
	sub-8	7Networks_LH_SomMot_2	0.373082	0
	sub-8	7Networks_LH_Vis_6	0.110191	0
	sub-8	7Networks_RH_Default_Temp_4	0.127389	0
	sub-8	7Networks_RH_SalVentAttn_Med_3	0.0570996	0
	sub-8	7Networks_LH_Vis_12	0.161211	0
	sub-8	7Networks_LH_SomMot_4	0.0647246	0
	sub-8	7Networks_RH_Vis_12	0.330947	0
	sub-8	7Networks_RH_DorsAttn_Post_7	0.100318	0
	sub-8	7Networks_RH_Default_PFCm_5	0.01997	0
	sub-8	7Networks_LH_Vis_14	0.307644	0
	sub-8	7Networks_RH_Vis_9	0.278117	0
	sub-8	7Networks_RH_DorsAttn_Post_9	0.0584353	0
	sub-8	7Networks_RH_SomMot_17	-0.0169677	0
	sub-8	7Networks_LH_SalVentAttn_ParOper_1	0.156845	0
	sub-8	7Networks_LH_SomMot_8	-0.00271511	0
	sub-8	L_Amygdala	0.0697815	0
	sub-8	7Networks_RH_Cont_PFCmp_3	0.0414448	0
	sub-8	7Networks_RH_SomMot_19	0.0181145	0
	sub-8	7Networks_LH_Vis_5	0.206064	0
	sub-8	7Networks_LH_Vis_1	0.336394	0
	sub-8	7Networks_RH_Default_PFCm_2	0.0244505	0
	sub-8	7Networks_LH_SomMot_1	0.284145	0
	sub-8	7Networks_LH_SalVentAttn_FrOper_3	0.0377391	0
	sub-8	7Networks_RH_Limbic_OFC_3	-0.0017981	0
	sub-8	L_Putamen	0.0122319	0
	sub-8	7Networks_RH_Default_PFCm_4	0.00833073	0
	sub-8	7Networks_LH_SomMot_11	0.035391	0
	sub-8	7Networks_LH_Cont_PFCl_4	0.049239	0
	sub-8	7Networks_LH_Default_PFC_9	0.0537859	0
	sub-8	7Networks_LH_DorsAttn_Post_5	0.0721822	0
	sub-8	7Networks_LH_Limbic_TempPole_2	0.0627889	0
	sub-8	7Networks_LH_SomMot_13	-0.00110235	0
	sub-8	7Networks_LH_Vis_2	0.353412	0
	sub-8	R_Pallidum	0.00975035	0
	sub-8	7Networks_LH_Limbic_TempPole_4	0.09987	0
	sub-8	7Networks_RH_SomMot_18	0.000809329	0
	sub-8	7Networks_LH_SalVentAttn_ParOper_2	0.0788373	0
	sub-8	7Networks_RH_Cont_pCun_1	0.185139	0
	sub-8	7Networks_RH_Cont_PFCl_2	0.0661311	0
	sub-8	7Networks_RH_Default_PFCm_1	0.0302127	0
	sub-8	7Networks_RH_SomMot_2	0.390888	0
	sub-8	7Networks_LH_Default_PCC_3	0.0712355	0
	sub-8	7Networks_RH_Cont_PFCl_4	0.0935056	0
	sub-8	7Networks_RH_Default_PFCm_3	0.0182333	0
	sub-8	7Networks_LH_SomMot_10	0.0115434	0
	sub-8	7Networks_LH_Default_PFC_1	0.0770243	0
	sub-8	7Networks_RH_Limbic_TempPole_1	0.0329762	0
	sub-8	7Networks_RH_Cont_PFCl_6	0.0404472	0
	sub-8	7Networks_LH_SalVentAttn_Med_2	0.034905	0
	sub-8	7Networks_LH_SomMot_12	0.0138899	0
	sub-8	7Networks_LH_Cont_PFCl_2	0.0213009	0
	sub-8	R_Hippocampus	0.0156166	0
	sub-8	7Networks_RH_Cont_PFCmp_1	0.11484	0
	sub-8	7Networks_LH_Limbic_TempPole_3	0.0335624	0
	sub-8	7Networks_LH_SomMot_14	0.0229182	0
	sub-8	7Networks_RH_Cont_Par_3	0.0755069	0
	sub-8	7Networks_RH_SalVentAttn_FrOper_4	0.0480684	0
	sub-8	7Networks_LH_SalVentAttn_FrOper_1	0.0383865	0
	sub-8	7Networks_LH_Default_PCC_2	0.114746	0
	sub-8	7Networks_LH_SalVentAttn_ParOper_3	0.0590828	0
	sub-8	7Networks_LH_DorsAttn_PrCv_1	0.0843029	0
	sub-8	7Networks_RH_SalVentAttn_FrOper_3	0.0313065	0
	sub-8	7Networks_LH_Default_Temp_4	0.142547	0
	sub-8	7Networks_LH_Default_PFC_2	0.027648	0
	sub-8	7Networks_LH_Vis_7	0.341353	0
	sub-8	7Networks_LH_Limbic_OFC_2	0.0275002	0
	sub-8	7Networks_LH_Default_PFC_10	0.0762444	0
	sub-8	7Networks_LH_Cont_PFCl_1	0.0327407	0
	sub-8	7Networks_LH_SalVentAttn_Med_1	0.0341245	0
	sub-8	7Networks_RH_Vis_13	0.189817	0
	sub-8	7Networks_RH_Default_PFCm_6	0.0274318	0
	sub-8	7Networks_LH_SalVentAttn_Med_3	0.0577656	0
	sub-8	7Networks_LH_Cont_PFCl_6	0.00788675	0
	sub-8	L_Accumbens	0.000782419	0
	sub-8	L_Thalamus	0.0177017	0
	sub-8	7Networks_LH_Cont_Par_3	0.0440317	0
	sub-8	7Networks_LH_Cont_PFCl_5	0.0477067	0
	sub-8	7Networks_LH_Default_PCC_1	0.156428	0
	sub-8	L_Caudate	0.0179452	0
	sub-8	7Networks_LH_Default_Temp_3	0.221363	0
	sub-8	7Networks_RH_Default_PFCm_7	0.032007	0
	sub-8	7Networks_LH_Default_PFC_13	0.0490125	0
	sub-8	7Networks_LH_SalVentAttn_PFCl_1	0.0564007	0
	sub-8	7Networks_LH_Limbic_OFC_1	0.0591361	0
	sub-8	7Networks_LH_Cont_PFCl_3	0.0551215	0
	sub-8	7Networks_LH_SalVentAttn_FrOper_4	0.0655303	0
	sub-8	7Networks_LH_Default_PFC_11	0.0187524	0
	sub-8	7Networks_RH_Cont_PFCl_1	0.031487	0
	sub-8	7Networks_LH_Limbic_TempPole_1	0.0584466	0
	sub-8	7Networks_LH_DorsAttn_Post_7	0.1442	0
	sub-8	7Networks_LH_Cont_Temp_1	0.054478	0
	sub-8	7Networks_LH_Default_PHC_1	0.134523	0
	sub-8	7Networks_LH_DorsAttn_Post_6	0.0899261	0
	sub-8	7Networks_RH_Vis_14	0.139538	0
	sub-8	7Networks_LH_Cont_pCun_1	0.130751	0
	sub-8	7Networks_LH_Cont_Par_2	0.0735524	0
	sub-8	7Networks_RH_Default_PCC_3	0.146892	0
	sub-8	7Networks_LH_DorsAttn_Post_8	0.0908674	0
	sub-8	7Networks_LH_Cont_Cing_2	0.00811679	0
	sub-8	7Networks_RH_Limbic_TempPole_3	0.0326483	0
	sub-8	7Networks_LH_Default_Temp_2	0.00255224	0
	sub-8	7Networks_LH_Default_Temp_1	0.0334963	0
	sub-8	7Networks_LH_Cont_Par_1	0.0498734	0
	sub-8	7Networks_LH_Default_PFC_12	0.0365799	0
	sub-8	7Networks_LH_Cont_Cing_1	0.100764	0
	sub-8	7Networks_LH_Vis_8	0.326489	0
	sub-8	7Networks_RH_SalVentAttn_FrOper_1	0.0370385	0
	sub-8	7Networks_RH_Limbic_TempPole_2	0.0571815	0
	sub-8	R_Amygdala	0.0479619	0
	sub-8	R_Accumbens	0.00530161	0
	sub-9	7Networks_LH_DorsAttn_PrCv_1	0.112992	1
	sub-9	7Networks_LH_SomMot_3	0.0264896	1
	sub-9	7Networks_LH_Vis_5	0.146923	1
	sub-9	7Networks_LH_SomMot_8	0.0304434	1
	sub-9	7Networks_LH_SalVentAttn_FrOper_4	0.0676825	1
	sub-9	7Networks_LH_Vis_4	0.108144	1
	sub-9	7Networks_LH_SomMot_7	0.0340962	1
	sub-9	7Networks_RH_Vis_13	0.0367901	1
	sub-9	7Networks_LH_SomMot_5	0.0826453	1
	sub-9	7Networks_LH_Limbic_OFC_2	0.020169	1
	sub-9	7Networks_LH_SomMot_12	0.00797413	1
	sub-9	7Networks_RH_DorsAttn_FEF_2	0.0869839	1
	sub-9	7Networks_LH_SomMot_9	0.00863662	1
	sub-9	7Networks_LH_Default_Temp_5	0.229985	1
	sub-9	7Networks_LH_SomMot_2	0.417454	1
	sub-9	7Networks_LH_Vis_13	0.0348519	1
	sub-9	7Networks_RH_Vis_10	0.045083	1
	sub-9	7Networks_LH_Default_PFC_5	0.055197	1
	sub-9	7Networks_LH_SomMot_6	0.0261462	1
	sub-9	7Networks_LH_Vis_12	0.0386848	1
	sub-9	7Networks_LH_SalVentAttn_Med_2	0.0996034	1
	sub-9	7Networks_LH_Vis_14	0.0466697	1
	sub-9	7Networks_LH_Vis_10	0.000642333	1
	sub-9	7Networks_LH_SalVentAttn_FrOper_3	0.0632105	1
	sub-9	7Networks_RH_Vis_3	0.343382	1
	sub-9	7Networks_LH_Vis_6	0.0443016	1
	sub-9	7Networks_RH_Vis_14	-0.0113191	1
	sub-9	7Networks_LH_SomMot_11	0.0757359	1
	sub-9	7Networks_LH_SalVentAttn_FrOper_1	0.0942224	1
	sub-9	7Networks_LH_SomMot_16	0.0423608	1
	sub-9	7Networks_LH_SalVentAttn_ParOper_3	0.0591507	1
	sub-9	7Networks_LH_Vis_11	0.139778	1
	sub-9	7Networks_RH_SalVentAttn_FrOper_4	0.0635846	1
	sub-9	7Networks_RH_Vis_1	0.19261	1
	sub-9	7Networks_RH_Vis_4	-0.0313256	1
	sub-9	7Networks_LH_Vis_7	0.253491	1
	sub-9	7Networks_LH_SalVentAttn_FrOper_2	0.0959242	1
	sub-9	7Networks_LH_Vis_3	0.197879	1
	sub-9	7Networks_LH_SalVentAttn_ParOper_1	0.143137	1
	sub-9	7Networks_LH_SalVentAttn_Med_1	0.0633343	1
	sub-9	7Networks_LH_Limbic_OFC_1	0.00534695	1
	sub-9	7Networks_RH_SalVentAttn_PrC_1	0.0766826	1
	sub-9	7Networks_LH_Limbic_TempPole_2	0.00949557	1
	sub-9	7Networks_LH_SomMot_13	0.00213161	1
	sub-9	7Networks_LH_Vis_1	0.253254	1
	sub-9	7Networks_LH_Limbic_TempPole_4	0.0518778	1
	sub-9	7Networks_LH_SomMot_15	0.0285458	1
	sub-9	7Networks_RH_SomMot_7	0.0275871	1
	sub-9	7Networks_RH_SalVentAttn_FrOper_1	0.0541218	1
	sub-9	7Networks_LH_Default_PFC_7	0.096258	1
	sub-9	7Networks_RH_Default_Temp_3	0.338016	1
	sub-9	7Networks_RH_Vis_11	0.189871	1
	sub-9	7Networks_RH_SomMot_9	0.0323542	1
	sub-9	7Networks_LH_SalVentAttn_PFCl_1	0.0142053	1
	sub-9	7Networks_LH_Default_PFC_6	0.0767026	1
	sub-9	7Networks_RH_SalVentAttn_Med_1	0.067123	1
	sub-9	7Networks_LH_SomMot_10	0.0167986	1
	sub-9	7Networks_LH_SomMot_4	0.0709724	1
	sub-9	7Networks_LH_Default_Temp_7	0.0461266	1
	sub-9	7Networks_LH_Limbic_TempPole_1	0.0577369	1
	sub-9	7Networks_RH_Default_Temp_4	0.14506	1
	sub-9	7Networks_RH_Vis_12	0.0474508	1
	sub-9	7Networks_LH_Default_PFC_4	0.0538285	1
	sub-9	7Networks_LH_Default_Temp_3	0.183208	1
	sub-9	7Networks_LH_DorsAttn_Post_9	0.0562854	1
	sub-9	7Networks_LH_Limbic_TempPole_3	0.00115616	1
	sub-9	7Networks_LH_SomMot_14	0.0817308	1
	sub-9	7Networks_LH_DorsAttn_FEF_2	0.0611494	1
	sub-9	7Networks_LH_DorsAttn_Post_8	0.0682004	1
	sub-9	7Networks_RH_Vis_2	0.264507	1
	sub-9	7Networks_RH_DorsAttn_Post_1	0.19331	1
	sub-9	7Networks_RH_SalVentAttn_FrOper_2	0.131973	1
	sub-9	7Networks_LH_DorsAttn_Post_10	0.0386526	1
	sub-9	7Networks_LH_SomMot_1	0.255188	1
	sub-9	R_Putamen	0.0158606	1
	sub-9	7Networks_RH_Default_Temp_1	0.112891	1
	sub-9	7Networks_LH_Default_Temp_6	0.124007	1
	sub-9	7Networks_RH_SomMot_15	0.0397178	1
	sub-9	7Networks_RH_Limbic_OFC_3	0.0440137	1
	sub-9	7Networks_RH_SomMot_3	0.0469788	1
	sub-9	L_Putamen	0.0195167	1
	sub-9	7Networks_LH_Default_Temp_8	0.0818669	1
	sub-9	7Networks_RH_SomMot_5	0.0440851	1
	sub-9	7Networks_LH_SalVentAttn_Med_3	0.0649361	1
	sub-9	7Networks_LH_Vis_2	0.30458	1
	sub-9	R_Accumbens	0.0193386	1
	sub-9	7Networks_RH_Vis_15	0.0810194	1
	sub-9	7Networks_RH_SomMot_16	0.0653338	1
	sub-9	7Networks_LH_SalVentAttn_ParOper_2	0.152836	1
	sub-9	L_Accumbens	0.0286696	1
	sub-9	7Networks_LH_DorsAttn_Post_3	-0.0596552	1
	sub-9	7Networks_LH_Cont_PFCl_1	0.0143036	1
	sub-9	7Networks_RH_SomMot_1	0.409825	1
	sub-9	7Networks_RH_Default_PFCv_1	0.0435032	1
	sub-9	L_Caudate	0.0337468	1
	sub-9	7Networks_LH_DorsAttn_Post_2	0.0442729	1
	sub-9	7Networks_LH_Cont_PFCl_3	0.0485034	1
	sub-9	7Networks_RH_Vis_5	0.231429	1
	sub-9	7Networks_LH_Vis_8	0.10599	1
	sub-9	7Networks_LH_Default_PFC_8	0.0878576	1
	sub-9	7Networks_LH_DorsAttn_Post_4	0.104885	1
	sub-9	7Networks_RH_Limbic_TempPole_1	0.0274597	1
	sub-9	7Networks_RH_DorsAttn_Post_5	0.106808	1
	sub-9	7Networks_RH_SalVentAttn_FrOper_3	0.0753775	1
	sub-9	7Networks_RH_SalVentAttn_TempOccPar_1	0.171334	1
	sub-9	7Networks_RH_SomMot_6	0.0544059	1
	sub-9	7Networks_RH_Vis_9	0.00374649	1
	sub-9	R_Amygdala	0.0556456	1
	sub-9	7Networks_LH_Default_PFC_3	0.108148	1
	sub-9	R_Hippocampus	0.0874643	1
	sub-9	7Networks_RH_SomMot_8	0.0393005	1
	sub-9	L_Amygdala	0.0489106	1
	sub-9	7Networks_RH_Cont_PFCl_1	0.0117425	1
	sub-9	7Networks_LH_Default_Temp_4	0.216799	1
	sub-9	7Networks_RH_SomMot_19	0.0482583	1
	sub-9	L_Hippocampus	0.0614578	1
	sub-9	7Networks_RH_Limbic_OFC_1	0.0212403	1
	sub-9	7Networks_LH_Cont_Cing_1	0.121917	1
	sub-9	7Networks_RH_SalVentAttn_Med_2	0.0566632	1
	sub-9	7Networks_LH_Cont_PFCl_4	0.0305423	1
	sub-9	7Networks_RH_Vis_6	0.327976	1
	sub-9	7Networks_LH_Default_PFC_9	0.0272062	1
	sub-9	7Networks_LH_Cont_Par_1	0.0369522	1
	sub-9	7Networks_RH_Default_Temp_5	0.282655	1
	sub-9	7Networks_RH_Limbic_TempPole_2	-0.00123712	1
	sub-9	7Networks_RH_DorsAttn_Post_6	0.0318794	1
	sub-9	7Networks_LH_Default_Temp_1	0.0511706	1
	sub-9	7Networks_RH_SalVentAttn_TempOccPar_2	0.222511	1
	sub-9	7Networks_LH_Default_PFC_2	0.0533518	1
	sub-9	7Networks_RH_Default_PFCm_6	0.0572995	1
	sub-9	7Networks_LH_DorsAttn_Post_1	0.16088	1
	sub-9	7Networks_RH_Cont_pCun_1	0.0880348	1
	sub-9	R_Pallidum	0.0119189	1
	sub-9	7Networks_LH_Default_PCC_3	0.0566423	1
	sub-9	7Networks_RH_Default_PCC_2	0.136251	1
	sub-9	7Networks_RH_SomMot_11	0.0278747	1
	sub-9	7Networks_RH_Default_PFCm_1	0.0595636	1
	sub-9	R_Thalamus	0.0460776	1
	sub-9	7Networks_RH_Default_Temp_2	0.0913866	1
	sub-9	7Networks_RH_Limbic_OFC_2	0.0361649	1
	sub-9	7Networks_RH_SomMot_13	0.0336739	1
	sub-9	7Networks_RH_Vis_7	0.0757468	1
	sub-9	7Networks_RH_SomMot_4	0.0919877	1
	sub-9	L_Thalamus	0.033927	1
	sub-9	7Networks_LH_Default_Temp_9	0.0900347	1
	sub-9	7Networks_LH_Cont_Temp_1	0.00115006	1
	sub-9	7Networks_RH_DorsAttn_FEF_1	0.182211	1
	sub-9	7Networks_RH_Limbic_TempPole_3	0.0205679	1
	sub-9	7Networks_LH_Vis_9	0.102536	1
	sub-9	7Networks_RH_SomMot_17	0.01877	1
	sub-9	7Networks_LH_Default_PCC_2	0.162877	1
	sub-9	7Networks_RH_Default_PFCm_7	0.0504542	1
	sub-9	7Networks_RH_DorsAttn_Post_9	0.0757387	1
	sub-9	7Networks_RH_Default_PCC_3	0.103613	1
	sub-9	7Networks_LH_Cont_PFCl_2	0.0262467	1
	sub-9	7Networks_RH_SomMot_10	0.0435174	1
	sub-9	7Networks_LH_Default_PCC_4	0.0688054	1
	sub-9	7Networks_RH_DorsAttn_Post_8	0.0433735	1
	sub-9	7Networks_LH_Default_PFC_10	0.0793226	1
	sub-9	7Networks_RH_Default_PFCm_2	0.0765516	1
	sub-9	7Networks_RH_Cont_PFCv_1	0.0758323	1
	sub-9	7Networks_RH_DorsAttn_Post_7	0.0891289	1
	sub-9	7Networks_LH_DorsAttn_Post_5	0.100141	1
	sub-9	7Networks_LH_Default_PFC_12	0.029254	1
	sub-9	7Networks_RH_Vis_8	0.160511	1
	sub-9	7Networks_LH_Cont_PFCl_6	0.0166333	1
	sub-9	7Networks_RH_Cont_Par_2	0.0308406	1
	sub-9	7Networks_LH_DorsAttn_Post_7	-0.0130706	1
	sub-9	7Networks_LH_Default_PCC_1	0.106106	1
	sub-9	7Networks_RH_Default_Par_3	0.0501106	1
	sub-9	7Networks_RH_DorsAttn_Post_2	0.0701601	1
	sub-9	7Networks_LH_Default_PHC_1	0.110854	1
	sub-9	7Networks_RH_SomMot_18	0.017158	1
	sub-9	7Networks_RH_DorsAttn_Post_10	0.0236416	1
	sub-9	7Networks_RH_Default_Par_2	0.0742097	1
	sub-9	7Networks_RH_Cont_PFCl_2	0.0245611	1
	sub-9	7Networks_LH_Default_Temp_2	0.0230491	1
	sub-9	7Networks_RH_SomMot_2	0.384957	1
	sub-9	L_Pallidum	0.0107419	1
	sub-9	7Networks_LH_Default_PFC_1	0.067286	1
	sub-9	7Networks_LH_Cont_Cing_2	0.0315942	1
	sub-9	7Networks_RH_SalVentAttn_Med_3	0.0497173	1
	sub-9	7Networks_LH_Cont_PFCl_5	0.0386983	1
	sub-9	7Networks_RH_Default_PFCm_3	0.0390101	1
	sub-9	7Networks_RH_Cont_PFCl_4	0.054593	1
	sub-9	7Networks_LH_Cont_Par_2	0.0617738	1
	sub-9	7Networks_LH_Default_PFC_13	0.0517299	1
	sub-9	7Networks_RH_Default_PCC_1	0.116164	1
	sub-9	7Networks_RH_DorsAttn_Post_4	0.0853399	1
	sub-9	7Networks_RH_DorsAttn_PrCv_1	0.0995613	1
	sub-9	7Networks_RH_SalVentAttn_TempOccPar_3	0.135416	1
	sub-9	7Networks_RH_Cont_PFCmp_3	0.0721617	1
	sub-9	7Networks_RH_DorsAttn_Post_3	0.0901243	1
	sub-9	7Networks_RH_Default_PFCm_5	0.053084	1
	sub-9	7Networks_LH_DorsAttn_FEF_1	0.124842	1
	sub-9	7Networks_RH_Cont_PFCmp_2	0.0452205	1
	sub-9	R_Caudate	0.0431739	1
	sub-9	7Networks_LH_Cont_pCun_1	0.0978822	1
	sub-9	7Networks_RH_SomMot_12	0.0227371	1
	sub-9	7Networks_RH_SomMot_14	0.0219589	1
	sub-9	7Networks_RH_Default_PFCm_4	0.101787	1
	sub-9	7Networks_RH_Cont_Temp_1	0.0570538	1
	sub-9	7Networks_RH_Cont_PFCl_6	0.00911781	1
	sub-9	7Networks_RH_Cont_Par_1	0.0342	1
	sub-9	7Networks_LH_Cont_Par_3	0.0432633	1
	sub-9	7Networks_RH_Cont_PFCmp_4	0.0882085	1
	sub-9	7Networks_RH_Default_Par_1	0.0992008	1
	sub-9	7Networks_RH_Cont_PFCl_5	0.051269	1
	sub-9	7Networks_LH_DorsAttn_Post_6	0.105204	1
	sub-9	7Networks_LH_Default_PFC_11	0.0188907	1
	sub-9	7Networks_RH_Cont_PFCmp_1	0.127838	1
	sub-9	7Networks_RH_Cont_Par_3	0.040826	1
	sub-9	7Networks_RH_Cont_PFCl_3	0.052724	1
	sub-9	7Networks_RH_Cont_PFCl_7	0.0337594	1
	sub-10	7Networks_LH_SalVentAttn_ParOper_1	0.228021	2
	sub-10	7Networks_LH_Vis_11	0.318009	2
	sub-10	7Networks_LH_Vis_6	0.136819	2
	sub-10	7Networks_LH_Default_PFC_5	0.0475174	2
	sub-10	7Networks_LH_Vis_12	0.17239	2
	sub-10	7Networks_LH_SomMot_5	0.0677068	2
	sub-10	7Networks_LH_Vis_8	0.383761	2
	sub-10	7Networks_LH_Vis_10	0.242791	2
	sub-10	7Networks_LH_SalVentAttn_Med_3	0.0887634	2
	sub-10	7Networks_LH_SomMot_4	0.0936509	2
	sub-10	7Networks_LH_SalVentAttn_ParOper_2	0.110398	2
	sub-10	7Networks_LH_SalVentAttn_Med_1	0.0849291	2
	sub-10	7Networks_RH_Default_Temp_1	0.129539	2
	sub-10	7Networks_RH_SalVentAttn_FrOper_1	0.0635671	2
	sub-10	7Networks_LH_SomMot_14	0.107693	2
	sub-10	7Networks_LH_Default_PFC_6	0.0587631	2
	sub-10	7Networks_LH_Vis_7	0.412783	2
	sub-10	7Networks_RH_Vis_14	0.270211	2
	sub-10	7Networks_RH_DorsAttn_Post_1	0.244891	2
	sub-10	7Networks_RH_SalVentAttn_FrOper_2	0.121101	2
	sub-10	7Networks_LH_SomMot_2	0.428625	2
	sub-10	L_Amygdala	0.0818811	2
	sub-10	7Networks_RH_Vis_12	0.394997	2
	sub-10	L_Hippocampus	0.0603696	2
	sub-10	7Networks_LH_Vis_13	0.2531	2
	sub-10	7Networks_LH_SalVentAttn_Med_2	0.141497	2
	sub-10	7Networks_RH_SomMot_9	0.0855057	2
	sub-10	7Networks_RH_Vis_6	0.377921	2
	sub-10	L_Putamen	0.0284854	2
	sub-10	7Networks_LH_Limbic_OFC_2	0.0110144	2
	sub-10	7Networks_LH_Vis_2	0.385793	2
	sub-10	7Networks_RH_Vis_13	0.205936	2
	sub-10	7Networks_RH_Limbic_TempPole_2	0.0649378	2
	sub-10	7Networks_RH_Cont_PFCl_1	0.048726	2
	sub-10	7Networks_LH_Vis_4	0.291313	2
	sub-10	7Networks_LH_SomMot_3	0.082224	2
	sub-10	L_Accumbens	0.00828554	2
	sub-10	7Networks_LH_Default_PFC_2	0.0224267	2
	sub-10	7Networks_LH_SalVentAttn_FrOper_2	0.123563	2
	sub-10	7Networks_RH_Vis_11	0.333979	2
	sub-10	7Networks_RH_SomMot_1	0.464593	2
	sub-10	L_Caudate	0.046351	2
	sub-10	7Networks_RH_DorsAttn_PrCv_1	0.0807983	2
	sub-10	7Networks_LH_SalVentAttn_FrOper_4	0.11671	2
	sub-10	7Networks_RH_Vis_5	0.40178	2
	sub-10	7Networks_RH_DorsAttn_Post_3	0.0938628	2
	sub-10	7Networks_RH_Default_Temp_2	0.0426942	2
	sub-10	7Networks_LH_SalVentAttn_FrOper_3	0.0659243	2
	sub-10	7Networks_RH_DorsAttn_FEF_2	0.102186	2
	sub-10	7Networks_RH_Vis_7	0.172005	2
	sub-10	7Networks_RH_DorsAttn_Post_5	0.166529	2
	sub-10	7Networks_LH_SomMot_6	0.0479186	2
	sub-10	7Networks_RH_Vis_3	0.435347	2
	sub-10	7Networks_RH_Vis_9	0.353172	2
	sub-10	7Networks_RH_SomMot_15	0.0654594	2
	sub-10	7Networks_RH_Limbic_TempPole_3	0.00402828	2
	sub-10	7Networks_LH_Default_PFC_3	0.0354537	2
	sub-10	7Networks_LH_Vis_5	0.229067	2
	sub-10	7Networks_LH_SomMot_16	0.0779691	2
	sub-10	7Networks_RH_DorsAttn_Post_9	0.168113	2
	sub-10	7Networks_LH_SalVentAttn_ParOper_3	0.0913691	2
	sub-10	7Networks_LH_Vis_14	0.300954	2
	sub-10	7Networks_RH_Vis_4	0.373092	2
	sub-10	7Networks_RH_SomMot_10	0.0757861	2
	sub-10	7Networks_RH_Limbic_OFC_1	0.0215328	2
	sub-10	7Networks_LH_Default_PFC_7	0.0390045	2
	sub-10	7Networks_RH_Default_Temp_3	0.343324	2
	sub-10	7Networks_RH_Limbic_OFC_3	0.0433667	2
	sub-10	7Networks_RH_DorsAttn_Post_4	0.133801	2
	sub-10	7Networks_LH_Vis_9	0.245826	2
	sub-10	7Networks_LH_Limbic_TempPole_2	0.0427183	2
	sub-10	7Networks_RH_Default_Temp_5	0.322951	2
[truncated: 11,484 more rows]

## Sheet: Figure 3
Figure 3
	participant	avg_ISC_rDMPFC	in_degree_centrality	community
	sub-1	0.0686508	1	1
	sub-2	0.0415842	2	1
	sub-3	0.0670041	0	1
	sub-4	0.086044	10	1
	sub-5	0.0793662	1	1
	sub-6	0.0945264	2	1
	sub-7	0.110755	3	1
	sub-8	0.0414448	0	1
	sub-9	0.0721617	1	1
	sub-10	0.0742024	2	1
	sub-11	0.0792059	1	1
	sub-12	0.0931015	3	1
	sub-13	0.0982799	3	1
	sub-14	0.0763848	2	1
	sub-15	0.113141	3	1
	sub-16	0.0815835	2	1
	sub-17	0.0897958	0	1
	sub-18	0.0540497	1	1
	sub-19	0.10048	2	1
	sub-20	0.0697309	2	1
	sub-21	0.121594	3	1
	sub-22	0.087318	4	1
	sub-23	0.087683	2	2
	sub-24	0.105939	0	2
	sub-25	0.0582931	0	1
	sub-26	0.0947702	0	2
	sub-27	0.0810475	13	1
	sub-28	0.0994872	2	1
	sub-29	0.0972684	7	1
	sub-30	0.0674784	1	1
	sub-31	0.0989433	10	2
	sub-32	0.0726103	2	2
	sub-33	0.0455871	2	2
	sub-34	0.0749728	0	1
	sub-35	0.102429	10	1
	sub-36	0.0966252	6	2
	sub-37	0.0334209	0	2
	sub-38	0.102815	1	2
	sub-39	0.116176	10	2
	sub-40	0.0838516	1	2
	sub-41	0.0941285	1	2
	sub-42	0.115916	2	2
	sub-43	0.109256	10	2
	sub-44	0.0775038	1	1
	sub-45	0.0614582	1	2
	sub-46	0.0693176	1	2
	sub-47	0.0826755	5	2
	sub-48	0.0803124	1	2
	sub-49	0.0581755	12	1
	sub-50	0.103873	5	2
	sub-51	0.0927172	3	2
	sub-52	0.110491	0	2
	sub-53	0.093009	1	2
	sub-54	0.0750148	0	2
	sub-55	0.085118	0	2
	sub-56	0.08552	1	2
	sub-57	0.0782671	9	1
	sub-58	0.11897	5	2
	sub-59	0.0788121	2	2
	sub-60	0.0995023	2	1
	sub-61	0.0932977	4	1
	sub-62	0.110499	4	2
	sub-63	0.105892	5	1

## Sheet: Figure 4
Figure 4
	participant1	participant2	parcel	ISC	dyad_in_degree_centrality_binarized
	sub-1	sub-2	7Networks_LH_Vis_1	0.504437	low_low
	sub-1	sub-2	7Networks_LH_Vis_2	0.488659	low_low
	sub-1	sub-2	7Networks_LH_Vis_3	0.360412	low_low
	sub-1	sub-2	7Networks_LH_Vis_4	0.203167	low_low
	sub-1	sub-2	7Networks_LH_Vis_5	0.195547	low_low
	sub-1	sub-2	7Networks_LH_Vis_6	0.13232	low_low
	sub-1	sub-2	7Networks_LH_Vis_7	0.418407	low_low
	sub-1	sub-2	7Networks_LH_Vis_8	0.375599	low_low
	sub-1	sub-2	7Networks_LH_Vis_9	0.366907	low_low
	sub-1	sub-2	7Networks_LH_Vis_10	0.243698	low_low
	sub-1	sub-2	7Networks_LH_Vis_11	0.354173	low_low
	sub-1	sub-2	7Networks_LH_Vis_12	0.203171	low_low
	sub-1	sub-2	7Networks_LH_Vis_13	0.250429	low_low
	sub-1	sub-2	7Networks_LH_Vis_14	0.394997	low_low
	sub-1	sub-2	7Networks_LH_SomMot_1	0.238042	low_low
	sub-1	sub-2	7Networks_LH_SomMot_2	0.417889	low_low
	sub-1	sub-2	7Networks_LH_SomMot_3	0.0532573	low_low
	sub-1	sub-2	7Networks_LH_SomMot_4	0.0772842	low_low
	sub-1	sub-2	7Networks_LH_SomMot_5	-0.0024873	low_low
	sub-1	sub-2	7Networks_LH_SomMot_6	0.00686354	low_low
	sub-1	sub-2	7Networks_LH_SomMot_7	0.0264309	low_low
	sub-1	sub-2	7Networks_LH_SomMot_8	-0.0542264	low_low
	sub-1	sub-2	7Networks_LH_SomMot_9	-0.0282756	low_low
	sub-1	sub-2	7Networks_LH_SomMot_10	-0.0338744	low_low
	sub-1	sub-2	7Networks_LH_SomMot_11	0.137245	low_low
	sub-1	sub-2	7Networks_LH_SomMot_12	-0.0194106	low_low
	sub-1	sub-2	7Networks_LH_SomMot_13	-0.0031852	low_low
	sub-1	sub-2	7Networks_LH_SomMot_14	0.0280938	low_low
	sub-1	sub-2	7Networks_LH_SomMot_15	0.102627	low_low
	sub-1	sub-2	7Networks_LH_SomMot_16	-0.0242671	low_low
	sub-1	sub-2	7Networks_LH_DorsAttn_Post_1	0.251313	low_low
	sub-1	sub-2	7Networks_LH_DorsAttn_Post_2	0.189446	low_low
	sub-1	sub-2	7Networks_LH_DorsAttn_Post_3	0.243937	low_low
	sub-1	sub-2	7Networks_LH_DorsAttn_Post_4	-0.0348678	low_low
	sub-1	sub-2	7Networks_LH_DorsAttn_Post_5	0.00945617	low_low
	sub-1	sub-2	7Networks_LH_DorsAttn_Post_6	0.175413	low_low
	sub-1	sub-2	7Networks_LH_DorsAttn_Post_7	0.140603	low_low
	sub-1	sub-2	7Networks_LH_DorsAttn_Post_8	0.231806	low_low
	sub-1	sub-2	7Networks_LH_DorsAttn_Post_9	0.155324	low_low
	sub-1	sub-2	7Networks_LH_DorsAttn_Post_10	0.0318997	low_low
	sub-1	sub-2	7Networks_LH_DorsAttn_FEF_1	0.124271	low_low
	sub-1	sub-2	7Networks_LH_DorsAttn_FEF_2	0.142857	low_low
	sub-1	sub-2	7Networks_LH_DorsAttn_PrCv_1	0.127256	low_low
	sub-1	sub-2	7Networks_LH_SalVentAttn_ParOper_1	0.255494	low_low
	sub-1	sub-2	7Networks_LH_SalVentAttn_ParOper_2	0.00369967	low_low
	sub-1	sub-2	7Networks_LH_SalVentAttn_ParOper_3	0.00406641	low_low
	sub-1	sub-2	7Networks_LH_SalVentAttn_FrOper_1	0.0765082	low_low
	sub-1	sub-2	7Networks_LH_SalVentAttn_FrOper_2	0.0980517	low_low
	sub-1	sub-2	7Networks_LH_SalVentAttn_FrOper_3	0.0637765	low_low
	sub-1	sub-2	7Networks_LH_SalVentAttn_FrOper_4	0.0712236	low_low
	sub-1	sub-2	7Networks_LH_SalVentAttn_PFCl_1	0.0422996	low_low
	sub-1	sub-2	7Networks_LH_SalVentAttn_Med_1	0.0450145	low_low
	sub-1	sub-2	7Networks_LH_SalVentAttn_Med_2	0.222408	low_low
	sub-1	sub-2	7Networks_LH_SalVentAttn_Med_3	-0.0162831	low_low
	sub-1	sub-2	7Networks_LH_Limbic_OFC_1	0.101796	low_low
	sub-1	sub-2	7Networks_LH_Limbic_OFC_2	0.0454664	low_low
	sub-1	sub-2	7Networks_LH_Limbic_TempPole_1	0.105098	low_low
	sub-1	sub-2	7Networks_LH_Limbic_TempPole_2	0.0754509	low_low
	sub-1	sub-2	7Networks_LH_Limbic_TempPole_3	0.0928234	low_low
	sub-1	sub-2	7Networks_LH_Limbic_TempPole_4	0.0657967	low_low
	sub-1	sub-2	7Networks_LH_Cont_Par_1	0.0618219	low_low
	sub-1	sub-2	7Networks_LH_Cont_Par_2	0.154282	low_low
	sub-1	sub-2	7Networks_LH_Cont_Par_3	0.102693	low_low
	sub-1	sub-2	7Networks_LH_Cont_Temp_1	0.199028	low_low
	sub-1	sub-2	7Networks_LH_Cont_PFCl_1	0.0763528	low_low
	sub-1	sub-2	7Networks_LH_Cont_PFCl_2	0.157273	low_low
	sub-1	sub-2	7Networks_LH_Cont_PFCl_3	0.100132	low_low
	sub-1	sub-2	7Networks_LH_Cont_PFCl_4	0.141635	low_low
	sub-1	sub-2	7Networks_LH_Cont_PFCl_5	0.233951	low_low
	sub-1	sub-2	7Networks_LH_Cont_PFCl_6	0.209465	low_low
	sub-1	sub-2	7Networks_LH_Cont_pCun_1	0.19699	low_low
	sub-1	sub-2	7Networks_LH_Cont_Cing_1	0.197954	low_low
	sub-1	sub-2	7Networks_LH_Cont_Cing_2	0.0318388	low_low
	sub-1	sub-2	7Networks_LH_Default_Temp_1	0.143428	low_low
	sub-1	sub-2	7Networks_LH_Default_Temp_2	0.00426372	low_low
	sub-1	sub-2	7Networks_LH_Default_Temp_3	0.357681	low_low
	sub-1	sub-2	7Networks_LH_Default_Temp_4	0.296456	low_low
	sub-1	sub-2	7Networks_LH_Default_Temp_5	0.430388	low_low
	sub-1	sub-2	7Networks_LH_Default_Temp_6	-0.0105434	low_low
	sub-1	sub-2	7Networks_LH_Default_Temp_7	-0.0134805	low_low
	sub-1	sub-2	7Networks_LH_Default_Temp_8	0.0807785	low_low
	sub-1	sub-2	7Networks_LH_Default_Temp_9	0.157403	low_low
	sub-1	sub-2	7Networks_LH_Default_PFC_1	0.0793099	low_low
	sub-1	sub-2	7Networks_LH_Default_PFC_2	-0.0006703	low_low
	sub-1	sub-2	7Networks_LH_Default_PFC_3	0.0626327	low_low
	sub-1	sub-2	7Networks_LH_Default_PFC_4	0.0637806	low_low
	sub-1	sub-2	7Networks_LH_Default_PFC_5	0.141077	low_low
	sub-1	sub-2	7Networks_LH_Default_PFC_6	0.0308245	low_low
	sub-1	sub-2	7Networks_LH_Default_PFC_7	0.122691	low_low
	sub-1	sub-2	7Networks_LH_Default_PFC_8	0.0134362	low_low
	sub-1	sub-2	7Networks_LH_Default_PFC_9	0.199157	low_low
	sub-1	sub-2	7Networks_LH_Default_PFC_10	0.138844	low_low
	sub-1	sub-2	7Networks_LH_Default_PFC_11	0.0859432	low_low
	sub-1	sub-2	7Networks_LH_Default_PFC_12	0.0838441	low_low
	sub-1	sub-2	7Networks_LH_Default_PFC_13	0.171071	low_low
	sub-1	sub-2	7Networks_LH_Default_PCC_1	0.202187	low_low
	sub-1	sub-2	7Networks_LH_Default_PCC_2	0.20048	low_low
	sub-1	sub-2	7Networks_LH_Default_PCC_3	0.079878	low_low
	sub-1	sub-2	7Networks_LH_Default_PCC_4	0.0930566	low_low
	sub-1	sub-2	7Networks_LH_Default_PHC_1	0.266038	low_low
	sub-1	sub-2	7Networks_RH_Vis_1	0.299126	low_low
	sub-1	sub-2	7Networks_RH_Vis_2	0.38189	low_low
	sub-1	sub-2	7Networks_RH_Vis_3	0.506299	low_low
	sub-1	sub-2	7Networks_RH_Vis_4	0.346536	low_low
	sub-1	sub-2	7Networks_RH_Vis_5	0.433489	low_low
	sub-1	sub-2	7Networks_RH_Vis_6	0.384102	low_low
	sub-1	sub-2	7Networks_RH_Vis_7	0.0983996	low_low
	sub-1	sub-2	7Networks_RH_Vis_8	0.303815	low_low
	sub-1	sub-2	7Networks_RH_Vis_9	0.310958	low_low
	sub-1	sub-2	7Networks_RH_Vis_10	0.123659	low_low
	sub-1	sub-2	7Networks_RH_Vis_11	0.393402	low_low
	sub-1	sub-2	7Networks_RH_Vis_12	0.448211	low_low
	sub-1	sub-2	7Networks_RH_Vis_13	0.194813	low_low
	sub-1	sub-2	7Networks_RH_Vis_14	0.238101	low_low
	sub-1	sub-2	7Networks_RH_Vis_15	0.400884	low_low
	sub-1	sub-2	7Networks_RH_SomMot_1	0.322565	low_low
	sub-1	sub-2	7Networks_RH_SomMot_2	0.521961	low_low
	sub-1	sub-2	7Networks_RH_SomMot_3	0.0221441	low_low
	sub-1	sub-2	7Networks_RH_SomMot_4	0.00809336	low_low
	sub-1	sub-2	7Networks_RH_SomMot_5	0.0347321	low_low
	sub-1	sub-2	7Networks_RH_SomMot_6	0.0118711	low_low
	sub-1	sub-2	7Networks_RH_SomMot_7	0.0132211	low_low
	sub-1	sub-2	7Networks_RH_SomMot_8	0.023049	low_low
	sub-1	sub-2	7Networks_RH_SomMot_9	-0.0328204	low_low
	sub-1	sub-2	7Networks_RH_SomMot_10	-0.0534049	low_low
	sub-1	sub-2	7Networks_RH_SomMot_11	0.0267439	low_low
	sub-1	sub-2	7Networks_RH_SomMot_12	0.0180265	low_low
	sub-1	sub-2	7Networks_RH_SomMot_13	0.0753175	low_low
	sub-1	sub-2	7Networks_RH_SomMot_14	0.00507959	low_low
	sub-1	sub-2	7Networks_RH_SomMot_15	-0.0304269	low_low
	sub-1	sub-2	7Networks_RH_SomMot_16	0.0767256	low_low
	sub-1	sub-2	7Networks_RH_SomMot_17	0.0253665	low_low
	sub-1	sub-2	7Networks_RH_SomMot_18	0.0981544	low_low
	sub-1	sub-2	7Networks_RH_SomMot_19	0.0820622	low_low
	sub-1	sub-2	7Networks_RH_DorsAttn_Post_1	0.293014	low_low
	sub-1	sub-2	7Networks_RH_DorsAttn_Post_2	0.263712	low_low
	sub-1	sub-2	7Networks_RH_DorsAttn_Post_3	-0.000225	low_low
	sub-1	sub-2	7Networks_RH_DorsAttn_Post_4	0.0775043	low_low
	sub-1	sub-2	7Networks_RH_DorsAttn_Post_5	0.0945326	low_low
	sub-1	sub-2	7Networks_RH_DorsAttn_Post_6	0.102492	low_low
	sub-1	sub-2	7Networks_RH_DorsAttn_Post_7	0.236077	low_low
	sub-1	sub-2	7Networks_RH_DorsAttn_Post_8	0.184501	low_low
	sub-1	sub-2	7Networks_RH_DorsAttn_Post_9	0.208736	low_low
	sub-1	sub-2	7Networks_RH_DorsAttn_Post_10	0.0868084	low_low
	sub-1	sub-2	7Networks_RH_DorsAttn_FEF_1	0.176301	low_low
	sub-1	sub-2	7Networks_RH_DorsAttn_FEF_2	0.16415	low_low
	sub-1	sub-2	7Networks_RH_DorsAttn_PrCv_1	0.139586	low_low
	sub-1	sub-2	7Networks_RH_SalVentAttn_TempOccPar_1	0.371677	low_low
	sub-1	sub-2	7Networks_RH_SalVentAttn_TempOccPar_2	0.349552	low_low
	sub-1	sub-2	7Networks_RH_SalVentAttn_TempOccPar_3	0.0796614	low_low
	sub-1	sub-2	7Networks_RH_SalVentAttn_PrC_1	0.0839061	low_low
	sub-1	sub-2	7Networks_RH_SalVentAttn_FrOper_1	0.0963445	low_low
	sub-1	sub-2	7Networks_RH_SalVentAttn_FrOper_2	0.116289	low_low
	sub-1	sub-2	7Networks_RH_SalVentAttn_FrOper_3	0.0414276	low_low
	sub-1	sub-2	7Networks_RH_SalVentAttn_FrOper_4	0.0267195	low_low
	sub-1	sub-2	7Networks_RH_SalVentAttn_Med_1	0.012252	low_low
	sub-1	sub-2	7Networks_RH_SalVentAttn_Med_2	0.10047	low_low
	sub-1	sub-2	7Networks_RH_SalVentAttn_Med_3	0.0480914	low_low
	sub-1	sub-2	7Networks_RH_Limbic_OFC_1	0.0213678	low_low
	sub-1	sub-2	7Networks_RH_Limbic_OFC_2	0.0268065	low_low
	sub-1	sub-2	7Networks_RH_Limbic_OFC_3	0.0724425	low_low
	sub-1	sub-2	7Networks_RH_Limbic_TempPole_1	0.117684	low_low
	sub-1	sub-2	7Networks_RH_Limbic_TempPole_2	0.0109943	low_low
	sub-1	sub-2	7Networks_RH_Limbic_TempPole_3	0.0359056	low_low
	sub-1	sub-2	7Networks_RH_Cont_Par_1	0.124003	low_low
	sub-1	sub-2	7Networks_RH_Cont_Par_2	0.102463	low_low
	sub-1	sub-2	7Networks_RH_Cont_Par_3	0.113756	low_low
	sub-1	sub-2	7Networks_RH_Cont_Temp_1	0.138648	low_low
	sub-1	sub-2	7Networks_RH_Cont_PFCv_1	0.0249881	low_low
	sub-1	sub-2	7Networks_RH_Cont_PFCl_1	-0.0365221	low_low
	sub-1	sub-2	7Networks_RH_Cont_PFCl_2	-0.0252333	low_low
	sub-1	sub-2	7Networks_RH_Cont_PFCl_3	0.0508139	low_low
	sub-1	sub-2	7Networks_RH_Cont_PFCl_4	0.105599	low_low
	sub-1	sub-2	7Networks_RH_Cont_PFCl_5	-0.0058579	low_low
	sub-1	sub-2	7Networks_RH_Cont_PFCl_6	-0.0420263	low_low
	sub-1	sub-2	7Networks_RH_Cont_PFCl_7	0.0597949	low_low
	sub-1	sub-2	7Networks_RH_Cont_pCun_1	0.245769	low_low
	sub-1	sub-2	7Networks_RH_Cont_PFCmp_1	0.183618	low_low
	sub-1	sub-2	7Networks_RH_Cont_PFCmp_2	0.0716586	low_low
	sub-1	sub-2	7Networks_RH_Cont_PFCmp_3	-0.0017163	low_low
	sub-1	sub-2	7Networks_RH_Cont_PFCmp_4	0.0172243	low_low
	sub-1	sub-2	7Networks_RH_Default_Par_1	0.0197492	low_low
	sub-1	sub-2	7Networks_RH_Default_Par_2	0.224812	low_low
	sub-1	sub-2	7Networks_RH_Default_Par_3	0.142376	low_low
	sub-1	sub-2	7Networks_RH_Default_Temp_1	0.186607	low_low
	sub-1	sub-2	7Networks_RH_Default_Temp_2	0.164108	low_low
	sub-1	sub-2	7Networks_RH_Default_Temp_3	0.384218	low_low
	sub-1	sub-2	7Networks_RH_Default_Temp_4	0.214538	low_low
	sub-1	sub-2	7Networks_RH_Default_Temp_5	0.487137	low_low
	sub-1	sub-2	7Networks_RH_Default_PFCv_1	0.0601047	low_low
	sub-1	sub-2	7Networks_RH_Default_PFCm_1	0.00449614	low_low
	sub-1	sub-2	7Networks_RH_Default_PFCm_2	-0.018068	low_low
	sub-1	sub-2	7Networks_RH_Default_PFCm_3	0.00762405	low_low
	sub-1	sub-2	7Networks_RH_Default_PFCm_4	0.111414	low_low
	sub-1	sub-2	7Networks_RH_Default_PFCm_5	0.104399	low_low
	sub-1	sub-2	7Networks_RH_Default_PFCm_6	0.0388956	low_low
	sub-1	sub-2	7Networks_RH_Default_PFCm_7	0.0173395	low_low
	sub-1	sub-2	7Networks_RH_Default_PCC_1	0.152442	low_low
	sub-1	sub-2	7Networks_RH_Default_PCC_2	0.164117	low_low
	sub-1	sub-2	7Networks_RH_Default_PCC_3	0.130275	low_low
	sub-1	sub-2	R_Hippocampus	0.168513	low_low
	sub-1	sub-2	R_Amygdala	0.00527206	low_low
	sub-1	sub-2	R_Accumbens	0.0196819	low_low
	sub-1	sub-2	L_Thalamus	0.00128694	low_low
	sub-1	sub-2	L_Caudate	-0.0043783	low_low
	sub-1	sub-2	L_Putamen	0.040608	low_low
	sub-1	sub-2	L_Pallidum	-0.0856579	low_low
	sub-1	sub-2	L_Hippocampus	0.00459816	low_low
	sub-1	sub-2	L_Amygdala	0.11071	low_low
	sub-1	sub-2	L_Accumbens	0.00565935	low_low
	sub-1	sub-2	R_Thalamus	0.00971669	low_low
	sub-1	sub-2	R_Caudate	0.0536181	low_low
	sub-1	sub-2	R_Putamen	-0.010162	low_low
	sub-1	sub-2	R_Pallidum	-0.0964717	low_low
	sub-1	sub-3	7Networks_LH_Default_PFC_2	0.0576203	low_low
	sub-1	sub-3	7Networks_LH_Default_PFC_3	0.0925496	low_low
	sub-1	sub-3	7Networks_LH_Default_PFC_4	0.0305431	low_low
	sub-1	sub-3	7Networks_LH_Default_PFC_1	0.00419303	low_low
	sub-1	sub-3	7Networks_LH_Default_PCC_1	0.148563	low_low
	sub-1	sub-3	7Networks_LH_Default_PCC_2	0.0693388	low_low
	sub-1	sub-3	7Networks_LH_Default_PCC_3	0.0375026	low_low
	sub-1	sub-3	7Networks_LH_Default_PCC_4	0.0931679	low_low
	sub-1	sub-3	7Networks_LH_Default_PFC_5	0.123104	low_low
	sub-1	sub-3	7Networks_LH_Default_PFC_6	0.0518773	low_low
	sub-1	sub-3	7Networks_LH_Default_PFC_7	0.0444114	low_low
	sub-1	sub-3	7Networks_LH_Default_PFC_8	0.0702249	low_low
	sub-1	sub-3	7Networks_LH_Default_PFC_9	0.065558	low_low
	sub-1	sub-3	7Networks_LH_Default_PFC_10	0.0746381	low_low
	sub-1	sub-3	7Networks_LH_Default_PFC_11	0.0508909	low_low
	sub-1	sub-3	7Networks_LH_Default_PFC_12	0.113573	low_low
	sub-1	sub-3	7Networks_LH_Default_PFC_13	0.138787	low_low
	sub-1	sub-3	7Networks_RH_SomMot_8	0.0808604	low_low
	sub-1	sub-3	7Networks_RH_SomMot_9	0.0626354	low_low
	sub-1	sub-3	7Networks_RH_SomMot_10	0.0084291	low_low
	sub-1	sub-3	7Networks_RH_SomMot_11	0.0243991	low_low
	sub-1	sub-3	7Networks_RH_SomMot_12	0.0219117	low_low
	sub-1	sub-3	7Networks_RH_SomMot_13	0.0372301	low_low
	sub-1	sub-3	7Networks_RH_SomMot_14	0.00068224	low_low
	sub-1	sub-3	7Networks_RH_SomMot_15	0.0254109	low_low
	sub-1	sub-3	7Networks_RH_SomMot_16	0.0419059	low_low
	sub-1	sub-3	7Networks_RH_SomMot_17	0.042807	low_low
	sub-1	sub-3	7Networks_RH_SomMot_18	0.0953759	low_low
	sub-1	sub-3	7Networks_RH_SomMot_19	0.0941867	low_low
	sub-1	sub-3	7Networks_RH_DorsAttn_Post_1	0.323918	low_low
	sub-1	sub-3	7Networks_RH_DorsAttn_Post_2	0.235143	low_low
	sub-1	sub-3	7Networks_RH_DorsAttn_Post_3	0.0129404	low_low
	sub-1	sub-3	7Networks_RH_DorsAttn_Post_4	0.174419	low_low
	sub-1	sub-3	7Networks_RH_DorsAttn_Post_5	0.108012	low_low
	sub-1	sub-3	7Networks_RH_DorsAttn_Post_6	0.19938	low_low
	sub-1	sub-3	7Networks_RH_DorsAttn_Post_7	0.0851654	low_low
	sub-1	sub-3	7Networks_RH_DorsAttn_Post_8	0.283991	low_low
	sub-1	sub-3	7Networks_RH_DorsAttn_Post_9	0.138975	low_low
	sub-1	sub-3	7Networks_RH_DorsAttn_Post_10	0.117543	low_low
	sub-1	sub-3	7Networks_RH_DorsAttn_FEF_1	0.131553	low_low
	sub-1	sub-3	7Networks_RH_DorsAttn_FEF_2	0.0728852	low_low
	sub-1	sub-3	7Networks_RH_DorsAttn_PrCv_1	0.0846005	low_low
	sub-1	sub-3	7Networks_RH_SalVentAttn_TempOccPar_1	0.28439	low_low
	sub-1	sub-3	7Networks_RH_SalVentAttn_TempOccPar_2	0.241205	low_low
	sub-1	sub-3	7Networks_RH_SalVentAttn_TempOccPar_3	0.10349	low_low
	sub-1	sub-3	7Networks_RH_SalVentAttn_PrC_1	0.185781	low_low
	sub-1	sub-3	7Networks_RH_SalVentAttn_FrOper_1	0.0778143	low_low
	sub-1	sub-3	7Networks_RH_SalVentAttn_FrOper_2	0.00884488	low_low
	sub-1	sub-3	7Networks_RH_SalVentAttn_FrOper_3	0.104307	low_low
	sub-1	sub-3	7Networks_RH_SalVentAttn_FrOper_4	0.0240962	low_low
	sub-1	sub-3	7Networks_RH_SalVentAttn_Med_1	0.0316722	low_low
	sub-1	sub-3	7Networks_RH_SalVentAttn_Med_2	0.028146	low_low
	sub-1	sub-3	7Networks_RH_SalVentAttn_Med_3	0.106224	low_low
	sub-1	sub-3	7Networks_RH_Limbic_OFC_1	0.00724771	low_low
	sub-1	sub-3	7Networks_RH_Limbic_OFC_2	-0.035147	low_low
	sub-1	sub-3	7Networks_RH_Limbic_OFC_3	0.0827883	low_low
	sub-1	sub-3	7Networks_RH_Limbic_TempPole_1	0.0163127	low_low
	sub-1	sub-3	7Networks_RH_Limbic_TempPole_2	0.122824	low_low
	sub-1	sub-3	7Networks_RH_Limbic_TempPole_3	-0.0297281	low_low
	sub-1	sub-3	7Networks_RH_Cont_Par_1	0.0981391	low_low
	sub-1	sub-3	7Networks_RH_Cont_Par_2	0.217486	low_low
	sub-1	sub-3	7Networks_RH_Cont_Par_3	0.14912	low_low
	sub-1	sub-3	7Networks_RH_Cont_Temp_1	0.053623	low_low
	sub-1	sub-3	7Networks_RH_Cont_PFCv_1	0.00131545	low_low
	sub-1	sub-3	7Networks_RH_Cont_PFCl_1	0.0528763	low_low
	sub-1	sub-3	7Networks_RH_Cont_PFCl_2	0.133958	low_low
	sub-1	sub-3	7Networks_RH_Cont_PFCl_3	0.0842116	low_low
	sub-1	sub-3	7Networks_RH_Cont_PFCl_4	0.104679	low_low
	sub-1	sub-3	7Networks_RH_Cont_PFCl_5	0.0707308	low_low
	sub-1	sub-3	7Networks_RH_Cont_PFCl_6	0.13435	low_low
	sub-1	sub-3	7Networks_RH_Cont_PFCl_7	0.164905	low_low
	sub-1	sub-3	7Networks_RH_Cont_pCun_1	0.165322	low_low
	sub-1	sub-3	7Networks_RH_Cont_PFCmp_1	0.168796	low_low
	sub-1	sub-3	7Networks_RH_Cont_PFCmp_2	-0.0069501	low_low
	sub-1	sub-3	7Networks_RH_Cont_PFCmp_3	0.0396433	low_low
	sub-1	sub-3	7Networks_RH_Cont_PFCmp_4	0.133085	low_low
	sub-1	sub-3	7Networks_RH_Default_Par_1	0.117887	low_low
	sub-1	sub-3	7Networks_RH_Default_Par_2	0.00359732	low_low
	sub-1	sub-3	7Networks_RH_Default_Par_3	-0.0025041	low_low
	sub-1	sub-3	7Networks_RH_Default_Temp_1	0.126163	low_low
	sub-1	sub-3	7Networks_RH_Default_Temp_2	0.0431363	low_low
	sub-1	sub-3	7Networks_RH_Default_Temp_3	0.425582	low_low
	sub-1	sub-3	7Networks_RH_Default_Temp_4	0.278475	low_low
	sub-1	sub-3	7Networks_RH_Default_Temp_5	0.468343	low_low
	sub-1	sub-3	7Networks_RH_Default_PFCv_1	0.0184784	low_low
	sub-1	sub-3	7Networks_RH_Default_PFCm_1	0.0425412	low_low
	sub-1	sub-3	7Networks_RH_Default_PFCm_2	0.0792149	low_low
	sub-1	sub-3	7Networks_RH_Default_PFCm_3	-0.0288422	low_low
	sub-1	sub-3	7Networks_RH_Default_PFCm_4	0.0547147	low_low
	sub-1	sub-3	7Networks_RH_Default_PFCm_5	0.0648334	low_low
	sub-1	sub-3	7Networks_RH_Default_PFCm_6	0.126975	low_low
	sub-1	sub-3	7Networks_RH_Default_PFCm_7	0.151311	low_low
	sub-1	sub-3	7Networks_RH_Default_PCC_1	0.139992	low_low
	sub-1	sub-3	7Networks_RH_Default_PCC_2	0.0792154	low_low
	sub-1	sub-3	7Networks_RH_Default_PCC_3	0.10419	low_low
	sub-1	sub-3	7Networks_LH_Default_Temp_5	0.338954	low_low
	sub-1	sub-3	7Networks_LH_Default_Temp_6	0.00744465	low_low
	sub-1	sub-3	7Networks_LH_Default_Temp_7	0.0836293	low_low
	sub-1	sub-3	7Networks_LH_Default_Temp_8	0.144853	low_low
	sub-1	sub-3	7Networks_LH_Default_Temp_9	0.135596	low_low
	sub-1	sub-3	L_Accumbens	-0.021948	low_low
	sub-1	sub-3	L_Amygdala	0.0441629	low_low
	sub-1	sub-3	L_Caudate	0.00176602	low_low
	sub-1	sub-3	L_Hippocampus	0.0773836	low_low
	sub-1	sub-3	L_Pallidum	-0.0597669	low_low
	sub-1	sub-3	L_Putamen	-0.0536183	low_low
	sub-1	sub-3	L_Thalamus	-0.0445872	low_low
	sub-1	sub-3	R_Accumbens	-0.0622777	low_low
	sub-1	sub-3	R_Amygdala	0.0900042	low_low
	sub-1	sub-3	R_Caudate	0.0702948	low_low
	sub-1	sub-3	R_Hippocampus	0.124919	low_low
	sub-1	sub-3	R_Pallidum	-0.0469685	low_low
	sub-1	sub-3	R_Putamen	0.0443682	low_low
	sub-1	sub-3	R_Thalamus	0.0267113	low_low
	sub-1	sub-3	7Networks_LH_SomMot_3	0.117601	low_low
	sub-1	sub-3	7Networks_LH_SomMot_4	0.0635645	low_low
	sub-1	sub-3	7Networks_LH_Default_PHC_1	0.22201	low_low
	sub-1	sub-3	7Networks_RH_Vis_2	0.372737	low_low
	sub-1	sub-3	7Networks_RH_Vis_3	0.511563	low_low
	sub-1	sub-3	7Networks_RH_Vis_4	0.42607	low_low
	sub-1	sub-3	7Networks_RH_Vis_5	0.5184	low_low
	sub-1	sub-3	7Networks_RH_Vis_6	0.372565	low_low
	sub-1	sub-3	7Networks_RH_Vis_7	0.213145	low_low
	sub-1	sub-3	7Networks_RH_Vis_8	0.323028	low_low
	sub-1	sub-3	7Networks_RH_Vis_9	0.409709	low_low
	sub-1	sub-3	7Networks_RH_Vis_10	0.218176	low_low
	sub-1	sub-3	7Networks_RH_Vis_11	0.435661	low_low
	sub-1	sub-3	7Networks_RH_Vis_12	0.447566	low_low
	sub-1	sub-3	7Networks_RH_Vis_13	0.31416	low_low
	sub-1	sub-3	7Networks_RH_Vis_14	0.127955	low_low
	sub-1	sub-3	7Networks_RH_Vis_15	0.351805	low_low
	sub-1	sub-3	7Networks_RH_SomMot_1	0.391715	low_low
	sub-1	sub-3	7Networks_RH_SomMot_2	0.4197	low_low
	sub-1	sub-3	7Networks_RH_SomMot_3	0.0460813	low_low
	sub-1	sub-3	7Networks_RH_SomMot_4	0.116237	low_low
	sub-1	sub-3	7Networks_RH_SomMot_5	0.0680273	low_low
	sub-1	sub-3	7Networks_RH_SomMot_6	0.0476357	low_low
	sub-1	sub-3	7Networks_RH_SomMot_7	0.00949137	low_low
	sub-1	sub-3	7Networks_LH_Vis_1	0.457628	low_low
	sub-1	sub-3	7Networks_LH_Vis_2	0.4365	low_low
	sub-1	sub-3	7Networks_LH_Vis_3	0.352052	low_low
	sub-1	sub-3	7Networks_LH_Vis_4	0.308228	low_low
	sub-1	sub-3	7Networks_LH_Vis_5	0.278596	low_low
	sub-1	sub-3	7Networks_LH_Vis_6	0.189191	low_low
	sub-1	sub-3	7Networks_LH_Vis_7	0.427494	low_low
	sub-1	sub-3	7Networks_LH_Vis_8	0.297538	low_low
	sub-1	sub-3	7Networks_LH_Vis_9	0.285566	low_low
	sub-1	sub-3	7Networks_LH_Vis_10	0.321097	low_low
	sub-1	sub-3	7Networks_LH_Vis_11	0.344851	low_low
	sub-1	sub-3	7Networks_LH_Vis_12	0.219984	low_low
	sub-1	sub-3	7Networks_LH_Vis_13	0.370051	low_low
	sub-1	sub-3	7Networks_LH_Vis_14	0.429802	low_low
	sub-1	sub-3	7Networks_LH_SomMot_1	0.153767	low_low
	sub-1	sub-3	7Networks_LH_SomMot_2	0.454376	low_low
	sub-1	sub-3	7Networks_LH_Limbic_OFC_2	0.0022204	low_low
	sub-1	sub-3	7Networks_LH_Limbic_TempPole_1	0.0915692	low_low
	sub-1	sub-3	7Networks_LH_SomMot_5	0.0422742	low_low
	sub-1	sub-3	7Networks_LH_SomMot_6	-0.0168002	low_low
	sub-1	sub-3	7Networks_LH_SomMot_7	0.0577149	low_low
	sub-1	sub-3	7Networks_LH_SomMot_8	-0.0194396	low_low
	sub-1	sub-3	7Networks_LH_SomMot_9	-0.0251743	low_low
	sub-1	sub-3	7Networks_LH_SomMot_10	-0.0079131	low_low
	sub-1	sub-3	7Networks_LH_SomMot_11	0.0552412	low_low
	sub-1	sub-3	7Networks_LH_SomMot_12	0.00129555	low_low
	sub-1	sub-3	7Networks_LH_SomMot_13	-0.0393164	low_low
	sub-1	sub-3	7Networks_LH_SomMot_14	0.0396294	low_low
	sub-1	sub-3	7Networks_LH_SomMot_15	0.048124	low_low
	sub-1	sub-3	7Networks_LH_SomMot_16	0.00789595	low_low
	sub-1	sub-3	7Networks_LH_DorsAttn_Post_1	0.275617	low_low
	sub-1	sub-3	7Networks_LH_DorsAttn_Post_2	0.14939	low_low
	sub-1	sub-3	7Networks_LH_DorsAttn_Post_3	0.258987	low_low
	sub-1	sub-3	7Networks_LH_DorsAttn_Post_4	0.108602	low_low
	sub-1	sub-3	7Networks_LH_DorsAttn_Post_5	0.0300085	low_low
	sub-1	sub-3	7Networks_LH_DorsAttn_Post_6	0.14259	low_low
	sub-1	sub-3	7Networks_LH_DorsAttn_Post_7	0.255157	low_low
	sub-1	sub-3	7Networks_LH_DorsAttn_Post_8	0.188049	low_low
	sub-1	sub-3	7Networks_LH_DorsAttn_Post_9	0.0299058	low_low
	sub-1	sub-3	7Networks_LH_DorsAttn_Post_10	0.144106	low_low
	sub-1	sub-3	7Networks_LH_DorsAttn_FEF_1	0.130816	low_low
	sub-1	sub-3	7Networks_LH_DorsAttn_FEF_2	0.152039	low_low
	sub-1	sub-3	7Networks_LH_DorsAttn_PrCv_1	0.164509	low_low
	sub-1	sub-3	7Networks_LH_SalVentAttn_ParOper_1	0.26144	low_low
	sub-1	sub-3	7Networks_LH_SalVentAttn_ParOper_2	0.0808416	low_low
	sub-1	sub-3	7Networks_LH_SalVentAttn_ParOper_3	0.128986	low_low
	sub-1	sub-3	7Networks_LH_SalVentAttn_FrOper_1	0.0434547	low_low
	sub-1	sub-3	7Networks_LH_SalVentAttn_FrOper_2	0.0520726	low_low
	sub-1	sub-3	7Networks_LH_SalVentAttn_FrOper_3	0.0286418	low_low
	sub-1	sub-3	7Networks_LH_SalVentAttn_FrOper_4	0.0560803	low_low
	sub-1	sub-3	7Networks_LH_SalVentAttn_PFCl_1	0.143702	low_low
	sub-1	sub-3	7Networks_LH_SalVentAttn_Med_1	0.0805606	low_low
	sub-1	sub-3	7Networks_LH_SalVentAttn_Med_2	0.0795117	low_low
	sub-1	sub-3	7Networks_RH_Vis_1	0.269466	low_low
	sub-1	sub-3	7Networks_LH_SalVentAttn_Med_3	0.101775	low_low
	sub-1	sub-3	7Networks_LH_Limbic_OFC_1	0.0446859	low_low
	sub-1	sub-3	7Networks_LH_Cont_PFCl_5	0.110354	low_low
	sub-1	sub-3	7Networks_LH_Cont_PFCl_6	0.205081	low_low
	sub-1	sub-3	7Networks_LH_Limbic_TempPole_2	0.0787007	low_low
	sub-1	sub-3	7Networks_LH_Limbic_TempPole_3	0.0721383	low_low
	sub-1	sub-3	7Networks_LH_Limbic_TempPole_4	0.0818729	low_low
	sub-1	sub-3	7Networks_LH_Cont_Par_1	0.123508	low_low
	sub-1	sub-3	7Networks_LH_Cont_Par_2	0.0812752	low_low
	sub-1	sub-3	7Networks_LH_Cont_Par_3	0.152538	low_low
	sub-1	sub-3	7Networks_LH_Cont_Temp_1	0.163409	low_low
	sub-1	sub-3	7Networks_LH_Cont_PFCl_1	0.00825079	low_low
	sub-1	sub-3	7Networks_LH_Cont_PFCl_2	0.132012	low_low
	sub-1	sub-3	7Networks_LH_Cont_PFCl_3	0.14876	low_low
	sub-1	sub-3	7Networks_LH_Cont_PFCl_4	0.0518853	low_low
	sub-1	sub-3	7Networks_LH_Cont_Cing_2	-0.0036852	low_low
	sub-1	sub-3	7Networks_LH_Default_Temp_1	0.0891885	low_low
	sub-1	sub-3	7Networks_LH_Cont_pCun_1	0.179226	low_low
	sub-1	sub-3	7Networks_LH_Cont_Cing_1	0.144387	low_low
	sub-1	sub-3	7Networks_LH_Default_Temp_4	0.319425	low_low
	sub-1	sub-3	7Networks_LH_Default_Temp_2	0.0362519	low_low
	sub-1	sub-3	7Networks_LH_Default_Temp_3	0.301959	low_low
	sub-2	sub-3	7Networks_LH_DorsAttn_Post_5	0.197475	low_low
	sub-2	sub-3	7Networks_LH_DorsAttn_Post_6	0.182204	low_low
	sub-2	sub-3	7Networks_LH_DorsAttn_Post_7	0.212581	low_low
	sub-2	sub-3	7Networks_LH_DorsAttn_Post_8	0.191929	low_low
	sub-2	sub-3	7Networks_LH_DorsAttn_Post_9	0.158522	low_low
	sub-2	sub-3	7Networks_LH_DorsAttn_Post_10	0.130576	low_low
	sub-2	sub-3	7Networks_LH_DorsAttn_FEF_1	0.151484	low_low
	sub-2	sub-3	7Networks_LH_DorsAttn_FEF_2	0.139402	low_low
	sub-2	sub-3	7Networks_LH_DorsAttn_PrCv_1	0.141391	low_low
	sub-2	sub-3	7Networks_LH_SalVentAttn_ParOper_1	0.208209	low_low
	sub-2	sub-3	7Networks_LH_SalVentAttn_ParOper_2	0.109058	low_low
	sub-2	sub-3	7Networks_LH_SalVentAttn_ParOper_3	0.113558	low_low
	sub-2	sub-3	7Networks_LH_SalVentAttn_FrOper_1	0.0956118	low_low
	sub-2	sub-3	7Networks_LH_SalVentAttn_FrOper_2	0.0462417	low_low
	sub-2	sub-3	7Networks_LH_SalVentAttn_FrOper_3	0.121411	low_low
	sub-2	sub-3	7Networks_LH_SalVentAttn_FrOper_4	0.0482521	low_low
	sub-2	sub-3	7Networks_LH_SalVentAttn_PFCl_1	0.032176	low_low
	sub-2	sub-3	7Networks_LH_SalVentAttn_Med_1	0.115898	low_low
	sub-2	sub-3	7Networks_LH_SalVentAttn_Med_2	0.123286	low_low
	sub-2	sub-3	7Networks_RH_Vis_1	0.194639	low_low
	sub-2	sub-3	7Networks_LH_SalVentAttn_Med_3	0.12016	low_low
	sub-2	sub-3	7Networks_LH_Limbic_OFC_1	-0.0009776	low_low
	sub-2	sub-3	7Networks_LH_Limbic_OFC_2	0.0492592	low_low
	sub-2	sub-3	7Networks_LH_Limbic_TempPole_1	-0.0567794	low_low
	sub-2	sub-3	7Networks_LH_Limbic_TempPole_2	0.0023649	low_low
	sub-2	sub-3	7Networks_LH_Limbic_TempPole_3	0.0201118	low_low
	sub-2	sub-3	7Networks_LH_Limbic_TempPole_4	0.0981661	low_low
	sub-2	sub-3	7Networks_LH_Cont_Par_1	0.0976934	low_low
	sub-2	sub-3	7Networks_LH_Cont_Par_2	0.0360821	low_low
	sub-2	sub-3	7Networks_LH_Cont_Par_3	0.203142	low_low
	sub-2	sub-3	7Networks_LH_Cont_Temp_1	0.112949	low_low
	sub-2	sub-3	7Networks_LH_Cont_PFCl_1	-0.0429004	low_low
	sub-2	sub-3	7Networks_LH_Cont_PFCl_2	-0.0216168	low_low
	sub-2	sub-3	7Networks_LH_Cont_PFCl_3	0.0851652	low_low
	sub-2	sub-3	7Networks_LH_Cont_PFCl_4	0.072553	low_low
	sub-2	sub-3	7Networks_LH_Cont_PFCl_5	0.149322	low_low
	sub-2	sub-3	7Networks_LH_Cont_PFCl_6	0.0503615	low_low
	sub-2	sub-3	7Networks_LH_Cont_pCun_1	0.167145	low_low
	sub-2	sub-3	7Networks_LH_Cont_Cing_1	-0.0436944	low_low
	sub-2	sub-3	7Networks_LH_Cont_Cing_2	0.0750711	low_low
	sub-2	sub-3	7Networks_LH_Default_Temp_1	0.0941922	low_low
	sub-2	sub-3	7Networks_LH_Default_Temp_2	-0.0182307	low_low
	sub-2	sub-3	7Networks_LH_Default_Temp_3	0.290889	low_low
	sub-2	sub-3	7Networks_LH_Default_Temp_4	0.339656	low_low
	sub-2	sub-3	7Networks_LH_Default_Temp_5	0.341606	low_low
	sub-2	sub-3	7Networks_LH_Default_Temp_6	0.126529	low_low
	sub-2	sub-3	7Networks_LH_Default_Temp_7	0.0402436	low_low
	sub-2	sub-3	7Networks_LH_Default_Temp_8	0.114092	low_low
	sub-2	sub-3	7Networks_LH_Default_Temp_9	0.103071	low_low
	sub-2	sub-3	7Networks_LH_Default_PFC_1	0.0906389	low_low
	sub-2	sub-3	7Networks_LH_Default_PFC_2	0.00505322	low_low
	sub-2	sub-3	7Networks_LH_Default_PFC_3	0.084138	low_low
	sub-2	sub-3	7Networks_LH_Default_PFC_4	0.0737202	low_low
	sub-2	sub-3	7Networks_LH_Default_PFC_5	0.200606	low_low
	sub-2	sub-3	7Networks_LH_Default_PFC_6	0.0441209	low_low
	sub-2	sub-3	7Networks_LH_Default_PFC_7	0.118956	low_low
	sub-2	sub-3	7Networks_LH_Default_PFC_8	-0.0006235	low_low
	sub-2	sub-3	7Networks_LH_Default_PFC_9	0.119421	low_low
	sub-2	sub-3	7Networks_LH_Default_PFC_10	0.0304439	low_low
	sub-2	sub-3	7Networks_LH_Default_PFC_11	-0.0029727	low_low
	sub-2	sub-3	7Networks_LH_Default_PFC_12	0.0322138	low_low
	sub-2	sub-3	7Networks_LH_Default_PFC_13	0.117336	low_low
	sub-2	sub-3	7Networks_LH_Default_PCC_1	0.116713	low_low
	sub-2	sub-3	7Networks_LH_Default_PCC_2	0.0732075	low_low
	sub-2	sub-3	7Networks_LH_Default_PCC_3	-0.0159909	low_low
	sub-2	sub-3	7Networks_LH_Default_PCC_4	0.0489977	low_low
	sub-2	sub-3	7Networks_LH_Default_PHC_1	0.192112	low_low
	sub-2	sub-3	7Networks_RH_Vis_2	0.327942	low_low
	sub-2	sub-3	7Networks_RH_Vis_3	0.426479	low_low
	sub-2	sub-3	7Networks_RH_Vis_4	0.318806	low_low
	sub-2	sub-3	7Networks_RH_Vis_5	0.379201	low_low
	sub-2	sub-3	7Networks_RH_Vis_6	0.288548	low_low
	sub-2	sub-3	7Networks_RH_Vis_7	0.0779817	low_low
	sub-2	sub-3	7Networks_RH_Vis_8	0.258382	low_low
	sub-2	sub-3	7Networks_RH_Vis_9	0.249001	low_low
	sub-2	sub-3	7Networks_RH_Vis_10	0.0309105	low_low
	sub-2	sub-3	7Networks_RH_Vis_11	0.335876	low_low
	sub-2	sub-3	7Networks_RH_Vis_12	0.378747	low_low
	sub-2	sub-3	7Networks_RH_Vis_13	0.094432	low_low
	sub-2	sub-3	7Networks_RH_Vis_14	0.14541	low_low
	sub-2	sub-3	7Networks_RH_Vis_15	0.348366	low_low
	sub-2	sub-3	7Networks_RH_SomMot_1	0.362119	low_low
	sub-2	sub-3	7Networks_RH_SomMot_2	0.438434	low_low
	sub-2	sub-3	7Networks_RH_SomMot_3	-0.0325902	low_low
	sub-2	sub-3	7Networks_RH_SomMot_4	0.0565613	low_low
	sub-2	sub-3	7Networks_LH_SomMot_7	0.0738006	low_low
	sub-2	sub-3	7Networks_LH_SomMot_6	-0.0553153	low_low
	sub-2	sub-3	7Networks_LH_Vis_1	0.417177	low_low
	sub-2	sub-3	7Networks_LH_Vis_2	0.430526	low_low
	sub-2	sub-3	7Networks_LH_Vis_3	0.284755	low_low
	sub-2	sub-3	7Networks_LH_Vis_4	0.223486	low_low
	sub-2	sub-3	7Networks_LH_Vis_5	0.227236	low_low
	sub-2	sub-3	7Networks_LH_Vis_6	0.149219	low_low
	sub-2	sub-3	7Networks_LH_Vis_7	0.312406	low_low
	sub-2	sub-3	7Networks_LH_Vis_8	0.262414	low_low
	sub-2	sub-3	7Networks_LH_Vis_9	0.243472	low_low
	sub-2	sub-3	7Networks_LH_Vis_10	0.129341	low_low
	sub-2	sub-3	7Networks_LH_Vis_11	0.25687	low_low
	sub-2	sub-3	7Networks_LH_Vis_12	0.00514946	low_low
	sub-2	sub-3	7Networks_LH_Vis_13	0.192776	low_low
	sub-2	sub-3	7Networks_LH_Vis_14	0.349873	low_low
	sub-2	sub-3	7Networks_LH_SomMot_1	0.355082	low_low
	sub-2	sub-3	7Networks_LH_SomMot_2	0.526934	low_low
	sub-2	sub-3	7Networks_LH_SomMot_3	0.0610019	low_low
	sub-2	sub-3	7Networks_LH_SomMot_4	0.105808	low_low
	sub-2	sub-3	7Networks_LH_SomMot_5	0.0810606	low_low
	sub-2	sub-3	7Networks_RH_DorsAttn_Post_7	0.14618	low_low
	sub-2	sub-3	7Networks_RH_DorsAttn_Post_8	0.27448	low_low
	sub-2	sub-3	7Networks_LH_SomMot_8	0.113335	low_low
	sub-2	sub-3	7Networks_LH_SomMot_9	0.104226	low_low
	sub-2	sub-3	7Networks_LH_SomMot_10	-0.041493	low_low
	sub-2	sub-3	7Networks_LH_SomMot_11	0.14136	low_low
	sub-2	sub-3	7Networks_LH_SomMot_12	0.0395392	low_low
	sub-2	sub-3	7Networks_LH_SomMot_13	0.039555	low_low
	sub-2	sub-3	7Networks_LH_SomMot_14	0.0235279	low_low
	sub-2	sub-3	7Networks_LH_SomMot_15	-0.0079522	low_low
	sub-2	sub-3	7Networks_LH_SomMot_16	0.104531	low_low
	sub-2	sub-3	7Networks_LH_DorsAttn_Post_1	0.30291	low_low
	sub-2	sub-3	7Networks_LH_DorsAttn_Post_2	0.0559547	low_low
	sub-2	sub-3	7Networks_LH_DorsAttn_Post_3	0.292136	low_low
	sub-2	sub-3	7Networks_LH_DorsAttn_Post_4	0.118659	low_low
	sub-2	sub-3	7Networks_RH_SalVentAttn_FrOper_3	0.0269049	low_low
	sub-2	sub-3	7Networks_RH_SalVentAttn_FrOper_4	0.0820844	low_low
	sub-2	sub-3	7Networks_RH_SalVentAttn_Med_1	0.088904	low_low
	sub-2	sub-3	7Networks_RH_SalVentAttn_Med_2	0.0741985	low_low
	sub-2	sub-3	7Networks_RH_SalVentAttn_Med_3	0.173568	low_low
	sub-2	sub-3	7Networks_RH_Limbic_OFC_1	-0.0005877	low_low
	sub-2	sub-3	7Networks_RH_Limbic_OFC_2	0.0475693	low_low
	sub-2	sub-3	7Networks_RH_Limbic_OFC_3	0.117641	low_low
	sub-2	sub-3	7Networks_RH_Limbic_TempPole_1	0.102672	low_low
	sub-2	sub-3	7Networks_RH_Limbic_TempPole_2	0.134747	low_low
	sub-2	sub-3	7Networks_RH_Limbic_TempPole_3	0.0348732	low_low
	sub-2	sub-3	7Networks_RH_Cont_Par_1	0.139321	low_low
	sub-2	sub-3	7Networks_RH_Cont_Par_2	0.142151	low_low
	sub-2	sub-3	7Networks_RH_Cont_Par_3	0.106582	low_low
	sub-2	sub-3	7Networks_RH_Cont_Temp_1	0.0745745	low_low
	sub-2	sub-3	7Networks_RH_Cont_PFCv_1	0.107397	low_low
	sub-2	sub-3	7Networks_RH_Cont_PFCl_1	0.00528379	low_low
	sub-2	sub-3	7Networks_RH_Cont_PFCl_2	-0.0006579	low_low
	sub-2	sub-3	7Networks_RH_Cont_PFCl_3	0.0251474	low_low
	sub-2	sub-3	7Networks_RH_Cont_PFCl_4	0.0933175	low_low
	sub-2	sub-3	7Networks_RH_Cont_PFCl_5	0.093554	low_low
	sub-2	sub-3	7Networks_RH_Cont_PFCl_6	-0.041113	low_low
	sub-2	sub-3	7Networks_RH_Cont_PFCl_7	0.0988868	low_low
	sub-2	sub-3	7Networks_RH_Cont_pCun_1	0.116962	low_low
	sub-2	sub-3	7Networks_RH_Cont_PFCmp_1	0.0127046	low_low
	sub-2	sub-3	7Networks_RH_Cont_PFCmp_2	0.0119796	low_low
	sub-2	sub-3	7Networks_RH_Cont_PFCmp_3	-0.0719482	low_low
	sub-2	sub-3	7Networks_RH_Cont_PFCmp_4	0.180508	low_low
	sub-2	sub-3	7Networks_RH_Default_Par_1	0.0823709	low_low
	sub-2	sub-3	7Networks_RH_Default_Par_2	0.188061	low_low
	sub-2	sub-3	7Networks_RH_Default_Par_3	-0.0174687	low_low
	sub-2	sub-3	7Networks_RH_Default_Temp_1	0.156699	low_low
	sub-2	sub-3	7Networks_RH_Default_Temp_2	0.0378134	low_low
	sub-2	sub-3	7Networks_RH_Default_Temp_3	0.358356	low_low
	sub-2	sub-3	7Networks_RH_Default_Temp_4	0.294503	low_low
	sub-2	sub-3	7Networks_RH_Default_Temp_5	0.359102	low_low
	sub-2	sub-3	7Networks_RH_Default_PFCv_1	0.10603	low_low
	sub-2	sub-3	7Networks_RH_Default_PFCm_1	0.0755773	low_low
	sub-2	sub-3	7Networks_RH_Default_PFCm_2	0.0259754	low_low
	sub-2	sub-3	7Networks_RH_Default_PFCm_3	-0.0433637	low_low
	sub-2	sub-3	7Networks_RH_Default_PFCm_4	0.168049	low_low
	sub-2	sub-3	7Networks_RH_Default_PFCm_5	0.101133	low_low
	sub-2	sub-3	7Networks_RH_Default_PFCm_6	0.0914198	low_low
	sub-2	sub-3	7Networks_RH_Default_PFCm_7	0.0180988	low_low
	sub-2	sub-3	7Networks_RH_Default_PCC_1	0.0698843	low_low
	sub-2	sub-3	7Networks_RH_Default_PCC_2	0.0832096	low_low
	sub-2	sub-3	7Networks_RH_Default_PCC_3	0.198376	low_low
	sub-2	sub-3	7Networks_RH_DorsAttn_FEF_2	0.0485399	low_low
	sub-2	sub-3	7Networks_RH_DorsAttn_PrCv_1	0.161535	low_low
	sub-2	sub-3	7Networks_RH_SalVentAttn_TempOccPar_1	0.203812	low_low
	sub-2	sub-3	7Networks_RH_SalVentAttn_TempOccPar_2	0.207023	low_low
	sub-2	sub-3	7Networks_RH_SalVentAttn_TempOccPar_3	0.0867108	low_low
	sub-2	sub-3	7Networks_RH_SalVentAttn_PrC_1	-0.0184444	low_low
	sub-2	sub-3	7Networks_RH_SalVentAttn_FrOper_1	0.0947209	low_low
	sub-2	sub-3	7Networks_RH_DorsAttn_Post_10	0.146615	low_low
	sub-2	sub-3	7Networks_RH_DorsAttn_FEF_1	0.194215	low_low
	sub-2	sub-3	7Networks_RH_DorsAttn_Post_9	0.178251	low_low
	sub-2	sub-3	7Networks_RH_SomMot_17	-0.0232324	low_low
	sub-2	sub-3	7Networks_RH_SomMot_18	0.00774308	low_low
	sub-2	sub-3	7Networks_RH_SomMot_19	0.0856202	low_low
	sub-2	sub-3	7Networks_RH_DorsAttn_Post_1	0.273178	low_low
	sub-2	sub-3	7Networks_RH_DorsAttn_Post_2	0.240915	low_low
	sub-2	sub-3	7Networks_RH_DorsAttn_Post_3	0.0255962	low_low
	sub-2	sub-3	7Networks_RH_DorsAttn_Post_4	0.181359	low_low
	sub-2	sub-3	7Networks_RH_DorsAttn_Post_5	0.112335	low_low
	sub-2	sub-3	7Networks_RH_DorsAttn_Post_6	0.211608	low_low
	sub-2	sub-3	L_Accumbens	-0.107789	low_low
	sub-2	sub-3	L_Amygdala	-0.0408111	low_low
	sub-2	sub-3	L_Caudate	0.0839566	low_low
	sub-2	sub-3	L_Hippocampus	0.0682076	low_low
	sub-2	sub-3	L_Pallidum	0.0726599	low_low
	sub-2	sub-3	L_Putamen	0.0314813	low_low
	sub-2	sub-3	L_Thalamus	0.0344354	low_low
	sub-2	sub-3	R_Accumbens	0.0748371	low_low
	sub-2	sub-3	R_Amygdala	-0.017277	low_low
	sub-2	sub-3	R_Caudate	0.0172728	low_low
	sub-2	sub-3	R_Hippocampus	0.064071	low_low
	sub-2	sub-3	R_Pallidum	-0.0066183	low_low
	sub-2	sub-3	R_Putamen	-0.0507666	low_low
	sub-2	sub-3	R_Thalamus	0.00059389	low_low
	sub-2	sub-3	7Networks_RH_SalVentAttn_FrOper_2	0.0985161	low_low
	sub-2	sub-3	7Networks_RH_SomMot_14	-0.0067779	low_low
	sub-2	sub-3	7Networks_RH_SomMot_15	0.0738164	low_low
	sub-2	sub-3	7Networks_RH_SomMot_16	0.0980019	low_low
	sub-2	sub-3	7Networks_RH_SomMot_8	0.129671	low_low
	sub-2	sub-3	7Networks_RH_SomMot_5	0.153256	low_low
	sub-2	sub-3	7Networks_RH_SomMot_6	-0.0232214	low_low
	sub-2	sub-3	7Networks_RH_SomMot_7	-0.0279772	low_low
	sub-2	sub-3	7Networks_RH_SomMot_12	0.00343165	low_low
	sub-2	sub-3	7Networks_RH_SomMot_9	0.0324947	low_low
	sub-2	sub-3	7Networks_RH_SomMot_10	0.033285	low_low
	sub-2	sub-3	7Networks_RH_SomMot_11	0.123266	low_low
	sub-2	sub-3	7Networks_RH_SomMot_13	0.115952	low_low
	sub-1	sub-4	7Networks_LH_Default_PCC_4	0.122981	low_high
	sub-1	sub-4	7Networks_LH_Default_PCC_1	0.161546	low_high
	sub-1	sub-4	7Networks_LH_Default_PCC_2	0.106529	low_high
	sub-1	sub-4	7Networks_LH_Default_PCC_3	0.0261039	low_high
	sub-1	sub-4	7Networks_LH_DorsAttn_Post_2	-0.0199561	low_high
	sub-1	sub-4	7Networks_LH_DorsAttn_Post_3	0.0288971	low_high
	sub-1	sub-4	7Networks_LH_DorsAttn_Post_4	0.0591835	low_high
	sub-1	sub-4	7Networks_LH_DorsAttn_Post_5	0.0499118	low_high
	sub-1	sub-4	7Networks_LH_DorsAttn_Post_6	0.188526	low_high
	sub-1	sub-4	7Networks_LH_DorsAttn_Post_7	0.260965	low_high
	sub-1	sub-4	7Networks_LH_DorsAttn_Post_8	0.242177	low_high
	sub-1	sub-4	7Networks_LH_DorsAttn_Post_9	0.0678878	low_high
	sub-1	sub-4	7Networks_LH_DorsAttn_Post_10	0.0840258	low_high
	sub-1	sub-4	7Networks_LH_DorsAttn_FEF_1	0.165695	low_high
	sub-1	sub-4	7Networks_LH_DorsAttn_FEF_2	0.143068	low_high
	sub-1	sub-4	7Networks_LH_DorsAttn_PrCv_1	0.137436	low_high
	sub-1	sub-4	7Networks_LH_Default_PFC_2	0.0279441	low_high
	sub-1	sub-4	7Networks_LH_Default_PFC_3	0.118486	low_high
	sub-1	sub-4	7Networks_LH_Default_PFC_4	0.0615438	low_high
	sub-1	sub-4	7Networks_LH_Default_PFC_5	0.242433	low_high
	sub-1	sub-4	7Networks_LH_Default_PFC_6	0.0441481	low_high
	sub-1	sub-4	7Networks_LH_Default_PFC_7	0.0537888	low_high
	sub-1	sub-4	7Networks_LH_Default_PFC_8	0.115192	low_high
	sub-1	sub-4	7Networks_LH_Default_PFC_9	0.0355242	low_high
	sub-1	sub-4	7Networks_LH_Default_PFC_10	0.0366273	low_high
	sub-1	sub-4	7Networks_LH_Default_PFC_11	0.0424795	low_high
	sub-1	sub-4	7Networks_LH_Default_PFC_12	0.0817548	low_high
	sub-1	sub-4	7Networks_LH_Default_PFC_13	0.110632	low_high
	sub-1	sub-4	7Networks_LH_SomMot_1	0.114647	low_high
	sub-1	sub-4	7Networks_LH_SomMot_2	0.466305	low_high
	sub-1	sub-4	7Networks_LH_Vis_4	0.423481	low_high
	sub-1	sub-4	7Networks_LH_Vis_5	0.299367	low_high
	sub-1	sub-4	7Networks_LH_Vis_6	0.172939	low_high
	sub-1	sub-4	7Networks_LH_Vis_7	0.419424	low_high
	sub-1	sub-4	7Networks_LH_Vis_8	0.473721	low_high
	sub-1	sub-4	7Networks_LH_Vis_9	0.258303	low_high
	sub-1	sub-4	7Networks_LH_Vis_10	0.391223	low_high
	sub-1	sub-4	7Networks_LH_Vis_11	0.301233	low_high
	sub-1	sub-4	7Networks_LH_Vis_12	0.242086	low_high
	sub-1	sub-4	7Networks_LH_Vis_13	0.205604	low_high
	sub-1	sub-4	7Networks_LH_Vis_14	0.365195	low_high
	sub-1	sub-4	7Networks_LH_SomMot_14	-0.0191578	low_high
	sub-1	sub-4	7Networks_LH_SomMot_15	0.126311	low_high
	sub-1	sub-4	7Networks_LH_SomMot_3	0.161868	low_high
	sub-1	sub-4	7Networks_LH_SomMot_4	0.129482	low_high
	sub-1	sub-4	7Networks_LH_SomMot_5	0.0558242	low_high
	sub-1	sub-4	7Networks_LH_SomMot_6	0.0681899	low_high
	sub-1	sub-4	7Networks_LH_SomMot_7	0.0406988	low_high
	sub-1	sub-4	7Networks_LH_SomMot_8	0.0246741	low_high
	sub-1	sub-4	7Networks_LH_SomMot_9	0.00449013	low_high
	sub-1	sub-4	7Networks_LH_SomMot_10	0.0370311	low_high
	sub-1	sub-4	7Networks_LH_SomMot_11	0.164796	low_high
	sub-1	sub-4	7Networks_LH_SomMot_12	-0.0151508	low_high
	sub-1	sub-4	7Networks_LH_SomMot_13	0.0861152	low_high
	sub-1	sub-4	7Networks_LH_Vis_1	0.423138	low_high
	sub-1	sub-4	7Networks_LH_Vis_2	0.47793	low_high
	sub-1	sub-4	7Networks_LH_Vis_3	0.360621	low_high
	sub-1	sub-4	7Networks_LH_SalVentAttn_ParOper_1	0.149996	low_high
	sub-1	sub-4	7Networks_LH_SalVentAttn_ParOper_2	0.062717	low_high
	sub-1	sub-4	7Networks_LH_SalVentAttn_ParOper_3	0.0865646	low_high
	sub-1	sub-4	7Networks_LH_SalVentAttn_FrOper_1	0.0726174	low_high
	sub-1	sub-4	7Networks_LH_SalVentAttn_FrOper_2	0.200028	low_high
	sub-1	sub-4	7Networks_LH_SalVentAttn_FrOper_3	0.0200099	low_high
	sub-1	sub-4	7Networks_LH_SalVentAttn_FrOper_4	0.129143	low_high
	sub-1	sub-4	7Networks_LH_SalVentAttn_PFCl_1	0.126348	low_high
	sub-1	sub-4	7Networks_LH_SalVentAttn_Med_1	0.03612	low_high
	sub-1	sub-4	7Networks_LH_SalVentAttn_Med_2	0.0348228	low_high
	sub-1	sub-4	7Networks_LH_SalVentAttn_Med_3	0.0726843	low_high
	sub-1	sub-4	7Networks_LH_Limbic_OFC_1	0.0710418	low_high
	sub-1	sub-4	7Networks_LH_Limbic_OFC_2	-0.0310646	low_high
	sub-1	sub-4	7Networks_LH_Limbic_TempPole_1	0.0139109	low_high
	sub-1	sub-4	7Networks_LH_Limbic_TempPole_2	0.0824237	low_high
	sub-1	sub-4	7Networks_LH_Limbic_TempPole_3	0.102105	low_high
	sub-1	sub-4	7Networks_LH_Limbic_TempPole_4	0.138361	low_high
	sub-1	sub-4	7Networks_LH_Cont_Par_1	0.157919	low_high
	sub-1	sub-4	7Networks_LH_Cont_Par_2	0.182168	low_high
	sub-1	sub-4	7Networks_LH_Cont_Par_3	0.178247	low_high
	sub-1	sub-4	7Networks_LH_Cont_Temp_1	0.157731	low_high
	sub-1	sub-4	7Networks_LH_Cont_PFCl_1	0.0564581	low_high
	sub-1	sub-4	7Networks_LH_Cont_PFCl_2	0.0527752	low_high
	sub-1	sub-4	7Networks_LH_Cont_PFCl_3	0.105856	low_high
	sub-1	sub-4	7Networks_LH_Cont_PFCl_4	0.172505	low_high
	sub-1	sub-4	7Networks_LH_Cont_PFCl_5	0.215455	low_high
	sub-1	sub-4	7Networks_LH_SomMot_16	0.0662074	low_high
	sub-1	sub-4	7Networks_LH_DorsAttn_Post_1	0.302257	low_high
	sub-2	sub-4	7Networks_LH_SalVentAttn_ParOper_2	0.044126	low_high
	sub-2	sub-4	7Networks_LH_SalVentAttn_FrOper_2	0.088737	low_high
	sub-2	sub-4	7Networks_LH_SalVentAttn_FrOper_3	0.0958197	low_high
	sub-2	sub-4	7Networks_LH_SalVentAttn_ParOper_3	0.00828762	low_high
	sub-2	sub-4	7Networks_LH_SalVentAttn_FrOper_1	0.0880725	low_high
	sub-2	sub-4	7Networks_LH_SalVentAttn_Med_1	0.0802802	low_high
	sub-2	sub-4	7Networks_LH_SalVentAttn_Med_2	0.0169145	low_high
	sub-2	sub-4	7Networks_LH_SalVentAttn_FrOper_4	0.0700082	low_high
	sub-2	sub-4	7Networks_LH_SalVentAttn_PFCl_1	0.0988139	low_high
	sub-2	sub-4	7Networks_LH_Vis_1	0.426965	low_high
	sub-2	sub-4	7Networks_LH_Vis_2	0.433998	low_high
	sub-2	sub-4	7Networks_LH_Vis_3	0.290913	low_high
	sub-2	sub-4	7Networks_LH_Vis_4	0.273561	low_high
	sub-2	sub-4	7Networks_LH_Vis_5	0.281042	low_high
	sub-2	sub-4	7Networks_LH_Vis_6	0.0906627	low_high
	sub-2	sub-4	7Networks_LH_Vis_7	0.341388	low_high
	sub-2	sub-4	7Networks_LH_Vis_8	0.43448	low_high
	sub-2	sub-4	7Networks_LH_Vis_9	0.235173	low_high
	sub-2	sub-4	7Networks_LH_Vis_10	0.314255	low_high
	sub-2	sub-4	7Networks_LH_Vis_11	0.278028	low_high
	sub-2	sub-4	7Networks_LH_Vis_12	0.110136	low_high
	sub-2	sub-4	7Networks_LH_Vis_13	0.162873	low_high
	sub-2	sub-4	7Networks_LH_Vis_14	0.320372	low_high
	sub-2	sub-4	7Networks_LH_SomMot_1	0.448342	low_high
	sub-2	sub-4	7Networks_LH_SomMot_2	0.580708	low_high
	sub-2	sub-4	7Networks_LH_SomMot_3	0.0430394	low_high
	sub-2	sub-4	7Networks_LH_SomMot_4	0.125678	low_high
	sub-2	sub-4	7Networks_LH_SomMot_5	0.0476735	low_high
	sub-2	sub-4	7Networks_LH_SomMot_6	-0.0482448	low_high
	sub-2	sub-4	7Networks_LH_SomMot_7	0.0156801	low_high
	sub-2	sub-4	7Networks_LH_SomMot_8	-0.0224431	low_high
	sub-2	sub-4	7Networks_LH_SomMot_9	-0.0498486	low_high
	sub-2	sub-4	7Networks_LH_SomMot_10	-0.040542	low_high
	sub-2	sub-4	7Networks_LH_SomMot_11	0.0952424	low_high
	sub-2	sub-4	7Networks_LH_SomMot_12	0.0129075	low_high
	sub-2	sub-4	7Networks_LH_SomMot_13	0.0147145	low_high
	sub-2	sub-4	7Networks_LH_SomMot_14	0.0626593	low_high
	sub-2	sub-4	7Networks_LH_SomMot_15	0.0503345	low_high
	sub-2	sub-4	7Networks_LH_SomMot_16	0.120592	low_high
	sub-2	sub-4	7Networks_LH_DorsAttn_Post_1	0.315926	low_high
	sub-2	sub-4	7Networks_LH_DorsAttn_Post_2	0.00670897	low_high
	sub-2	sub-4	7Networks_LH_DorsAttn_Post_3	0.0804008	low_high
	sub-2	sub-4	7Networks_LH_DorsAttn_Post_4	0.0958039	low_high
	sub-2	sub-4	7Networks_LH_DorsAttn_Post_5	0.0595095	low_high
	sub-2	sub-4	7Networks_LH_DorsAttn_Post_6	0.157778	low_high
	sub-2	sub-4	7Networks_LH_DorsAttn_Post_7	0.174285	low_high
	sub-2	sub-4	7Networks_LH_DorsAttn_Post_8	0.0763468	low_high
	sub-2	sub-4	7Networks_LH_DorsAttn_Post_9	0.127135	low_high
	sub-2	sub-4	7Networks_LH_DorsAttn_Post_10	0.00931062	low_high
	sub-2	sub-4	7Networks_LH_DorsAttn_FEF_1	0.0856357	low_high
	sub-2	sub-4	7Networks_LH_DorsAttn_FEF_2	0.0798027	low_high
	sub-2	sub-4	7Networks_LH_DorsAttn_PrCv_1	0.129628	low_high
	sub-2	sub-4	7Networks_LH_SalVentAttn_ParOper_1	0.182544	low_high
	sub-2	sub-4	L_Thalamus	0.0879366	low_high
	sub-2	sub-4	L_Caudate	0.0962672	low_high
	sub-2	sub-4	L_Putamen	0.092711	low_high
	sub-2	sub-4	L_Pallidum	0.0947364	low_high
	sub-2	sub-4	L_Hippocampus	0.10453	low_high
	sub-2	sub-4	L_Amygdala	0.138974	low_high
	sub-2	sub-4	L_Accumbens	0.0155137	low_high
	sub-2	sub-4	R_Thalamus	0.0521989	low_high
	sub-2	sub-4	R_Caudate	0.0515787	low_high
	sub-2	sub-4	R_Putamen	0.0805642	low_high
	sub-2	sub-4	R_Pallidum	0.0200737	low_high
	sub-2	sub-4	R_Hippocampus	0.0722538	low_high
	sub-2	sub-4	R_Amygdala	0.120694	low_high
	sub-2	sub-4	R_Accumbens	0.0202227	low_high
	sub-2	sub-4	7Networks_RH_Cont_PFCmp_2	-0.0616501	low_high
	sub-2	sub-4	7Networks_RH_Cont_PFCmp_3	0.101434	low_high
	sub-2	sub-4	7Networks_RH_Cont_PFCmp_4	0.136974	low_high
	sub-2	sub-4	7Networks_RH_Default_Par_1	0.186451	low_high
	sub-2	sub-4	7Networks_RH_Default_Par_2	0.173336	low_high
	sub-2	sub-4	7Networks_RH_Default_Par_3	0.156583	low_high
	sub-2	sub-4	7Networks_RH_Default_Temp_1	0.18957	low_high
	sub-2	sub-4	7Networks_RH_Default_Temp_2	0.0509174	low_high
	sub-2	sub-4	7Networks_RH_Default_Temp_3	0.427677	low_high
	sub-2	sub-4	7Networks_RH_Default_Temp_4	0.14107	low_high
	sub-2	sub-4	7Networks_RH_Default_Temp_5	0.387528	low_high
	sub-2	sub-4	7Networks_RH_Default_PFCv_1	0.12613	low_high
	sub-2	sub-4	7Networks_RH_Default_PFCm_1	-0.0645373	low_high
	sub-2	sub-4	7Networks_RH_Default_PFCm_2	0.00521207	low_high
	sub-2	sub-4	7Networks_RH_Default_PFCm_3	-0.0091012	low_high
	sub-2	sub-4	7Networks_RH_Default_PFCm_4	0.131713	low_high
	sub-3	sub-4	7Networks_RH_SomMot_17	0.0622591	low_high
	sub-3	sub-4	7Networks_RH_SomMot_15	0.0841631	low_high
	sub-3	sub-4	7Networks_RH_SomMot_16	0.0544777	low_high
	sub-3	sub-4	7Networks_RH_SomMot_8	0.134817	low_high
	sub-3	sub-4	7Networks_RH_SomMot_9	-0.0506055	low_high
	sub-3	sub-4	7Networks_RH_SomMot_10	0.104376	low_high
	sub-3	sub-4	7Networks_RH_SomMot_11	0.0752993	low_high
	sub-3	sub-4	7Networks_RH_SomMot_12	-0.0313497	low_high
	sub-3	sub-4	7Networks_RH_SomMot_13	0.0173251	low_high
	sub-3	sub-4	7Networks_RH_SomMot_14	-0.0526142	low_high
	sub-3	sub-4	7Networks_RH_DorsAttn_Post_9	0.177975	low_high
	sub-3	sub-4	7Networks_RH_DorsAttn_Post_10	0.0601146	low_high
	sub-3	sub-4	7Networks_RH_DorsAttn_FEF_1	0.194904	low_high
	sub-3	sub-4	7Networks_RH_SomMot_18	0.0282531	low_high
	sub-3	sub-4	7Networks_RH_SomMot_19	0.00159364	low_high
	sub-3	sub-4	7Networks_RH_DorsAttn_Post_1	0.289318	low_high
	sub-3	sub-4	7Networks_RH_DorsAttn_Post_2	0.310555	low_high
	sub-3	sub-4	7Networks_RH_DorsAttn_Post_3	0.0903751	low_high
	sub-3	sub-4	7Networks_RH_DorsAttn_Post_4	0.197284	low_high
	sub-3	sub-4	7Networks_RH_DorsAttn_Post_5	0.0384131	low_high
	sub-3	sub-4	7Networks_RH_DorsAttn_Post_6	0.284186	low_high
	sub-3	sub-4	7Networks_RH_DorsAttn_Post_7	0.182227	low_high
	sub-3	sub-4	7Networks_RH_DorsAttn_Post_8	0.243977	low_high
	sub-3	sub-4	7Networks_RH_SalVentAttn_Med_1	0.119348	low_high
	sub-3	sub-4	7Networks_RH_SalVentAttn_Med_2	0.115675	low_high
	sub-3	sub-4	7Networks_RH_SalVentAttn_Med_3	0.115957	low_high
	sub-3	sub-4	7Networks_RH_Limbic_OFC_1	-0.0589519	low_high
	sub-3	sub-4	7Networks_RH_Limbic_OFC_2	0.0517855	low_high
	sub-3	sub-4	7Networks_RH_Limbic_OFC_3	0.0824318	low_high
	sub-3	sub-4	7Networks_RH_Limbic_TempPole_1	0.0824799	low_high
	sub-3	sub-4	7Networks_RH_Limbic_TempPole_2	0.166543	low_high
	sub-3	sub-4	7Networks_RH_Limbic_TempPole_3	0.00984549	low_high
	sub-3	sub-4	7Networks_RH_Cont_Par_1	0.158535	low_high
	sub-3	sub-4	7Networks_RH_Cont_Par_2	0.246265	low_high
	sub-3	sub-4	7Networks_RH_Cont_Par_3	0.197649	low_high
	sub-3	sub-4	7Networks_RH_Cont_Temp_1	0.236854	low_high
	sub-3	sub-4	7Networks_RH_Cont_PFCv_1	0.145487	low_high
	sub-3	sub-4	7Networks_RH_Cont_PFCl_1	-0.0053018	low_high
	sub-3	sub-4	7Networks_RH_Cont_PFCl_2	0.140685	low_high
	sub-3	sub-4	7Networks_RH_Cont_PFCl_3	0.0958304	low_high
	sub-3	sub-4	7Networks_RH_Cont_PFCl_4	0.073229	low_high
	sub-3	sub-4	7Networks_RH_Cont_PFCl_5	0.10093	low_high
	sub-3	sub-4	7Networks_RH_Cont_PFCl_6	0.230194	low_high
	sub-3	sub-4	7Networks_RH_Cont_PFCl_7	0.182874	low_high
	sub-3	sub-4	7Networks_RH_Cont_pCun_1	0.171672	low_high
	sub-3	sub-4	7Networks_RH_Cont_PFCmp_1	0.127952	low_high
	sub-3	sub-4	7Networks_RH_Cont_PFCmp_2	0.0580838	low_high
	sub-3	sub-4	7Networks_RH_Cont_PFCmp_3	0.0649601	low_high
	sub-3	sub-4	7Networks_RH_Cont_PFCmp_4	0.15146	low_high
	sub-3	sub-4	7Networks_RH_Default_Par_1	0.118085	low_high
	sub-3	sub-4	7Networks_RH_Default_Par_2	0.26909	low_high
	sub-3	sub-4	7Networks_RH_Default_Par_3	0.157811	low_high
	sub-3	sub-4	7Networks_RH_Default_Temp_1	0.0952759	low_high
	sub-3	sub-4	7Networks_RH_DorsAttn_FEF_2	0.267258	low_high
	sub-3	sub-4	7Networks_RH_DorsAttn_PrCv_1	0.185495	low_high
	sub-3	sub-4	7Networks_RH_SalVentAttn_TempOccPar_1	0.261407	low_high
	sub-3	sub-4	7Networks_RH_SalVentAttn_TempOccPar_2	0.213871	low_high
	sub-3	sub-4	7Networks_RH_SalVentAttn_TempOccPar_3	0.213242	low_high
	sub-3	sub-4	7Networks_RH_SalVentAttn_PrC_1	0.107324	low_high
	sub-3	sub-4	7Networks_RH_SalVentAttn_FrOper_1	0.135925	low_high
	sub-3	sub-4	7Networks_RH_SalVentAttn_FrOper_2	0.226444	low_high
	sub-3	sub-4	7Networks_RH_SalVentAttn_FrOper_3	0.0860767	low_high
	sub-3	sub-4	7Networks_RH_SalVentAttn_FrOper_4	0.166595	low_high
	sub-3	sub-4	L_Accumbens	-0.0166726	low_high
	sub-3	sub-4	L_Amygdala	0.0401197	low_high
	sub-3	sub-4	L_Caudate	0.0194857	low_high
	sub-3	sub-4	L_Hippocampus	0.0366804	low_high
	sub-1	sub-4	7Networks_LH_Default_PHC_1	0.254553	low_high
	sub-1	sub-4	7Networks_RH_Vis_1	0.30677	low_high
	sub-1	sub-4	7Networks_RH_Vis_2	0.362403	low_high
	sub-1	sub-4	7Networks_RH_Vis_3	0.501786	low_high
	sub-1	sub-4	7Networks_RH_Vis_4	0.432022	low_high
	sub-1	sub-4	7Networks_RH_Vis_5	0.453881	low_high
	sub-1	sub-4	7Networks_RH_Vis_6	0.435691	low_high
	sub-1	sub-4	7Networks_RH_Vis_7	0.243931	low_high
	sub-1	sub-4	7Networks_RH_Vis_8	0.240464	low_high
	sub-1	sub-4	7Networks_RH_Vis_9	0.3717	low_high
	sub-1	sub-4	7Networks_RH_Vis_10	0.285389	low_high
	sub-1	sub-4	7Networks_RH_Vis_11	0.343452	low_high
	sub-1	sub-4	7Networks_RH_Vis_12	0.298153	low_high
	sub-1	sub-4	7Networks_RH_Vis_13	0.343123	low_high
	sub-1	sub-4	7Networks_RH_Vis_14	0.177654	low_high
	sub-1	sub-4	7Networks_RH_Vis_15	0.203344	low_high
	sub-1	sub-4	7Networks_RH_SomMot_1	0.471781	low_high
	sub-1	sub-4	7Networks_RH_SomMot_2	0.564316	low_high
	sub-1	sub-4	7Networks_RH_SomMot_3	0.0916072	low_high
	sub-1	sub-4	7Networks_RH_SomMot_4	0.0507225	low_high
	sub-1	sub-4	7Networks_RH_SomMot_5	0.0912354	low_high
	sub-1	sub-4	7Networks_RH_SomMot_6	0.0967312	low_high
	sub-1	sub-4	7Networks_RH_SomMot_7	0.053572	low_high
	sub-1	sub-4	7Networks_RH_SomMot_8	0.0206126	low_high
	sub-1	sub-4	7Networks_RH_SomMot_9	0.0251541	low_high
	sub-1	sub-4	7Networks_RH_SomMot_10	0.101735	low_high
	sub-1	sub-4	7Networks_RH_SomMot_11	0.0176802	low_high
	sub-1	sub-4	7Networks_RH_SomMot_12	0.0828187	low_high
	sub-1	sub-4	7Networks_RH_SomMot_13	0.0934515	low_high
	sub-1	sub-4	7Networks_RH_SomMot_14	0.0630626	low_high
	sub-1	sub-4	7Networks_RH_SomMot_15	0.0387241	low_high
	sub-1	sub-4	7Networks_RH_SomMot_16	0.00152724	low_high
	sub-1	sub-4	7Networks_RH_SomMot_17	0.0356737	low_high
	sub-1	sub-4	7Networks_RH_SomMot_18	0.0421532	low_high
	sub-1	sub-4	7Networks_RH_SomMot_19	0.0562497	low_high
	sub-1	sub-4	7Networks_RH_DorsAttn_Post_1	0.254041	low_high
	sub-1	sub-4	7Networks_RH_DorsAttn_Post_2	0.420426	low_high
	sub-1	sub-4	7Networks_RH_DorsAttn_Post_3	0.0895473	low_high
	sub-1	sub-4	7Networks_RH_DorsAttn_Post_4	0.190955	low_high
	sub-1	sub-4	7Networks_RH_DorsAttn_Post_5	0.0919941	low_high
	sub-1	sub-4	7Networks_RH_DorsAttn_Post_6	0.190636	low_high
	sub-1	sub-4	7Networks_RH_DorsAttn_Post_7	0.216668	low_high
	sub-1	sub-4	7Networks_RH_DorsAttn_Post_8	0.220092	low_high
	sub-1	sub-4	7Networks_RH_DorsAttn_Post_9	0.149676	low_high
	sub-1	sub-4	7Networks_RH_DorsAttn_Post_10	0.0110009	low_high
	sub-1	sub-4	7Networks_RH_DorsAttn_FEF_1	0.0842393	low_high
	sub-1	sub-4	7Networks_RH_DorsAttn_FEF_2	0.0844028	low_high
	sub-1	sub-4	7Networks_RH_DorsAttn_PrCv_1	0.181417	low_high
	sub-1	sub-4	7Networks_RH_SalVentAttn_TempOccPar_1	0.275813	low_high
	sub-1	sub-4	7Networks_RH_SalVentAttn_TempOccPar_2	0.228872	low_high
	sub-1	sub-4	7Networks_RH_SalVentAttn_TempOccPar_3	0.0617299	low_high
	sub-1	sub-4	7Networks_RH_SalVentAttn_PrC_1	0.130961	low_high
	sub-1	sub-4	7Networks_RH_SalVentAttn_FrOper_1	0.135479	low_high
	sub-1	sub-4	7Networks_RH_SalVentAttn_FrOper_2	0.079702	low_high
	sub-1	sub-4	7Networks_RH_SalVentAttn_FrOper_3	0.0625142	low_high
	sub-1	sub-4	7Networks_RH_SalVentAttn_FrOper_4	0.0270669	low_high
	sub-1	sub-4	7Networks_RH_SalVentAttn_Med_1	0.0186865	low_high
	sub-1	sub-4	7Networks_RH_SalVentAttn_Med_2	0.0648573	low_high
	sub-1	sub-4	7Networks_RH_SalVentAttn_Med_3	0.0703537	low_high
	sub-1	sub-4	7Networks_RH_Limbic_OFC_1	0.017485	low_high
	sub-1	sub-4	7Networks_RH_Limbic_OFC_2	0.0488393	low_high
	sub-1	sub-4	7Networks_RH_Limbic_OFC_3	0.0869107	low_high
	sub-1	sub-4	7Networks_RH_Limbic_TempPole_1	0.0957743	low_high
	sub-1	sub-4	7Networks_RH_Limbic_TempPole_2	0.0913611	low_high
	sub-1	sub-4	7Networks_RH_Limbic_TempPole_3	0.0580387	low_high
	sub-1	sub-4	7Networks_RH_Cont_Par_1	0.0743065	low_high
	sub-1	sub-4	7Networks_RH_Cont_Par_2	0.164692	low_high
	sub-1	sub-4	7Networks_RH_Cont_Par_3	0.169682	low_high
	sub-1	sub-4	7Networks_RH_Cont_Temp_1	0.115057	low_high
	sub-1	sub-4	7Networks_RH_Cont_PFCv_1	0.0250623	low_high
	sub-1	sub-4	7Networks_RH_Cont_PFCl_1	-0.0389001	low_high
	sub-1	sub-4	7Networks_RH_Cont_PFCl_2	0.120772	low_high
	sub-1	sub-4	7Networks_RH_Cont_PFCl_3	0.148177	low_high
	sub-1	sub-4	7Networks_RH_Cont_PFCl_4	0.136761	low_high
	sub-1	sub-4	7Networks_RH_Cont_PFCl_5	0.145148	low_high
	sub-1	sub-4	7Networks_RH_Cont_PFCl_6	0.141057	low_high
	sub-1	sub-4	7Networks_RH_Cont_PFCl_7	0.0852399	low_high
	sub-1	sub-4	7Networks_RH_Cont_pCun_1	0.173588	low_high
	sub-1	sub-4	7Networks_RH_Cont_PFCmp_1	0.163058	low_high
	sub-1	sub-4	7Networks_RH_Cont_PFCmp_2	0.0117511	low_high
	sub-1	sub-4	7Networks_RH_Cont_PFCmp_3	0.0610787	low_high
	sub-1	sub-4	7Networks_RH_Cont_PFCmp_4	0.0188214	low_high
	sub-1	sub-4	7Networks_RH_Default_Par_1	0.0923836	low_high
	sub-1	sub-4	7Networks_RH_Default_Par_2	0.0559038	low_high
	sub-1	sub-4	7Networks_RH_Default_Par_3	0.0258134	low_high
	sub-1	sub-4	7Networks_RH_Default_Temp_1	0.190617	low_high
	sub-1	sub-4	7Networks_RH_Default_Temp_2	0.095747	low_high
	sub-1	sub-4	7Networks_RH_Default_Temp_3	0.388404	low_high
	sub-1	sub-4	7Networks_RH_Default_Temp_4	0.120768	low_high
	sub-1	sub-4	7Networks_RH_Default_Temp_5	0.365333	low_high
	sub-1	sub-4	7Networks_RH_Default_PFCv_1	0.115099	low_high
	sub-1	sub-4	7Networks_LH_Cont_PFCl_6	0.242412	low_high
	sub-1	sub-4	7Networks_LH_Cont_pCun_1	0.148715	low_high
	sub-1	sub-4	7Networks_LH_Cont_Cing_1	0.198269	low_high
	sub-1	sub-4	7Networks_LH_Cont_Cing_2	0.145826	low_high
	sub-1	sub-4	7Networks_LH_Default_Temp_1	0.0720518	low_high
	sub-1	sub-4	7Networks_LH_Default_Temp_2	0.0982036	low_high
	sub-1	sub-4	7Networks_LH_Default_Temp_3	0.362372	low_high
	sub-1	sub-4	7Networks_LH_Default_Temp_4	0.242601	low_high
	sub-1	sub-4	7Networks_LH_Default_Temp_5	0.380922	low_high
	sub-1	sub-4	7Networks_LH_Default_Temp_6	0.281988	low_high
	sub-1	sub-4	7Networks_LH_Default_Temp_7	0.0424097	low_high
	sub-1	sub-4	7Networks_LH_Default_Temp_8	0.185547	low_high
	sub-1	sub-4	7Networks_LH_Default_Temp_9	0.057909	low_high
	sub-1	sub-4	7Networks_LH_Default_PFC_1	0.0645462	low_high
	sub-1	sub-4	L_Thalamus	0.0975056	low_high
	sub-1	sub-4	L_Caudate	0.0659264	low_high
	sub-1	sub-4	L_Putamen	-0.0057853	low_high
	sub-1	sub-4	L_Pallidum	-0.0060042	low_high
	sub-1	sub-4	L_Hippocampus	0.061764	low_high
	sub-1	sub-4	L_Amygdala	0.13771	low_high
	sub-1	sub-4	L_Accumbens	-0.0358318	low_high
	sub-1	sub-4	R_Thalamus	0.0676123	low_high
	sub-1	sub-4	R_Caudate	0.049885	low_high
	sub-1	sub-4	R_Putamen	0.0326362	low_high
	sub-1	sub-4	R_Pallidum	0.0112285	low_high
	sub-1	sub-4	R_Hippocampus	0.124267	low_high
	sub-1	sub-4	R_Amygdala	0.0529893	low_high
	sub-1	sub-4	R_Accumbens	0.0851127	low_high
	sub-1	sub-4	7Networks_RH_Default_PFCm_4	0.06631	low_high
	sub-1	sub-4	7Networks_RH_Default_PFCm_1	0.0579091	low_high
	sub-1	sub-4	7Networks_RH_Default_PFCm_2	0.0914907	low_high
	sub-1	sub-4	7Networks_RH_Default_PFCm_3	0.16377	low_high
	sub-1	sub-4	7Networks_RH_Default_PCC_1	0.186472	low_high
	sub-1	sub-4	7Networks_RH_Default_PFCm_5	0.0907453	low_high
	sub-1	sub-4	7Networks_RH_Default_PFCm_6	0.182847	low_high
	sub-1	sub-4	7Networks_RH_Default_PFCm_7	0.180392	low_high
	sub-1	sub-4	7Networks_RH_Default_PCC_2	0.192104	low_high
	sub-1	sub-4	7Networks_RH_Default_PCC_3	0.0772708	low_high
	sub-3	sub-4	7Networks_LH_Default_PFC_1	0.220763	low_high
	sub-3	sub-4	7Networks_LH_Default_PFC_2	0.0946371	low_high
	sub-3	sub-4	7Networks_LH_Default_PFC_3	0.151487	low_high
	sub-3	sub-4	7Networks_LH_Default_PFC_4	0.0676726	low_high
	sub-3	sub-4	7Networks_LH_Default_PFC_5	0.143057	low_high
	sub-3	sub-4	7Networks_LH_Cont_Cing_2	0.0447972	low_high
	sub-3	sub-4	7Networks_LH_Default_Temp_1	0.170041	low_high
	sub-3	sub-4	7Networks_LH_Default_Temp_2	0.0516393	low_high
	sub-3	sub-4	7Networks_LH_Cont_Par_3	0.159983	low_high
	sub-3	sub-4	7Networks_LH_Cont_Temp_1	-0.045464	low_high
	sub-3	sub-4	7Networks_LH_Cont_PFCl_1	0.0969602	low_high
	sub-3	sub-4	7Networks_LH_Cont_PFCl_2	0.0555841	low_high
	sub-3	sub-4	7Networks_LH_Cont_PFCl_3	0.0958442	low_high
	sub-3	sub-4	7Networks_LH_Cont_PFCl_4	0.0227186	low_high
	sub-3	sub-4	7Networks_LH_Cont_PFCl_5	0.0735213	low_high
	sub-3	sub-4	7Networks_LH_Cont_PFCl_6	0.0656922	low_high
	sub-3	sub-4	7Networks_LH_Cont_pCun_1	0.179521	low_high
	sub-3	sub-4	7Networks_LH_Cont_Cing_1	0.118097	low_high
	sub-3	sub-4	7Networks_LH_Default_Temp_4	0.316639	low_high
	sub-3	sub-4	7Networks_LH_Default_Temp_3	0.335647	low_high
	sub-2	sub-4	7Networks_RH_Cont_Par_3	0.0668359	low_high
	sub-2	sub-4	7Networks_RH_Cont_Temp_1	0.0798533	low_high
	sub-2	sub-4	7Networks_RH_Cont_PFCv_1	0.126353	low_high
	sub-2	sub-4	7Networks_RH_Cont_PFCl_1	0.016473	low_high
	sub-2	sub-4	7Networks_RH_Cont_PFCl_2	0.0307787	low_high
	sub-2	sub-4	7Networks_RH_Cont_PFCl_3	0.138155	low_high
	sub-2	sub-4	7Networks_RH_Cont_PFCl_4	0.164048	low_high
	sub-2	sub-4	7Networks_RH_Cont_PFCl_5	-0.0131476	low_high
	sub-2	sub-4	7Networks_LH_SalVentAttn_Med_3	0.0504072	low_high
	sub-2	sub-4	7Networks_LH_Limbic_OFC_1	0.0843699	low_high
	sub-2	sub-4	7Networks_LH_Limbic_OFC_2	-0.0339469	low_high
	sub-2	sub-4	7Networks_LH_Limbic_TempPole_1	0.158622	low_high
	sub-2	sub-4	7Networks_LH_Limbic_TempPole_2	0.114993	low_high
	sub-2	sub-4	7Networks_LH_Limbic_TempPole_3	0.0444981	low_high
	sub-2	sub-4	7Networks_LH_Limbic_TempPole_4	0.256769	low_high
	sub-2	sub-4	7Networks_LH_Cont_Par_1	0.156095	low_high
	sub-2	sub-4	7Networks_LH_Cont_Par_2	0.215396	low_high
	sub-2	sub-4	7Networks_LH_Cont_Par_3	0.160752	low_high
	sub-2	sub-4	7Networks_LH_Cont_Temp_1	0.241736	low_high
	sub-2	sub-4	7Networks_LH_Cont_PFCl_1	0.129138	low_high
	sub-2	sub-4	7Networks_LH_Cont_PFCl_2	0.122287	low_high
	sub-2	sub-4	7Networks_LH_Cont_PFCl_3	0.13501	low_high
	sub-2	sub-4	7Networks_LH_Cont_PFCl_4	0.2682	low_high
	sub-2	sub-4	7Networks_LH_Cont_PFCl_5	0.260769	low_high
	sub-2	sub-4	7Networks_LH_Cont_PFCl_6	0.161805	low_high
	sub-2	sub-4	7Networks_LH_Cont_pCun_1	0.242932	low_high
	sub-2	sub-4	7Networks_LH_Cont_Cing_1	0.110692	low_high
	sub-2	sub-4	7Networks_RH_Default_PFCm_5	0.0445217	low_high
	sub-2	sub-4	7Networks_RH_Default_PFCm_6	0.134957	low_high
	sub-2	sub-4	7Networks_RH_Default_PFCm_7	0.160041	low_high
	sub-2	sub-4	7Networks_RH_Default_PCC_1	0.0980165	low_high
	sub-2	sub-4	7Networks_RH_Default_PCC_2	0.105133	low_high
	sub-2	sub-4	7Networks_RH_Default_PCC_3	0.163471	low_high
	sub-2	sub-4	7Networks_LH_Default_Temp_6	0.273838	low_high
	sub-2	sub-4	7Networks_LH_Default_Temp_7	0.128569	low_high
	sub-2	sub-4	7Networks_LH_Default_Temp_8	0.243712	low_high
	sub-2	sub-4	7Networks_LH_Default_Temp_9	0.196729	low_high
	sub-2	sub-4	7Networks_LH_Default_PFC_1	0.194427	low_high
	sub-2	sub-4	7Networks_LH_Default_PFC_2	-0.0115438	low_high
	sub-2	sub-4	7Networks_LH_Default_PFC_3	0.126765	low_high
	sub-2	sub-4	7Networks_LH_Default_PFC_4	0.0366476	low_high
	sub-2	sub-4	7Networks_LH_Default_PFC_5	0.205567	low_high
	sub-2	sub-4	7Networks_LH_Default_PFC_6	0.0467647	low_high
	sub-2	sub-4	7Networks_LH_Default_PFC_7	0.117435	low_high
	sub-2	sub-4	7Networks_LH_Default_PFC_8	0.0956153	low_high
	sub-2	sub-4	7Networks_LH_Default_PFC_9	0.171501	low_high
	sub-2	sub-4	7Networks_LH_Default_PFC_10	0.152621	low_high
	sub-2	sub-4	7Networks_LH_Default_PFC_11	0.139627	low_high
	sub-2	sub-4	7Networks_LH_Default_PFC_12	0.0544403	low_high
	sub-2	sub-4	7Networks_LH_Default_PFC_13	0.222201	low_high
	sub-2	sub-4	7Networks_LH_Default_PCC_1	0.0970649	low_high
	sub-2	sub-4	7Networks_LH_Default_PCC_2	0.0834597	low_high
	sub-2	sub-4	7Networks_LH_Default_PCC_3	0.0875518	low_high
	sub-2	sub-4	7Networks_LH_Default_PCC_4	0.123376	low_high
	sub-2	sub-4	7Networks_LH_Default_PHC_1	0.224689	low_high
	sub-2	sub-4	7Networks_RH_Vis_1	0.237856	low_high
	sub-2	sub-4	7Networks_RH_Vis_2	0.296467	low_high
	sub-2	sub-4	7Networks_RH_Vis_3	0.418789	low_high
	sub-2	sub-4	7Networks_RH_Vis_4	0.250168	low_high
	sub-2	sub-4	7Networks_RH_Vis_5	0.345043	low_high
	sub-2	sub-4	7Networks_RH_Vis_6	0.285623	low_high
	sub-2	sub-4	7Networks_RH_Vis_7	0.113738	low_high
	sub-2	sub-4	7Networks_RH_Vis_8	0.268014	low_high
	sub-2	sub-4	7Networks_RH_Vis_9	0.20665	low_high
	sub-2	sub-4	7Networks_RH_Vis_10	0.149307	low_high
	sub-2	sub-4	7Networks_RH_Vis_11	0.331875	low_high
	sub-2	sub-4	7Networks_RH_Vis_12	0.318209	low_high
	sub-2	sub-4	7Networks_RH_Vis_13	0.14434	low_high
	sub-2	sub-4	7Networks_RH_Vis_14	0.148094	low_high
	sub-2	sub-4	7Networks_RH_Vis_15	0.239069	low_high
	sub-2	sub-4	7Networks_RH_SomMot_1	0.50817	low_high
	sub-2	sub-4	7Networks_RH_SomMot_2	0.586047	low_high
	sub-2	sub-4	7Networks_RH_SomMot_3	0.0371601	low_high
	sub-2	sub-4	7Networks_RH_SomMot_4	-0.0202023	low_high
	sub-2	sub-4	7Networks_RH_SomMot_5	0.150672	low_high
	sub-2	sub-4	7Networks_RH_SomMot_6	0.023031	low_high
	sub-2	sub-4	7Networks_RH_SomMot_7	-0.0072457	low_high
	sub-2	sub-4	7Networks_RH_SomMot_8	-0.0327769	low_high
	sub-2	sub-4	7Networks_RH_SomMot_9	0.0224897	low_high
	sub-2	sub-4	7Networks_RH_SomMot_10	0.0413869	low_high
	sub-2	sub-4	7Networks_RH_SomMot_11	-0.045245	low_high
	sub-2	sub-4	7Networks_RH_SomMot_12	0.0523915	low_high
	sub-2	sub-4	7Networks_RH_SomMot_13	-0.023144	low_high
	sub-2	sub-4	7Networks_RH_SomMot_14	0.098867	low_high
	sub-2	sub-4	7Networks_RH_SomMot_15	-0.0987059	low_high
	sub-2	sub-4	7Networks_RH_SomMot_16	-0.0027386	low_high
	sub-2	sub-4	7Networks_RH_SomMot_17	0.021156	low_high
	sub-2	sub-4	7Networks_RH_SomMot_18	0.0675178	low_high
	sub-2	sub-4	7Networks_RH_SomMot_19	0.0639867	low_high
	sub-2	sub-4	7Networks_RH_DorsAttn_Post_1	0.180094	low_high
	sub-2	sub-4	7Networks_RH_DorsAttn_Post_2	0.332566	low_high
	sub-2	sub-4	7Networks_RH_DorsAttn_Post_3	0.0565627	low_high
	sub-2	sub-4	7Networks_RH_DorsAttn_Post_4	0.127579	low_high
	sub-2	sub-4	7Networks_RH_DorsAttn_Post_5	0.0936674	low_high
	sub-2	sub-4	7Networks_RH_DorsAttn_Post_6	0.166722	low_high
	sub-2	sub-4	7Networks_RH_DorsAttn_Post_7	0.120019	low_high
	sub-2	sub-4	7Networks_RH_DorsAttn_Post_8	0.173021	low_high
	sub-2	sub-4	7Networks_RH_DorsAttn_Post_9	0.0326492	low_high
	sub-2	sub-4	7Networks_RH_DorsAttn_Post_10	-0.0651626	low_high
	sub-2	sub-4	7Networks_RH_DorsAttn_FEF_1	0.125834	low_high
	sub-2	sub-4	7Networks_RH_DorsAttn_FEF_2	-0.0079875	low_high
	sub-2	sub-4	7Networks_RH_DorsAttn_PrCv_1	0.119217	low_high
	sub-2	sub-4	7Networks_RH_SalVentAttn_TempOccPar_1	0.239465	low_high
	sub-2	sub-4	7Networks_RH_SalVentAttn_TempOccPar_2	0.324066	low_high
	sub-2	sub-4	7Networks_RH_SalVentAttn_TempOccPar_3	0.0291378	low_high
	sub-2	sub-4	7Networks_RH_SalVentAttn_PrC_1	0.027399	low_high
	sub-2	sub-4	7Networks_RH_SalVentAttn_FrOper_1	0.102049	low_high
	sub-2	sub-4	7Networks_RH_SalVentAttn_FrOper_2	0.177462	low_high
	sub-2	sub-4	7Networks_RH_SalVentAttn_FrOper_3	0.0587788	low_high
	sub-2	sub-4	7Networks_RH_SalVentAttn_FrOper_4	0.0298274	low_high
	sub-2	sub-4	7Networks_RH_SalVentAttn_Med_1	-0.0288688	low_high
	sub-2	sub-4	7Networks_RH_SalVentAttn_Med_2	-0.0316978	low_high
	sub-2	sub-4	7Networks_RH_SalVentAttn_Med_3	0.0605079	low_high
	sub-2	sub-4	7Networks_RH_Limbic_OFC_1	-0.0544006	low_high
	sub-2	sub-4	7Networks_RH_Limbic_OFC_2	-0.0161222	low_high
	sub-2	sub-4	7Networks_RH_Limbic_OFC_3	0.00658183	low_high
	sub-2	sub-4	7Networks_RH_Limbic_TempPole_1	0.0882875	low_high
	sub-2	sub-4	7Networks_RH_Limbic_TempPole_2	0.0103164	low_high
	sub-2	sub-4	7Networks_RH_Limbic_TempPole_3	0.10046	low_high
	sub-2	sub-4	7Networks_RH_Cont_Par_1	-0.0053369	low_high
	sub-2	sub-4	7Networks_RH_Cont_Par_2	0.0857324	low_high
	sub-3	sub-4	7Networks_RH_Vis_3	0.52171	low_high
	sub-3	sub-4	7Networks_RH_Vis_4	0.329814	low_high
	sub-3	sub-4	7Networks_RH_Vis_5	0.467852	low_high
	sub-3	sub-4	7Networks_RH_Vis_6	0.364136	low_high
	sub-3	sub-4	7Networks_RH_Vis_7	0.118994	low_high
	sub-3	sub-4	7Networks_RH_Vis_8	0.290053	low_high
	sub-3	sub-4	7Networks_RH_Vis_9	0.317085	low_high
	sub-3	sub-4	7Networks_RH_Vis_10	0.187364	low_high
	sub-3	sub-4	7Networks_RH_Vis_11	0.374488	low_high
	sub-3	sub-4	7Networks_RH_Vis_12	0.457768	low_high
	sub-3	sub-4	7Networks_RH_Vis_13	0.2101	low_high
	sub-3	sub-4	7Networks_RH_Vis_14	0.181308	low_high
	sub-3	sub-4	7Networks_RH_Vis_15	0.316978	low_high
	sub-3	sub-4	7Networks_RH_SomMot_1	0.499136	low_high
	sub-3	sub-4	7Networks_RH_SomMot_2	0.439549	low_high
	sub-3	sub-4	7Networks_RH_SomMot_3	0.0469247	low_high
	sub-3	sub-4	7Networks_RH_SomMot_4	0.133366	low_high
	sub-3	sub-4	7Networks_RH_SomMot_5	0.165388	low_high
	sub-3	sub-4	7Networks_RH_SomMot_6	0.0625302	low_high
	sub-3	sub-4	7Networks_RH_SomMot_7	0.0619681	low_high
	sub-3	sub-4	7Networks_LH_Vis_1	0.424525	low_high
	sub-3	sub-4	7Networks_LH_Vis_2	0.401899	low_high
	sub-3	sub-4	7Networks_LH_Vis_3	0.255675	low_high
	sub-3	sub-4	7Networks_LH_Vis_4	0.329616	low_high
	sub-3	sub-4	7Networks_LH_Vis_5	0.255879	low_high
	sub-3	sub-4	7Networks_LH_Vis_6	0.265738	low_high
	sub-3	sub-4	7Networks_LH_Vis_7	0.308833	low_high
	sub-2	sub-4	7Networks_LH_Cont_Cing_2	0.0861782	low_high
	sub-2	sub-4	7Networks_LH_Default_Temp_1	0.201147	low_high
	sub-2	sub-4	7Networks_LH_Default_Temp_2	0.0841345	low_high
	sub-2	sub-4	7Networks_LH_Default_Temp_3	0.410004	low_high
	sub-2	sub-4	7Networks_LH_Default_Temp_4	0.340749	low_high
	sub-2	sub-4	7Networks_LH_Default_Temp_5	0.411737	low_high
	sub-2	sub-4	7Networks_RH_Cont_PFCl_7	0.0876193	low_high
	sub-2	sub-4	7Networks_RH_Cont_pCun_1	0.19185	low_high
	sub-2	sub-4	7Networks_RH_Cont_PFCmp_1	0.138862	low_high
	sub-2	sub-4	7Networks_RH_Cont_PFCl_6	0.0596149	low_high
	sub-3	sub-4	7Networks_LH_SomMot_5	0.101176	low_high
	sub-3	sub-4	7Networks_LH_SomMot_6	0.0244328	low_high
	sub-3	sub-4	7Networks_LH_SomMot_7	-0.0006605	low_high
	sub-3	sub-4	7Networks_LH_SomMot_8	0.081277	low_high
	sub-3	sub-4	7Networks_LH_SomMot_9	-0.0401712	low_high
	sub-3	sub-4	7Networks_LH_SomMot_10	0.00170636	low_high
	sub-3	sub-4	7Networks_LH_SomMot_11	0.0974537	low_high
	sub-3	sub-4	7Networks_LH_SomMot_12	-0.0274492	low_high
	sub-3	sub-4	7Networks_LH_SomMot_13	0.0380514	low_high
	sub-3	sub-4	7Networks_LH_SomMot_14	0.138096	low_high
	sub-3	sub-4	7Networks_LH_SomMot_15	0.0103254	low_high
	sub-3	sub-4	7Networks_LH_SomMot_16	0.0898186	low_high
	sub-3	sub-4	7Networks_LH_DorsAttn_Post_1	0.306386	low_high
	sub-3	sub-4	7Networks_LH_DorsAttn_Post_2	0.0950123	low_high
	sub-3	sub-4	7Networks_LH_DorsAttn_Post_3	0.135626	low_high
	sub-3	sub-4	7Networks_LH_DorsAttn_Post_4	0.193823	low_high
	sub-3	sub-4	7Networks_LH_DorsAttn_Post_5	0.0247071	low_high
	sub-3	sub-4	7Networks_LH_DorsAttn_Post_6	0.223763	low_high
	sub-3	sub-4	7Networks_LH_DorsAttn_Post_7	0.291935	low_high
	sub-3	sub-4	7Networks_LH_DorsAttn_Post_8	0.180151	low_high
	sub-3	sub-4	7Networks_LH_DorsAttn_Post_9	0.219771	low_high
	sub-3	sub-4	7Networks_LH_DorsAttn_Post_10	0.115488	low_high
	sub-3	sub-4	7Networks_LH_DorsAttn_FEF_1	0.203822	low_high
	sub-3	sub-4	7Networks_LH_DorsAttn_FEF_2	0.273159	low_high
	sub-3	sub-4	7Networks_LH_DorsAttn_PrCv_1	0.193477	low_high
	sub-3	sub-4	7Networks_LH_SalVentAttn_ParOper_1	0.173142	low_high
	sub-3	sub-4	7Networks_LH_SalVentAttn_ParOper_2	0.202212	low_high
	sub-3	sub-4	7Networks_LH_SalVentAttn_ParOper_3	0.105963	low_high
	sub-3	sub-4	7Networks_LH_SalVentAttn_FrOper_1	0.11046	low_high
	sub-3	sub-4	7Networks_LH_SalVentAttn_FrOper_2	0.06284	low_high
	sub-3	sub-4	7Networks_LH_SalVentAttn_FrOper_3	0.155971	low_high
	sub-3	sub-4	7Networks_LH_SalVentAttn_FrOper_4	0.134913	low_high
	sub-3	sub-4	7Networks_LH_SalVentAttn_PFCl_1	0.0209824	low_high
	sub-3	sub-4	7Networks_LH_SalVentAttn_Med_1	0.12779	low_high
	sub-3	sub-4	7Networks_LH_SalVentAttn_Med_2	0.139544	low_high
	sub-3	sub-4	7Networks_RH_Vis_1	0.239256	low_high
	sub-3	sub-4	7Networks_LH_SalVentAttn_Med_3	0.116778	low_high
	sub-3	sub-4	7Networks_LH_Limbic_OFC_1	0.0954948	low_high
	sub-3	sub-4	7Networks_LH_Limbic_OFC_2	-0.0332984	low_high
	sub-3	sub-4	7Networks_LH_Limbic_TempPole_1	0.0871122	low_high
	sub-3	sub-4	7Networks_LH_Limbic_TempPole_2	0.0216126	low_high
	sub-3	sub-4	7Networks_LH_Limbic_TempPole_3	0.119765	low_high
	sub-3	sub-4	7Networks_LH_Limbic_TempPole_4	0.224008	low_high
	sub-3	sub-4	7Networks_LH_Cont_Par_1	0.104979	low_high
	sub-3	sub-4	7Networks_LH_Cont_Par_2	0.0667363	low_high
	sub-3	sub-4	7Networks_RH_Default_Temp_2	0.0232923	low_high
	sub-3	sub-4	7Networks_RH_Default_Temp_3	0.396019	low_high
	sub-3	sub-4	7Networks_RH_Default_Temp_4	0.224133	low_high
	sub-3	sub-4	7Networks_RH_Default_Temp_5	0.394906	low_high
	sub-3	sub-4	7Networks_RH_Default_PFCv_1	0.168651	low_high
	sub-3	sub-4	7Networks_RH_Default_PFCm_1	0.048336	low_high
	sub-3	sub-4	7Networks_RH_Default_PFCm_2	0.0409714	low_high
	sub-3	sub-4	7Networks_RH_Default_PFCm_3	-0.0162685	low_high
	sub-3	sub-4	7Networks_RH_Default_PFCm_4	0.103317	low_high
	sub-3	sub-4	7Networks_RH_Default_PFCm_5	0.216752	low_high
	sub-3	sub-4	7Networks_RH_Default_PFCm_6	0.194913	low_high
	sub-3	sub-4	7Networks_RH_Default_PFCm_7	0.155379	low_high
	sub-3	sub-4	7Networks_RH_Default_PCC_1	0.107354	low_high
	sub-3	sub-4	7Networks_RH_Default_PCC_2	0.0986427	low_high
	sub-3	sub-4	7Networks_RH_Default_PCC_3	0.260468	low_high
	sub-3	sub-4	7Networks_LH_Default_Temp_5	0.326346	low_high
	sub-3	sub-4	7Networks_LH_Default_Temp_6	0.221651	low_high
	sub-3	sub-4	7Networks_LH_Default_Temp_7	0.0571534	low_high
	sub-3	sub-4	7Networks_LH_Default_Temp_8	0.257617	low_high
	sub-3	sub-4	7Networks_LH_Default_Temp_9	0.249462	low_high
	sub-3	sub-4	R_Caudate	-0.0261189	low_high
	sub-3	sub-4	R_Hippocampus	0.0329671	low_high
	sub-3	sub-4	R_Pallidum	0.00503091	low_high
	sub-3	sub-4	R_Putamen	0.035471	low_high
	sub-3	sub-4	R_Thalamus	0.0104221	low_high
	sub-3	sub-4	7Networks_LH_Default_PFC_6	0.0643832	low_high
	sub-3	sub-4	7Networks_LH_Default_PFC_7	0.162054	low_high
	sub-3	sub-4	7Networks_LH_Default_PFC_8	0.0210579	low_high
	sub-3	sub-4	7Networks_LH_Default_PFC_9	0.180827	low_high
	sub-3	sub-4	7Networks_LH_Default_PFC_10	0.139099	low_high
	sub-3	sub-4	7Networks_LH_Default_PFC_11	0.0946441	low_high
	sub-3	sub-4	7Networks_LH_Default_PFC_12	0.134448	low_high
	sub-3	sub-4	7Networks_LH_Default_PFC_13	0.136864	low_high
	sub-3	sub-4	7Networks_LH_Default_PCC_1	0.148096	low_high
	sub-3	sub-4	7Networks_LH_Default_PCC_2	0.124684	low_high
	sub-3	sub-4	7Networks_LH_Default_PCC_3	0.0435772	low_high
	sub-3	sub-4	7Networks_LH_Default_PCC_4	0.1689	low_high
	sub-3	sub-4	7Networks_LH_Default_PHC_1	0.229993	low_high
	sub-3	sub-4	7Networks_RH_Vis_2	0.344075	low_high
	sub-3	sub-4	L_Pallidum	0.0652939	low_high
	sub-3	sub-4	7Networks_LH_Vis_8	0.378042	low_high
	sub-3	sub-4	7Networks_LH_Vis_9	0.32702	low_high
	sub-3	sub-4	7Networks_LH_Vis_10	0.205546	low_high
	sub-3	sub-4	R_Amygdala	0.0811252	low_high
	sub-3	sub-4	L_Putamen	0.0835769	low_high
	sub-3	sub-4	L_Thalamus	-0.0092325	low_high
	sub-3	sub-4	R_Accumbens	-0.0162352	low_high
	sub-3	sub-4	7Networks_LH_Vis_14	0.358738	low_high
	sub-3	sub-4	7Networks_LH_SomMot_2	0.542129	low_high
	sub-3	sub-4	7Networks_LH_SomMot_3	0.142962	low_high
	sub-3	sub-4	7Networks_LH_SomMot_4	0.123103	low_high
	sub-3	sub-4	7Networks_LH_Vis_11	0.245852	low_high
	sub-3	sub-4	7Networks_LH_Vis_12	0.147152	low_high
	sub-3	sub-4	7Networks_LH_Vis_13	0.221025	low_high
	sub-3	sub-4	7Networks_LH_SomMot_1	0.536846	low_high
	sub-1	sub-5	7Networks_LH_SalVentAttn_FrOper_3	0.0414658	low_low
	sub-1	sub-5	7Networks_LH_Limbic_TempPole_4	0.0908256	low_low
	sub-1	sub-5	7Networks_LH_SalVentAttn_FrOper_4	0.0667476	low_low
	sub-1	sub-5	7Networks_LH_SalVentAttn_PFCl_1	0.0415504	low_low
	sub-1	sub-5	7Networks_LH_SalVentAttn_Med_1	0.110622	low_low
	sub-1	sub-5	7Networks_LH_Cont_Par_1	0.0703269	low_low
	sub-1	sub-5	7Networks_LH_Limbic_TempPole_1	0.0566688	low_low
	sub-1	sub-5	7Networks_LH_Limbic_TempPole_2	0.0459039	low_low
	sub-1	sub-5	7Networks_LH_Limbic_TempPole_3	0.0439494	low_low
	sub-1	sub-5	7Networks_LH_DorsAttn_Post_4	0.0842124	low_low
	sub-1	sub-5	7Networks_LH_DorsAttn_Post_5	0.0779546	low_low
	sub-1	sub-5	7Networks_LH_Cont_Par_2	0.195425	low_low
	sub-1	sub-5	7Networks_LH_Cont_Par_3	0.162794	low_low
	sub-1	sub-5	7Networks_LH_Cont_Temp_1	0.111581	low_low
	sub-1	sub-5	7Networks_LH_SalVentAttn_Med_2	0.0482347	low_low
	sub-1	sub-5	7Networks_RH_Vis_1	0.218584	low_low
	sub-1	sub-5	7Networks_LH_SalVentAttn_Med_3	0.121841	low_low
	sub-1	sub-5	7Networks_LH_Limbic_OFC_1	0.0200275	low_low
	sub-1	sub-5	7Networks_LH_Limbic_OFC_2	0.0129709	low_low
	sub-1	sub-5	7Networks_LH_Cont_PFCl_6	0.162441	low_low
	sub-1	sub-5	7Networks_LH_Cont_pCun_1	0.146466	low_low
	sub-1	sub-5	7Networks_LH_DorsAttn_Post_3	0.11879	low_low
	sub-1	sub-5	7Networks_LH_Default_PFC_4	0.0583026	low_low
	sub-1	sub-5	7Networks_LH_Default_PFC_5	0.108575	low_low
	sub-1	sub-5	7Networks_LH_Default_PFC_6	0.00204222	low_low
	sub-1	sub-5	7Networks_LH_Default_PFC_7	0.0269595	low_low
	sub-1	sub-5	7Networks_LH_Default_PFC_8	0.0769213	low_low
	sub-1	sub-5	7Networks_LH_Default_PFC_9	0.0869574	low_low
	sub-1	sub-5	7Networks_LH_Default_PFC_10	0.0486148	low_low
	sub-1	sub-5	7Networks_LH_Default_PFC_11	0.0840044	low_low
	sub-1	sub-5	7Networks_LH_Default_PFC_12	0.118526	low_low
	sub-1	sub-5	7Networks_LH_Default_PFC_13	0.0874242	low_low
	sub-1	sub-5	7Networks_LH_Default_PCC_1	0.201606	low_low
	sub-1	sub-5	7Networks_LH_Default_PCC_2	0.200348	low_low
	sub-1	sub-5	7Networks_LH_Default_PCC_3	0.105968	low_low
	sub-1	sub-5	7Networks_LH_Default_PCC_4	0.150591	low_low
	sub-1	sub-5	7Networks_LH_Default_PHC_1	0.173742	low_low
	sub-1	sub-5	7Networks_RH_Vis_2	0.346265	low_low
	sub-1	sub-5	7Networks_RH_Vis_3	0.506469	low_low
	sub-1	sub-5	7Networks_RH_Vis_4	0.376012	low_low
	sub-1	sub-5	7Networks_RH_Vis_5	0.314005	low_low
	sub-1	sub-5	7Networks_LH_Cont_PFCl_1	0.0815165	low_low
	sub-1	sub-5	7Networks_LH_Cont_PFCl_2	0.0811055	low_low
	sub-1	sub-5	7Networks_LH_Cont_PFCl_3	0.0259598	low_low
	sub-1	sub-5	7Networks_LH_Cont_PFCl_4	0.141717	low_low
	sub-1	sub-5	7Networks_LH_Cont_PFCl_5	0.226715	low_low
	sub-1	sub-5	7Networks_RH_Vis_11	0.401172	low_low
	sub-1	sub-5	7Networks_RH_Vis_12	0.459054	low_low
	sub-1	sub-5	7Networks_LH_Cont_Cing_1	0.142673	low_low
	sub-1	sub-5	7Networks_LH_Cont_Cing_2	0.0527063	low_low
	sub-1	sub-5	7Networks_LH_Default_Temp_1	0.0123136	low_low
	sub-1	sub-5	7Networks_LH_Default_Temp_2	-0.0935574	low_low
	sub-1	sub-5	7Networks_LH_Default_Temp_3	0.270547	low_low
	sub-1	sub-5	7Networks_LH_Default_Temp_4	0.0852637	low_low
	sub-1	sub-5	7Networks_LH_Default_Temp_5	0.327616	low_low
	sub-1	sub-5	7Networks_LH_Default_Temp_6	0.27307	low_low
	sub-1	sub-5	7Networks_LH_Default_Temp_7	0.0696218	low_low
	sub-1	sub-5	7Networks_LH_Default_Temp_8	0.13293	low_low
	sub-1	sub-5	7Networks_RH_SomMot_8	0.0959301	low_low
	sub-1	sub-5	7Networks_RH_SomMot_9	0.0571213	low_low
	sub-1	sub-5	7Networks_RH_SomMot_10	0.0977755	low_low
	sub-1	sub-5	7Networks_RH_SomMot_11	0.0896841	low_low
	sub-1	sub-5	7Networks_RH_SomMot_12	-0.0168045	low_low
	sub-1	sub-5	7Networks_RH_SomMot_13	0.14655	low_low
	sub-1	sub-5	7Networks_RH_SomMot_14	0.00341816	low_low
	sub-1	sub-5	7Networks_RH_SomMot_15	0.0407488	low_low
	sub-1	sub-5	7Networks_RH_SomMot_16	0.0949599	low_low
	sub-1	sub-5	7Networks_RH_SomMot_17	0.028241	low_low
	sub-1	sub-5	7Networks_RH_SomMot_18	0.0715494	low_low
	sub-1	sub-5	7Networks_RH_SomMot_19	0.0463174	low_low
	sub-1	sub-5	7Networks_RH_DorsAttn_Post_1	0.188246	low_low
	sub-1	sub-5	7Networks_RH_DorsAttn_Post_2	0.207104	low_low
	sub-1	sub-5	7Networks_RH_DorsAttn_Post_3	0.1382	low_low
	sub-1	sub-5	7Networks_RH_DorsAttn_Post_4	0.0992527	low_low
	sub-1	sub-5	7Networks_RH_DorsAttn_Post_5	0.111827	low_low
	sub-1	sub-5	7Networks_RH_DorsAttn_Post_6	0.141279	low_low
	sub-1	sub-5	7Networks_RH_DorsAttn_Post_7	0.128311	low_low
	sub-1	sub-5	7Networks_RH_DorsAttn_Post_8	0.153796	low_low
	sub-1	sub-5	7Networks_RH_DorsAttn_Post_9	0.15874	low_low
	sub-1	sub-5	7Networks_RH_DorsAttn_Post_10	0.0791174	low_low
	sub-1	sub-5	7Networks_RH_DorsAttn_FEF_1	0.146747	low_low
	sub-1	sub-5	7Networks_RH_Vis_6	0.491347	low_low
	sub-1	sub-5	7Networks_RH_Vis_7	0.202154	low_low
	sub-1	sub-5	7Networks_RH_Vis_8	0.288008	low_low
	sub-1	sub-5	7Networks_RH_Vis_9	0.316814	low_low
	sub-1	sub-5	7Networks_RH_Vis_10	0.204075	low_low
	sub-1	sub-5	7Networks_RH_SalVentAttn_PrC_1	0.138961	low_low
	sub-1	sub-5	7Networks_RH_SalVentAttn_FrOper_1	0.0824297	low_low
	sub-1	sub-5	7Networks_RH_SalVentAttn_FrOper_2	0.116497	low_low
	sub-1	sub-5	7Networks_RH_SalVentAttn_FrOper_3	0.0930662	low_low
	sub-1	sub-5	7Networks_RH_SalVentAttn_FrOper_4	0.0759811	low_low
	sub-1	sub-5	7Networks_RH_SalVentAttn_Med_1	0.087332	low_low
	sub-1	sub-5	7Networks_RH_SalVentAttn_Med_2	0.0723227	low_low
	sub-1	sub-5	7Networks_RH_SalVentAttn_Med_3	0.121239	low_low
	sub-1	sub-5	7Networks_RH_Limbic_OFC_1	0.0736622	low_low
	sub-1	sub-5	7Networks_RH_Limbic_OFC_2	0.0458758	low_low
	sub-1	sub-5	7Networks_RH_Limbic_OFC_3	0.0310463	low_low
	sub-1	sub-5	7Networks_RH_Limbic_TempPole_1	0.0183908	low_low
	sub-1	sub-5	7Networks_RH_Limbic_TempPole_2	0.0657391	low_low
	sub-1	sub-5	7Networks_RH_Limbic_TempPole_3	0.0354815	low_low
	sub-1	sub-5	7Networks_RH_Cont_Par_1	0.137864	low_low
	sub-1	sub-5	7Networks_RH_Cont_Par_2	0.0630925	low_low
	sub-1	sub-5	7Networks_RH_Cont_Par_3	0.171576	low_low
	sub-1	sub-5	7Networks_RH_Cont_Temp_1	0.105054	low_low
	sub-1	sub-5	7Networks_RH_Cont_PFCv_1	0.0398372	low_low
	sub-1	sub-5	7Networks_RH_Cont_PFCl_1	-0.0194708	low_low
	sub-1	sub-5	7Networks_RH_Cont_PFCl_2	0.0825619	low_low
	sub-1	sub-5	7Networks_RH_Cont_PFCl_3	0.0722337	low_low
	sub-1	sub-5	7Networks_RH_Cont_PFCl_4	0.188448	low_low
	sub-1	sub-5	7Networks_RH_Cont_PFCl_5	-0.0006335	low_low
	sub-1	sub-5	7Networks_RH_Cont_PFCl_6	0.0632452	low_low
	sub-1	sub-5	7Networks_RH_Cont_PFCl_7	0.156522	low_low
	sub-1	sub-5	7Networks_RH_Cont_pCun_1	0.176398	low_low
	sub-1	sub-5	7Networks_RH_Cont_PFCmp_1	0.120446	low_low
	sub-1	sub-5	7Networks_RH_Cont_PFCmp_2	0.0554063	low_low
	sub-1	sub-5	7Networks_RH_Cont_PFCmp_3	0.108584	low_low
	sub-1	sub-5	7Networks_RH_Cont_PFCmp_4	0.0207413	low_low
	sub-1	sub-5	7Networks_RH_Default_Par_1	0.243114	low_low
	sub-1	sub-5	7Networks_RH_Default_Par_2	0.187252	low_low
	sub-1	sub-5	7Networks_RH_Default_Par_3	0.0650009	low_low
	sub-1	sub-5	7Networks_RH_Default_Temp_1	0.164683	low_low
	sub-1	sub-5	7Networks_RH_Default_Temp_2	0.124564	low_low
	sub-1	sub-5	7Networks_RH_Default_Temp_3	0.385483	low_low
	sub-1	sub-5	7Networks_RH_Default_Temp_4	0.202544	low_low
	sub-1	sub-5	7Networks_RH_Default_Temp_5	0.127304	low_low
	sub-1	sub-5	7Networks_RH_Default_PFCv_1	0.110742	low_low
	sub-1	sub-5	7Networks_RH_Default_PFCm_1	0.0508566	low_low
	sub-1	sub-5	7Networks_RH_Default_PFCm_2	0.00218184	low_low
	sub-1	sub-5	7Networks_RH_Default_PFCm_3	0.0618837	low_low
	sub-1	sub-5	7Networks_RH_Default_PFCm_4	-0.0127289	low_low
	sub-1	sub-5	7Networks_RH_Default_PFCm_5	0.00084723	low_low
	sub-1	sub-5	7Networks_RH_Default_PFCm_6	0.0465779	low_low
	sub-1	sub-5	7Networks_LH_DorsAttn_Post_6	0.158327	low_low
	sub-1	sub-5	7Networks_LH_DorsAttn_Post_7	0.148174	low_low
	sub-1	sub-5	7Networks_LH_DorsAttn_Post_8	0.167686	low_low
	sub-1	sub-5	7Networks_LH_DorsAttn_Post_9	0.0657035	low_low
	sub-1	sub-5	7Networks_LH_DorsAttn_Post_10	0.105645	low_low
	sub-1	sub-5	7Networks_LH_DorsAttn_FEF_1	0.135821	low_low
	sub-1	sub-5	7Networks_LH_DorsAttn_FEF_2	0.141736	low_low
	sub-1	sub-5	7Networks_LH_Default_Temp_9	0.0758249	low_low
	sub-1	sub-5	7Networks_LH_Default_PFC_1	0.00700875	low_low
	sub-1	sub-5	7Networks_LH_Default_PFC_2	0.079314	low_low
	sub-1	sub-5	7Networks_LH_Default_PFC_3	0.0929184	low_low
	sub-4	sub-5	7Networks_RH_DorsAttn_Post_2	0.294916	low_high
	sub-4	sub-5	7Networks_RH_DorsAttn_Post_3	0.0769949	low_high
	sub-4	sub-5	7Networks_RH_SalVentAttn_PrC_1	0.0825646	low_high
	sub-4	sub-5	7Networks_RH_SalVentAttn_FrOper_1	0.0421459	low_high
	sub-4	sub-5	7Networks_RH_SalVentAttn_FrOper_2	0.0213187	low_high
	sub-4	sub-5	7Networks_RH_SalVentAttn_FrOper_3	0.16691	low_high
	sub-4	sub-5	7Networks_RH_SalVentAttn_FrOper_4	0.0772603	low_high
	sub-4	sub-5	7Networks_RH_SalVentAttn_Med_1	0.0380771	low_high
	sub-4	sub-5	7Networks_RH_SalVentAttn_Med_2	0.0750014	low_high
	sub-4	sub-5	7Networks_RH_SalVentAttn_Med_3	0.0892827	low_high
	sub-4	sub-5	7Networks_RH_Limbic_OFC_1	0.0114631	low_high
	sub-4	sub-5	7Networks_RH_DorsAttn_PrCv_1	0.164349	low_high
	sub-4	sub-5	7Networks_RH_SalVentAttn_TempOccPar_1	0.170017	low_high
	sub-4	sub-5	7Networks_RH_SalVentAttn_TempOccPar_2	0.221335	low_high
	sub-4	sub-5	7Networks_RH_SalVentAttn_TempOccPar_3	0.0201125	low_high
	sub-4	sub-5	7Networks_LH_Vis_1	0.316015	low_high
	sub-4	sub-5	7Networks_LH_Vis_2	0.368217	low_high
	sub-4	sub-5	7Networks_LH_Vis_3	0.194389	low_high
	sub-4	sub-5	7Networks_LH_Vis_4	0.319584	low_high
	sub-4	sub-5	7Networks_LH_Vis_5	0.293889	low_high
	sub-4	sub-5	7Networks_LH_Vis_6	0.0779409	low_high
	sub-4	sub-5	7Networks_LH_Vis_7	0.374068	low_high
	sub-4	sub-5	7Networks_LH_Vis_8	0.432367	low_high
	sub-4	sub-5	7Networks_LH_Vis_9	0.233529	low_high
	sub-4	sub-5	7Networks_LH_Vis_10	0.219962	low_high
	sub-4	sub-5	7Networks_LH_Vis_11	0.307796	low_high
	sub-4	sub-5	7Networks_LH_Vis_12	0.0614295	low_high
	sub-4	sub-5	7Networks_LH_Vis_13	0.178207	low_high
	sub-4	sub-5	7Networks_LH_Vis_14	0.368334	low_high
	sub-4	sub-5	7Networks_LH_SomMot_1	0.21039	low_high
	sub-4	sub-5	7Networks_LH_SomMot_2	0.448289	low_high
	sub-4	sub-5	7Networks_LH_SomMot_3	0.0715752	low_high
	sub-4	sub-5	7Networks_LH_SomMot_4	0.0350997	low_high
	sub-4	sub-5	7Networks_LH_SomMot_5	0.0449204	low_high
	sub-4	sub-5	7Networks_LH_SomMot_6	-0.0524387	low_high
	sub-4	sub-5	7Networks_LH_SomMot_7	-0.0566302	low_high
	sub-4	sub-5	7Networks_LH_SomMot_8	0.0918058	low_high
	sub-4	sub-5	7Networks_LH_SomMot_9	0.00473338	low_high
	sub-4	sub-5	7Networks_LH_SomMot_10	-0.0338917	low_high
	sub-4	sub-5	7Networks_LH_SomMot_11	0.0738424	low_high
	sub-4	sub-5	7Networks_LH_SomMot_12	0.0133224	low_high
	sub-4	sub-5	7Networks_LH_SomMot_13	0.0114721	low_high
	sub-4	sub-5	7Networks_LH_SomMot_14	0.0804065	low_high
	sub-4	sub-5	7Networks_LH_SomMot_15	0.035677	low_high
	sub-4	sub-5	7Networks_LH_SomMot_16	0.0512374	low_high
	sub-4	sub-5	7Networks_LH_DorsAttn_Post_1	0.231462	low_high
	sub-4	sub-5	7Networks_LH_DorsAttn_Post_2	-0.0532229	low_high
	sub-4	sub-5	7Networks_LH_DorsAttn_Post_3	-0.0362451	low_high
	sub-4	sub-5	7Networks_LH_DorsAttn_Post_4	0.0888841	low_high
	sub-4	sub-5	7Networks_LH_DorsAttn_Post_5	0.0669476	low_high
	sub-4	sub-5	7Networks_LH_DorsAttn_Post_6	0.086889	low_high
	sub-4	sub-5	7Networks_LH_DorsAttn_Post_7	0.134041	low_high
	sub-4	sub-5	7Networks_RH_Limbic_OFC_2	0.0791177	low_high
	sub-4	sub-5	7Networks_RH_Limbic_OFC_3	0.103573	low_high
	sub-4	sub-5	7Networks_RH_Limbic_TempPole_1	0.0446045	low_high
	sub-4	sub-5	7Networks_RH_Limbic_TempPole_2	0.0885285	low_high
	sub-4	sub-5	7Networks_RH_Limbic_TempPole_3	0.0810837	low_high
	sub-4	sub-5	7Networks_RH_Cont_Par_1	0.0400669	low_high
	sub-4	sub-5	7Networks_RH_Cont_Par_2	0.0106908	low_high
	sub-1	sub-5	7Networks_RH_DorsAttn_FEF_2	0.0954055	low_low
	sub-1	sub-5	7Networks_RH_DorsAttn_PrCv_1	0.173468	low_low
	sub-1	sub-5	7Networks_RH_SalVentAttn_TempOccPar_1	0.24612	low_low
	sub-1	sub-5	7Networks_RH_SalVentAttn_TempOccPar_2	0.268807	low_low
	sub-1	sub-5	7Networks_RH_SalVentAttn_TempOccPar_3	0.0893562	low_low
	sub-1	sub-5	7Networks_LH_SomMot_5	0.0329694	low_low
	sub-1	sub-5	7Networks_LH_SomMot_16	0.0676225	low_low
	sub-1	sub-5	7Networks_LH_DorsAttn_Post_1	0.174481	low_low
	sub-1	sub-5	7Networks_LH_DorsAttn_Post_2	0.0668292	low_low
	sub-1	sub-5	7Networks_LH_SomMot_6	0.0156235	low_low
	sub-1	sub-5	7Networks_LH_SomMot_7	0.0478184	low_low
	sub-1	sub-5	7Networks_LH_SomMot_8	0.094707	low_low
	sub-1	sub-5	7Networks_LH_SomMot_9	0.0634491	low_low
	sub-1	sub-5	7Networks_LH_SomMot_10	0.0806608	low_low
	sub-1	sub-5	7Networks_LH_SomMot_11	0.0789361	low_low
	sub-1	sub-5	7Networks_LH_SomMot_12	0.0839247	low_low
	sub-1	sub-5	7Networks_LH_SomMot_13	-0.0100122	low_low
	sub-1	sub-5	7Networks_LH_SomMot_14	0.0931241	low_low
	sub-1	sub-5	7Networks_LH_SomMot_15	0.0512378	low_low
	sub-1	sub-5	7Networks_LH_DorsAttn_PrCv_1	0.104715	low_low
	sub-1	sub-5	7Networks_LH_SalVentAttn_ParOper_1	0.235678	low_low
	sub-1	sub-5	7Networks_LH_SalVentAttn_ParOper_2	0.01698	low_low
	sub-1	sub-5	7Networks_LH_SalVentAttn_ParOper_3	0.0574732	low_low
	sub-1	sub-5	7Networks_LH_SalVentAttn_FrOper_1	0.0628019	low_low
	sub-1	sub-5	7Networks_LH_SalVentAttn_FrOper_2	0.153476	low_low
	sub-2	sub-5	7Networks_LH_Default_PFC_7	0.110359	low_low
	sub-2	sub-5	7Networks_LH_Default_PFC_8	0.0425494	low_low
	sub-2	sub-5	7Networks_LH_Default_PFC_9	0.093096	low_low
	sub-2	sub-5	7Networks_LH_Default_PFC_10	0.10876	low_low
	sub-2	sub-5	7Networks_LH_Default_PFC_11	0.122873	low_low
	sub-2	sub-5	7Networks_LH_Default_PFC_12	0.117646	low_low
	sub-2	sub-5	7Networks_LH_Default_PFC_13	0.0810258	low_low
	sub-2	sub-5	7Networks_LH_Limbic_OFC_2	0.0531671	low_low
	sub-2	sub-5	7Networks_LH_Limbic_TempPole_1	0.0900917	low_low
	sub-2	sub-5	7Networks_LH_Limbic_TempPole_2	0.0485114	low_low
	sub-2	sub-5	7Networks_LH_Limbic_TempPole_3	0.0979383	low_low
	sub-2	sub-5	7Networks_LH_Default_PHC_1	0.239119	low_low
	sub-2	sub-5	7Networks_RH_Vis_2	0.388921	low_low
	sub-2	sub-5	7Networks_RH_Vis_3	0.456333	low_low
	sub-2	sub-5	7Networks_RH_Vis_4	0.304025	low_low
	sub-2	sub-5	7Networks_RH_Vis_5	0.282352	low_low
	sub-2	sub-5	7Networks_RH_Vis_6	0.311391	low_low
	sub-4	sub-5	7Networks_RH_SomMot_10	-0.0073967	low_high
	sub-4	sub-5	7Networks_RH_SomMot_11	0.0380785	low_high
	sub-4	sub-5	7Networks_RH_SomMot_12	0.011156	low_high
	sub-4	sub-5	7Networks_RH_SomMot_13	0.0942551	low_high
	sub-4	sub-5	7Networks_RH_SomMot_14	0.09108	low_high
	sub-4	sub-5	7Networks_RH_SomMot_15	0.0398597	low_high
	sub-4	sub-5	7Networks_RH_SomMot_16	0.0616751	low_high
	sub-4	sub-5	7Networks_RH_SomMot_17	-0.0452572	low_high
	sub-4	sub-5	7Networks_RH_SomMot_18	0.0630354	low_high
	sub-4	sub-5	7Networks_RH_DorsAttn_Post_4	0.0800385	low_high
	sub-4	sub-5	7Networks_RH_DorsAttn_Post_5	0.179055	low_high
	sub-4	sub-5	7Networks_RH_DorsAttn_Post_6	0.156584	low_high
	sub-4	sub-5	7Networks_RH_DorsAttn_Post_7	0.119079	low_high
	sub-4	sub-5	7Networks_RH_DorsAttn_Post_8	0.08845	low_high
	sub-4	sub-5	7Networks_RH_DorsAttn_Post_9	0.0960356	low_high
	sub-4	sub-5	7Networks_RH_DorsAttn_Post_10	0.0256611	low_high
	sub-4	sub-5	7Networks_RH_DorsAttn_FEF_1	0.140323	low_high
	sub-4	sub-5	7Networks_RH_DorsAttn_FEF_2	0.148655	low_high
	sub-4	sub-5	7Networks_RH_SomMot_19	0.0559179	low_high
	sub-4	sub-5	7Networks_RH_DorsAttn_Post_1	0.224483	low_high
	sub-1	sub-5	7Networks_LH_Vis_4	0.350329	low_low
	sub-1	sub-5	7Networks_LH_Vis_5	0.290589	low_low
	sub-1	sub-5	7Networks_LH_Vis_6	0.128907	low_low
	sub-1	sub-5	7Networks_LH_Vis_7	0.523911	low_low
	sub-1	sub-5	7Networks_LH_Vis_8	0.433475	low_low
	sub-1	sub-5	7Networks_LH_Vis_9	0.334799	low_low
	sub-1	sub-5	7Networks_LH_Vis_10	0.276267	low_low
	sub-1	sub-5	7Networks_LH_Vis_11	0.412553	low_low
	sub-1	sub-5	7Networks_LH_Vis_12	0.161336	low_low
	sub-1	sub-5	7Networks_LH_Vis_13	0.304443	low_low
	sub-1	sub-5	7Networks_LH_Vis_14	0.435241	low_low
	sub-1	sub-5	7Networks_LH_SomMot_1	0.220593	low_low
	sub-1	sub-5	7Networks_LH_SomMot_2	0.408628	low_low
	sub-1	sub-5	7Networks_LH_SomMot_3	0.0751462	low_low
	sub-1	sub-5	7Networks_LH_SomMot_4	0.0513159	low_low
	sub-1	sub-5	L_Thalamus	0.0454096	low_low
	sub-1	sub-5	L_Caudate	0.0102721	low_low
	sub-1	sub-5	L_Putamen	0.0353975	low_low
	sub-1	sub-5	L_Pallidum	0.0342711	low_low
	sub-1	sub-5	L_Hippocampus	0.0644527	low_low
	sub-1	sub-5	L_Amygdala	0.0871242	low_low
	sub-1	sub-5	L_Accumbens	0.0801945	low_low
	sub-1	sub-5	R_Thalamus	0.043984	low_low
	sub-1	sub-5	R_Caudate	0.10572	low_low
	sub-1	sub-5	R_Putamen	0.0336863	low_low
	sub-1	sub-5	R_Pallidum	0.0548672	low_low
	sub-1	sub-5	R_Hippocampus	0.0843636	low_low
	sub-1	sub-5	7Networks_RH_Vis_13	0.264983	low_low
	sub-1	sub-5	7Networks_RH_Vis_14	0.191036	low_low
	sub-1	sub-5	7Networks_RH_Vis_15	0.367318	low_low
	sub-1	sub-5	7Networks_RH_SomMot_1	0.419122	low_low
	sub-1	sub-5	7Networks_RH_SomMot_2	0.493542	low_low
	sub-1	sub-5	7Networks_RH_SomMot_3	0.0117359	low_low
	sub-1	sub-5	7Networks_RH_SomMot_4	0.101961	low_low
	sub-1	sub-5	R_Accumbens	-0.0091427	low_low
	sub-1	sub-5	R_Amygdala	0.0546767	low_low
	sub-4	sub-5	7Networks_LH_Cont_Par_2	0.0584452	low_high
	sub-4	sub-5	7Networks_LH_Cont_Par_3	0.0570979	low_high
	sub-4	sub-5	7Networks_LH_Cont_Temp_1	0.091766	low_high
	sub-4	sub-5	7Networks_LH_Cont_PFCl_1	-0.0345066	low_high
	sub-4	sub-5	7Networks_LH_Cont_PFCl_2	0.0717111	low_high
	sub-4	sub-5	7Networks_LH_Cont_PFCl_3	0.0221961	low_high
	sub-4	sub-5	7Networks_LH_Cont_PFCl_4	0.118881	low_high
	sub-4	sub-5	7Networks_LH_Cont_PFCl_5	0.0502834	low_high
	sub-4	sub-5	7Networks_LH_Cont_PFCl_6	0.0256377	low_high
	sub-4	sub-5	7Networks_LH_Cont_pCun_1	0.0369691	low_high
	sub-4	sub-5	7Networks_LH_Cont_Cing_1	0.151537	low_high
	sub-4	sub-5	7Networks_LH_Cont_Cing_2	0.032562	low_high
	sub-4	sub-5	7Networks_LH_Default_Temp_1	0.0238135	low_high
	sub-4	sub-5	7Networks_LH_Default_Temp_2	-0.0137313	low_high
	sub-4	sub-5	7Networks_LH_Default_Temp_3	0.199026	low_high
	sub-4	sub-5	7Networks_LH_DorsAttn_Post_8	0.117202	low_high
	sub-4	sub-5	7Networks_LH_DorsAttn_Post_9	0.10276	low_high
	sub-4	sub-5	7Networks_LH_DorsAttn_Post_10	0.0976202	low_high
	sub-4	sub-5	7Networks_LH_DorsAttn_FEF_1	0.0912544	low_high
	sub-4	sub-5	7Networks_LH_DorsAttn_FEF_2	0.164173	low_high
	sub-4	sub-5	7Networks_LH_DorsAttn_PrCv_1	0.111616	low_high
	sub-4	sub-5	7Networks_LH_SalVentAttn_ParOper_1	0.0885328	low_high
	sub-4	sub-5	7Networks_LH_SalVentAttn_ParOper_2	-0.0036079	low_high
	sub-4	sub-5	7Networks_RH_Cont_Par_3	0.0665762	low_high
	sub-4	sub-5	7Networks_RH_Cont_Temp_1	0.0695998	low_high
	sub-4	sub-5	7Networks_RH_Cont_PFCv_1	0.0710125	low_high
	sub-4	sub-5	7Networks_RH_Cont_PFCl_1	0.0801876	low_high
	sub-4	sub-5	7Networks_RH_Cont_PFCl_2	0.110714	low_high
	sub-4	sub-5	7Networks_RH_Cont_PFCl_3	0.10943	low_high
	sub-4	sub-5	7Networks_RH_Cont_PFCl_4	0.172969	low_high
	sub-4	sub-5	7Networks_RH_Cont_PFCl_5	0.0309761	low_high
	sub-4	sub-5	7Networks_RH_Cont_PFCl_6	0.05659	low_high
	sub-4	sub-5	7Networks_RH_Cont_PFCl_7	0.102984	low_high
	sub-4	sub-5	7Networks_RH_Cont_pCun_1	0.0545134	low_high
	sub-4	sub-5	7Networks_RH_Cont_PFCmp_1	0.138246	low_high
	sub-4	sub-5	7Networks_RH_Cont_PFCmp_2	0.0294446	low_high
	sub-4	sub-5	7Networks_RH_Cont_PFCmp_3	0.141243	low_high
	sub-4	sub-5	7Networks_RH_Cont_PFCmp_4	0.0485149	low_high
	sub-4	sub-5	7Networks_RH_Default_Par_1	0.160101	low_high
	sub-4	sub-5	7Networks_RH_Default_Par_2	0.144075	low_high
	sub-4	sub-5	7Networks_RH_Default_Par_3	-0.0212196	low_high
	sub-4	sub-5	7Networks_RH_Default_Temp_1	0.141817	low_high
	sub-4	sub-5	7Networks_RH_Default_Temp_2	0.105539	low_high
	sub-4	sub-5	7Networks_RH_Default_Temp_3	0.299539	low_high
	sub-4	sub-5	7Networks_RH_Default_Temp_4	0.119446	low_high
	sub-4	sub-5	7Networks_RH_Default_Temp_5	0.165577	low_high
	sub-4	sub-5	7Networks_RH_Default_PFCv_1	0.102472	low_high
	sub-4	sub-5	7Networks_RH_Default_PFCm_1	0.105114	low_high
	sub-4	sub-5	7Networks_RH_Default_PFCm_2	0.103348	low_high
	sub-4	sub-5	7Networks_RH_Default_PFCm_3	0.0988831	low_high
	sub-4	sub-5	7Networks_RH_Default_PFCm_4	0.0973772	low_high
	sub-4	sub-5	7Networks_RH_Default_PFCm_5	0.0767707	low_high
	sub-4	sub-5	7Networks_RH_Default_PFCm_6	0.0801694	low_high
	sub-4	sub-5	7Networks_RH_Default_PFCm_7	-0.0278663	low_high
	sub-4	sub-5	7Networks_RH_Default_PCC_1	0.0379966	low_high
	sub-4	sub-5	7Networks_RH_Default_PCC_2	0.0573361	low_high
	sub-4	sub-5	7Networks_RH_Default_PCC_3	0.176438	low_high
	sub-4	sub-5	7Networks_LH_Default_Temp_5	0.191773	low_high
	sub-4	sub-5	7Networks_LH_Default_Temp_6	0.182106	low_high
	sub-4	sub-5	7Networks_LH_Default_Temp_7	0.00216022	low_high
	sub-4	sub-5	7Networks_LH_Default_Temp_8	0.121456	low_high
	sub-4	sub-5	7Networks_LH_Default_Temp_9	0.0924484	low_high
	sub-4	sub-5	7Networks_LH_Default_PFC_1	0.101321	low_high
	sub-4	sub-5	7Networks_LH_Default_PFC_2	0.0498774	low_high
	sub-4	sub-5	7Networks_LH_Default_PFC_3	0.067112	low_high
	sub-4	sub-5	7Networks_LH_Default_PFC_4	0.0678709	low_high
	sub-4	sub-5	7Networks_LH_Default_PFC_5	0.0718589	low_high
	sub-4	sub-5	7Networks_LH_Default_PFC_6	0.119259	low_high
	sub-4	sub-5	7Networks_LH_Default_PFC_7	0.0896729	low_high
	sub-4	sub-5	7Networks_LH_Default_PFC_8	0.113579	low_high
	sub-4	sub-5	7Networks_LH_Default_PFC_9	0.068751	low_high
	sub-4	sub-5	7Networks_LH_Default_PFC_10	0.078967	low_high
	sub-4	sub-5	7Networks_LH_Default_PFC_11	0.0660425	low_high
	sub-4	sub-5	7Networks_LH_Default_PFC_12	0.0243975	low_high
	sub-4	sub-5	7Networks_LH_Default_PFC_13	0.107634	low_high
	sub-1	sub-5	7Networks_RH_Default_PFCm_7	0.0565103	low_low
	sub-1	sub-5	7Networks_RH_Default_PCC_1	0.166658	low_low
	sub-1	sub-5	7Networks_RH_Default_PCC_2	0.193822	low_low
	sub-1	sub-5	7Networks_RH_Default_PCC_3	0.202275	low_low
	sub-1	sub-5	7Networks_RH_SomMot_5	0.0757551	low_low
	sub-1	sub-5	7Networks_RH_SomMot_6	0.122441	low_low
	sub-1	sub-5	7Networks_RH_SomMot_7	-0.0031844	low_low
	sub-1	sub-5	7Networks_LH_Vis_1	0.44897	low_low
	sub-1	sub-5	7Networks_LH_Vis_2	0.467298	low_low
	sub-1	sub-5	7Networks_LH_Vis_3	0.220136	low_low
	sub-2	sub-5	7Networks_LH_Vis_1	0.450589	low_low
	sub-2	sub-5	7Networks_LH_Vis_2	0.415626	low_low
	sub-2	sub-5	7Networks_LH_Vis_3	0.314209	low_low
	sub-2	sub-5	7Networks_LH_Vis_8	0.353021	low_low
	sub-2	sub-5	7Networks_LH_Vis_9	0.256667	low_low
	sub-2	sub-5	7Networks_LH_Vis_10	0.191938	low_low
	sub-2	sub-5	7Networks_LH_Vis_11	0.320832	low_low
	sub-2	sub-5	7Networks_LH_Vis_12	0.119464	low_low
	sub-2	sub-5	7Networks_LH_Vis_13	0.202219	low_low
	sub-2	sub-5	7Networks_LH_Vis_14	0.421813	low_low
	sub-2	sub-5	7Networks_LH_SomMot_1	0.175573	low_low
	sub-2	sub-5	7Networks_LH_SomMot_2	0.469952	low_low
	sub-2	sub-5	7Networks_LH_Vis_4	0.197921	low_low
	sub-2	sub-5	7Networks_LH_Vis_5	0.272011	low_low
	sub-2	sub-5	7Networks_LH_Vis_6	0.0235137	low_low
	sub-2	sub-5	7Networks_LH_Vis_7	0.380336	low_low
	sub-2	sub-5	7Networks_LH_SomMot_7	0.0190346	low_low
	sub-2	sub-5	7Networks_LH_SomMot_8	0.0326779	low_low
	sub-2	sub-5	7Networks_LH_SomMot_9	-0.0529444	low_low
	sub-2	sub-5	7Networks_LH_SomMot_10	-0.0609769	low_low
	sub-2	sub-5	7Networks_LH_SomMot_11	0.0656524	low_low
	sub-2	sub-5	7Networks_LH_SomMot_12	-0.052479	low_low
	sub-2	sub-5	7Networks_LH_SomMot_13	0.017571	low_low
	sub-2	sub-5	7Networks_LH_SomMot_14	0.0806342	low_low
	sub-2	sub-5	7Networks_LH_SomMot_15	0.0083911	low_low
	sub-2	sub-5	7Networks_LH_SomMot_16	0.0576173	low_low
	sub-2	sub-5	7Networks_LH_DorsAttn_Post_1	0.270104	low_low
	sub-2	sub-5	7Networks_LH_DorsAttn_Post_2	0.182674	low_low
	sub-2	sub-5	7Networks_LH_DorsAttn_Post_3	0.165472	low_low
	sub-2	sub-5	7Networks_LH_DorsAttn_Post_4	0.0672075	low_low
	sub-2	sub-5	7Networks_LH_DorsAttn_Post_5	0.0362504	low_low
	sub-2	sub-5	7Networks_LH_DorsAttn_Post_6	0.140047	low_low
	sub-2	sub-5	7Networks_LH_DorsAttn_Post_7	0.0865669	low_low
	sub-2	sub-5	7Networks_LH_DorsAttn_Post_8	0.151947	low_low
	sub-2	sub-5	7Networks_LH_DorsAttn_Post_9	0.0663229	low_low
	sub-2	sub-5	7Networks_LH_DorsAttn_Post_10	0.0738682	low_low
	sub-2	sub-5	7Networks_LH_DorsAttn_FEF_1	0.142438	low_low
	sub-2	sub-5	7Networks_LH_DorsAttn_FEF_2	0.0518591	low_low
	sub-2	sub-5	7Networks_LH_DorsAttn_PrCv_1	0.0619257	low_low
	sub-2	sub-5	7Networks_LH_SalVentAttn_ParOper_1	0.188303	low_low
	sub-2	sub-5	7Networks_LH_SalVentAttn_ParOper_2	0.00656495	low_low
	sub-2	sub-5	7Networks_LH_SalVentAttn_ParOper_3	-0.118583	low_low
	sub-2	sub-5	7Networks_LH_SalVentAttn_FrOper_1	0.00168406	low_low
	sub-2	sub-5	7Networks_LH_SalVentAttn_FrOper_2	0.078699	low_low
	sub-2	sub-5	7Networks_LH_SalVentAttn_FrOper_3	-0.0190049	low_low
	sub-2	sub-5	7Networks_LH_SalVentAttn_FrOper_4	-0.0046915	low_low
	sub-2	sub-5	7Networks_LH_SalVentAttn_PFCl_1	0.0605988	low_low
	sub-2	sub-5	7Networks_LH_SalVentAttn_Med_1	0.00130499	low_low
	sub-2	sub-5	7Networks_LH_SalVentAttn_Med_2	0.108447	low_low
	sub-2	sub-5	7Networks_RH_Vis_1	0.195916	low_low
	sub-2	sub-5	7Networks_LH_SalVentAttn_Med_3	0.0287886	low_low
	sub-2	sub-5	7Networks_LH_Limbic_OFC_1	0.0398232	low_low
	sub-2	sub-5	7Networks_LH_SomMot_3	-0.0277689	low_low
	sub-2	sub-5	7Networks_LH_SomMot_4	0.0133123	low_low
	sub-2	sub-5	7Networks_LH_SomMot_5	-0.0020043	low_low
	sub-2	sub-5	7Networks_LH_SomMot_6	-0.0016647	low_low
	sub-2	sub-5	7Networks_LH_Limbic_TempPole_4	0.0811077	low_low
	sub-2	sub-5	7Networks_LH_Cont_Par_1	0.0706332	low_low
	sub-2	sub-5	7Networks_LH_Cont_Par_2	0.12653	low_low
	sub-2	sub-5	7Networks_LH_Cont_Par_3	0.141952	low_low
	sub-2	sub-5	7Networks_LH_Cont_Temp_1	0.162898	low_low
	sub-2	sub-5	7Networks_LH_Cont_PFCl_1	0.0572873	low_low
	sub-2	sub-5	7Networks_LH_Cont_PFCl_2	0.0875073	low_low
	sub-2	sub-5	7Networks_LH_Cont_PFCl_3	0.0597243	low_low
	sub-2	sub-5	7Networks_LH_Cont_PFCl_4	0.159512	low_low
	sub-2	sub-5	7Networks_LH_Cont_PFCl_5	0.149092	low_low
	sub-2	sub-5	7Networks_LH_Cont_PFCl_6	0.100969	low_low
	sub-2	sub-5	7Networks_LH_Cont_pCun_1	0.122317	low_low
	sub-2	sub-5	7Networks_LH_Cont_Cing_1	-0.0157042	low_low
	sub-2	sub-5	7Networks_LH_Cont_Cing_2	-0.044426	low_low
	sub-2	sub-5	7Networks_LH_Default_Temp_1	0.0220184	low_low
	sub-2	sub-5	7Networks_LH_Default_Temp_2	0.06868	low_low
	sub-2	sub-5	7Networks_LH_Default_Temp_3	0.239895	low_low
	sub-2	sub-5	7Networks_LH_Default_Temp_4	0.116494	low_low
	sub-2	sub-5	7Networks_LH_Default_Temp_5	0.258116	low_low
	sub-2	sub-5	7Networks_LH_Default_Temp_6	0.0177709	low_low
	sub-2	sub-5	7Networks_LH_Default_Temp_7	0.155852	low_low
	sub-2	sub-5	7Networks_LH_Default_Temp_8	0.134931	low_low
	sub-2	sub-5	7Networks_LH_Default_Temp_9	0.137732	low_low
	sub-2	sub-5	7Networks_LH_Default_PFC_1	0.118511	low_low
	sub-2	sub-5	7Networks_LH_Default_PFC_2	0.0446818	low_low
	sub-2	sub-5	7Networks_LH_Default_PFC_3	0.129586	low_low
	sub-2	sub-5	7Networks_LH_Default_PFC_4	0.0467944	low_low
	sub-2	sub-5	7Networks_LH_Default_PFC_5	0.130864	low_low
	sub-2	sub-5	7Networks_LH_Default_PFC_6	0.0543079	low_low
	sub-3	sub-5	7Networks_LH_Vis_12	0.0882358	low_low
	sub-3	sub-5	7Networks_LH_Vis_13	0.257202	low_low
	sub-3	sub-5	7Networks_LH_Vis_11	0.378605	low_low
	sub-3	sub-5	7Networks_LH_SomMot_2	0.485503	low_low
	sub-3	sub-5	7Networks_LH_SomMot_3	0.0770694	low_low
	sub-3	sub-5	7Networks_LH_SomMot_4	0.0655598	low_low
	sub-3	sub-5	7Networks_LH_SomMot_5	0.0519172	low_low
	sub-3	sub-5	7Networks_LH_SomMot_6	0.0454492	low_low
	sub-3	sub-5	7Networks_LH_SomMot_7	0.132584	low_low
	sub-3	sub-5	7Networks_LH_SomMot_8	0.0233456	low_low
	sub-3	sub-5	7Networks_LH_SomMot_9	-0.0074031	low_low
	sub-3	sub-5	7Networks_LH_SomMot_10	-0.0200659	low_low
	sub-3	sub-5	7Networks_LH_SomMot_11	0.0308718	low_low
	sub-3	sub-5	7Networks_LH_SomMot_12	-0.0265569	low_low
	sub-3	sub-5	7Networks_LH_Vis_14	0.393264	low_low
	sub-3	sub-5	7Networks_LH_SomMot_1	0.262279	low_low
	sub-3	sub-5	7Networks_LH_DorsAttn_FEF_2	0.116231	low_low
	sub-3	sub-5	7Networks_LH_DorsAttn_PrCv_1	0.106847	low_low
	sub-3	sub-5	7Networks_LH_SalVentAttn_ParOper_1	0.231038	low_low
	sub-3	sub-5	7Networks_LH_SalVentAttn_ParOper_2	0.00194392	low_low
	sub-3	sub-5	7Networks_LH_SalVentAttn_ParOper_3	-0.0029228	low_low
	sub-3	sub-5	7Networks_LH_SalVentAttn_FrOper_1	0.0990331	low_low
	sub-3	sub-5	7Networks_LH_SalVentAttn_FrOper_2	0.0153223	low_low
	sub-3	sub-5	7Networks_LH_SalVentAttn_FrOper_3	0.0818762	low_low
	sub-3	sub-5	7Networks_LH_SalVentAttn_FrOper_4	0.0352728	low_low
	sub-3	sub-5	7Networks_LH_SalVentAttn_PFCl_1	0.0639421	low_low
	sub-3	sub-5	7Networks_LH_SalVentAttn_Med_1	0.0460337	low_low
	sub-3	sub-5	7Networks_LH_SalVentAttn_Med_2	0.115536	low_low
	sub-3	sub-5	7Networks_RH_Vis_1	0.230194	low_low
	sub-3	sub-5	7Networks_LH_SalVentAttn_Med_3	0.0654532	low_low
	sub-3	sub-5	7Networks_LH_Limbic_OFC_1	0.0588642	low_low
	sub-3	sub-5	7Networks_LH_Limbic_OFC_2	-0.109826	low_low
	sub-3	sub-5	7Networks_LH_Limbic_TempPole_1	0.0741979	low_low
	sub-3	sub-5	7Networks_LH_Limbic_TempPole_2	0.0373518	low_low
	sub-3	sub-5	7Networks_LH_Limbic_TempPole_3	0.0547462	low_low
	sub-3	sub-5	7Networks_LH_Limbic_TempPole_4	0.0915326	low_low
	sub-3	sub-5	7Networks_LH_Cont_Par_1	-0.0358636	low_low
	sub-3	sub-5	7Networks_LH_Cont_Par_2	-0.0127281	low_low
	sub-3	sub-5	7Networks_LH_Cont_Par_3	0.181333	low_low
	sub-3	sub-5	7Networks_LH_Cont_Temp_1	-0.000545	low_low
	sub-3	sub-5	7Networks_LH_Cont_PFCl_1	-0.0322631	low_low
	sub-3	sub-5	7Networks_LH_SomMot_13	-0.0449358	low_low
	sub-3	sub-5	7Networks_LH_SomMot_14	0.00870022	low_low
	sub-3	sub-5	7Networks_LH_SomMot_15	-0.0289622	low_low
	sub-3	sub-5	7Networks_LH_SomMot_16	0.0006169	low_low
	sub-3	sub-5	7Networks_LH_DorsAttn_Post_1	0.215087	low_low
	sub-3	sub-5	7Networks_LH_DorsAttn_Post_2	0.069092	low_low
	sub-3	sub-5	7Networks_LH_DorsAttn_Post_3	0.135939	low_low
	sub-3	sub-5	7Networks_LH_DorsAttn_Post_4	0.120283	low_low
	sub-3	sub-5	7Networks_LH_DorsAttn_Post_5	0.0253128	low_low
	sub-3	sub-5	7Networks_LH_DorsAttn_Post_6	0.156089	low_low
	sub-3	sub-5	7Networks_LH_DorsAttn_Post_7	0.116788	low_low
	sub-3	sub-5	7Networks_LH_DorsAttn_Post_8	0.125589	low_low
	sub-3	sub-5	7Networks_LH_DorsAttn_Post_9	0.151473	low_low
	sub-3	sub-5	7Networks_LH_DorsAttn_Post_10	0.0619195	low_low
	sub-3	sub-5	7Networks_LH_DorsAttn_FEF_1	0.146198	low_low
	sub-3	sub-5	7Networks_LH_Default_Temp_8	0.156551	low_low
	sub-3	sub-5	7Networks_LH_Default_Temp_9	0.0745018	low_low
	sub-3	sub-5	7Networks_LH_Default_PFC_1	0.0702162	low_low
	sub-3	sub-5	7Networks_LH_Default_PFC_2	-0.0383839	low_low
	sub-3	sub-5	7Networks_LH_Default_PFC_3	0.0837037	low_low
	sub-3	sub-5	7Networks_LH_Default_PFC_4	-0.0200468	low_low
	sub-3	sub-5	7Networks_LH_Default_PFC_5	0.0993921	low_low
	sub-3	sub-5	7Networks_LH_Default_PFC_6	-0.0443145	low_low
	sub-3	sub-5	7Networks_LH_Default_PFC_7	0.014405	low_low
	sub-3	sub-5	7Networks_LH_Default_PFC_8	0.0408116	low_low
	sub-3	sub-5	7Networks_LH_Default_PFC_9	0.0777418	low_low
	sub-3	sub-5	7Networks_LH_Default_PFC_10	0.0943715	low_low
	sub-3	sub-5	7Networks_LH_Default_PFC_11	0.0904641	low_low
	sub-3	sub-5	7Networks_LH_Default_PFC_12	0.0527311	low_low
	sub-3	sub-5	7Networks_LH_Default_PFC_13	0.0891089	low_low
	sub-3	sub-5	7Networks_LH_Default_PCC_1	0.0690411	low_low
	sub-3	sub-5	7Networks_LH_Default_PCC_2	0.0633398	low_low
	sub-3	sub-5	7Networks_LH_Default_PCC_3	0.0181158	low_low
	sub-3	sub-5	7Networks_LH_Default_PCC_4	0.149442	low_low
	sub-3	sub-5	7Networks_LH_Default_PHC_1	0.133505	low_low
	sub-3	sub-5	7Networks_RH_Vis_2	0.341554	low_low
	sub-3	sub-5	7Networks_RH_Vis_3	0.445953	low_low
	sub-3	sub-5	7Networks_RH_Vis_4	0.398005	low_low
	sub-3	sub-5	7Networks_RH_Vis_5	0.292981	low_low
	sub-3	sub-5	7Networks_RH_Vis_6	0.349076	low_low
	sub-3	sub-5	7Networks_LH_Cont_PFCl_2	0.0492153	low_low
	sub-3	sub-5	7Networks_LH_Cont_PFCl_3	0.0535525	low_low
	sub-3	sub-5	7Networks_LH_Cont_PFCl_4	0.0305074	low_low
	sub-3	sub-5	7Networks_LH_Cont_PFCl_5	0.0402669	low_low
	sub-3	sub-5	7Networks_LH_Cont_PFCl_6	0.141005	low_low
	sub-3	sub-5	7Networks_LH_Cont_pCun_1	0.139576	low_low
	sub-3	sub-5	7Networks_LH_Cont_Cing_1	0.106579	low_low
	sub-3	sub-5	7Networks_LH_Cont_Cing_2	0.0189729	low_low
	sub-3	sub-5	7Networks_LH_Default_Temp_1	0.101678	low_low
	sub-3	sub-5	7Networks_LH_Default_Temp_2	-0.0935169	low_low
	sub-3	sub-5	7Networks_LH_Default_Temp_3	0.239897	low_low
	sub-3	sub-5	7Networks_LH_Default_Temp_4	0.118324	low_low
	sub-3	sub-5	7Networks_LH_Default_Temp_5	0.301364	low_low
	sub-3	sub-5	7Networks_LH_Default_Temp_6	0.0989474	low_low
	sub-3	sub-5	7Networks_LH_Default_Temp_7	0.0215582	low_low
	sub-3	sub-5	7Networks_LH_Vis_1	0.427021	low_low
	sub-3	sub-5	7Networks_LH_Vis_2	0.406616	low_low
	sub-3	sub-5	7Networks_LH_Vis_3	0.287765	low_low
	sub-3	sub-5	7Networks_LH_Vis_4	0.343236	low_low
	sub-3	sub-5	7Networks_LH_Vis_5	0.340658	low_low
	sub-3	sub-5	7Networks_LH_Vis_6	0.049485	low_low
	sub-3	sub-5	7Networks_LH_Vis_7	0.416431	low_low
	sub-3	sub-5	7Networks_LH_Vis_8	0.327841	low_low
	sub-3	sub-5	7Networks_LH_Vis_9	0.289032	low_low
	sub-3	sub-5	7Networks_LH_Vis_10	0.171053	low_low
	sub-3	sub-5	L_Accumbens	-0.0086703	low_low
	sub-3	sub-5	L_Amygdala	0.0713026	low_low
	sub-3	sub-5	L_Caudate	0.0122573	low_low
	sub-3	sub-5	L_Hippocampus	-0.0129457	low_low
	sub-3	sub-5	L_Pallidum	0.0510973	low_low
	sub-3	sub-5	L_Putamen	0.0759293	low_low
	sub-3	sub-5	L_Thalamus	0.102221	low_low
	sub-3	sub-5	R_Accumbens	0.0234939	low_low
	sub-3	sub-5	R_Amygdala	0.105167	low_low
	sub-3	sub-5	R_Caudate	0.0803916	low_low
	sub-3	sub-5	R_Hippocampus	0.0346776	low_low
	sub-3	sub-5	R_Pallidum	-0.0436393	low_low
	sub-3	sub-5	R_Putamen	0.0920484	low_low
	sub-3	sub-5	R_Thalamus	-0.009525	low_low
	sub-3	sub-5	7Networks_RH_DorsAttn_FEF_1	0.125239	low_low
	sub-3	sub-5	7Networks_RH_DorsAttn_FEF_2	0.169338	low_low
	sub-3	sub-5	7Networks_RH_DorsAttn_PrCv_1	0.171675	low_low
	sub-3	sub-5	7Networks_RH_SalVentAttn_TempOccPar_1	0.211518	low_low
	sub-3	sub-5	7Networks_RH_SalVentAttn_TempOccPar_2	0.18949	low_low
	sub-3	sub-5	7Networks_RH_SalVentAttn_TempOccPar_3	0.0468816	low_low
	sub-3	sub-5	7Networks_RH_SalVentAttn_PrC_1	0.159005	low_low
	sub-3	sub-5	7Networks_RH_SalVentAttn_FrOper_1	0.0780218	low_low
	sub-3	sub-5	7Networks_RH_SalVentAttn_FrOper_2	0.111896	low_low
	sub-3	sub-5	7Networks_RH_SalVentAttn_FrOper_3	0.0276053	low_low
	sub-3	sub-5	7Networks_RH_SalVentAttn_FrOper_4	0.11878	low_low
	sub-3	sub-5	7Networks_RH_SalVentAttn_Med_1	0.0820382	low_low
	sub-3	sub-5	7Networks_RH_SalVentAttn_Med_2	0.130057	low_low
	sub-3	sub-5	7Networks_RH_SalVentAttn_Med_3	0.0872528	low_low
	sub-3	sub-5	7Networks_RH_Limbic_OFC_1	-0.0301372	low_low
	sub-3	sub-5	7Networks_RH_Limbic_OFC_2	0.00946108	low_low
	sub-3	sub-5	7Networks_RH_Limbic_OFC_3	0.0629938	low_low
	sub-3	sub-5	7Networks_RH_Limbic_TempPole_1	0.0611618	low_low
	sub-3	sub-5	7Networks_RH_Limbic_TempPole_2	0.130337	low_low
	sub-3	sub-5	7Networks_RH_Limbic_TempPole_3	-0.0225861	low_low
	sub-3	sub-5	7Networks_RH_Cont_Par_1	0.132767	low_low
	sub-3	sub-5	7Networks_RH_Cont_Par_2	0.125897	low_low
	sub-3	sub-5	7Networks_RH_Cont_Par_3	0.118798	low_low
	sub-3	sub-5	7Networks_RH_Cont_Temp_1	0.00183112	low_low
	sub-3	sub-5	7Networks_RH_Cont_PFCv_1	0.0509452	low_low
	sub-3	sub-5	7Networks_RH_Cont_PFCl_1	-0.0501196	low_low
	sub-3	sub-5	7Networks_RH_Cont_PFCl_2	0.0794587	low_low
	sub-3	sub-5	7Networks_RH_Cont_PFCl_3	0.0482755	low_low
	sub-4	sub-5	7Networks_LH_Default_PCC_1	0.0403526	low_high
	sub-4	sub-5	7Networks_LH_Default_PCC_2	0.0828463	low_high
	sub-4	sub-5	7Networks_LH_Default_PCC_3	0.0672586	low_high
	sub-4	sub-5	7Networks_LH_Default_PCC_4	0.0314005	low_high
	sub-4	sub-5	7Networks_LH_Default_PHC_1	0.170786	low_high
	sub-4	sub-5	7Networks_RH_Vis_2	0.271204	low_high
	sub-4	sub-5	7Networks_RH_Vis_3	0.450615	low_high
	sub-4	sub-5	7Networks_RH_Vis_4	0.274774	low_high
	sub-4	sub-5	7Networks_RH_Vis_5	0.328888	low_high
	sub-4	sub-5	7Networks_RH_Vis_6	0.393815	low_high
	sub-4	sub-5	7Networks_RH_Vis_7	0.133577	low_high
	sub-4	sub-5	7Networks_RH_Vis_8	0.304813	low_high
	sub-4	sub-5	7Networks_RH_Vis_9	0.251402	low_high
	sub-4	sub-5	7Networks_RH_Vis_10	0.160039	low_high
	sub-4	sub-5	7Networks_RH_Vis_11	0.392493	low_high
	sub-4	sub-5	7Networks_RH_Vis_12	0.318287	low_high
	sub-4	sub-5	7Networks_RH_Vis_13	0.191592	low_high
	sub-4	sub-5	7Networks_RH_Vis_14	0.201288	low_high
	sub-4	sub-5	7Networks_RH_Vis_15	0.231637	low_high
	sub-4	sub-5	7Networks_RH_SomMot_1	0.508522	low_high
	sub-4	sub-5	7Networks_RH_SomMot_2	0.4908	low_high
	sub-4	sub-5	7Networks_RH_SomMot_3	0.049646	low_high
	sub-4	sub-5	7Networks_RH_SomMot_4	0.0618632	low_high
	sub-4	sub-5	7Networks_RH_SomMot_5	0.023722	low_high
	sub-4	sub-5	7Networks_RH_SomMot_6	-0.0231912	low_high
	sub-4	sub-5	7Networks_RH_SomMot_7	-0.030866	low_high
	sub-4	sub-5	7Networks_RH_SomMot_8	0.0409369	low_high
	sub-4	sub-5	7Networks_RH_SomMot_9	0.0642352	low_high
	sub-4	sub-5	L_Thalamus	-0.0135265	low_high
	sub-4	sub-5	L_Caudate	-0.0132496	low_high
	sub-4	sub-5	L_Putamen	0.00378602	low_high
	sub-4	sub-5	L_Pallidum	-0.0116166	low_high
	sub-4	sub-5	L_Hippocampus	0.0724154	low_high
	sub-4	sub-5	L_Amygdala	0.0836979	low_high
	sub-4	sub-5	L_Accumbens	-0.0039488	low_high
	sub-4	sub-5	R_Thalamus	0.0528967	low_high
	sub-4	sub-5	R_Caudate	0.0457953	low_high
	sub-4	sub-5	R_Putamen	0.0434513	low_high
	sub-4	sub-5	R_Pallidum	-0.0136133	low_high
	sub-4	sub-5	R_Hippocampus	0.1161	low_high
	sub-4	sub-5	R_Amygdala	0.0693231	low_high
	sub-4	sub-5	R_Accumbens	0.03929	low_high
	sub-4	sub-5	7Networks_LH_Limbic_TempPole_1	0.0323689	low_high
	sub-4	sub-5	7Networks_LH_Limbic_TempPole_2	0.0155327	low_high
	sub-4	sub-5	7Networks_LH_Limbic_TempPole_3	0.093821	low_high
	sub-4	sub-5	7Networks_LH_Limbic_TempPole_4	0.0510059	low_high
	sub-4	sub-5	7Networks_LH_Cont_Par_1	0.0315823	low_high
	sub-3	sub-5	7Networks_RH_DorsAttn_Post_5	0.0805299	low_low
	sub-3	sub-5	7Networks_RH_DorsAttn_Post_6	0.17118	low_low
	sub-3	sub-5	7Networks_RH_DorsAttn_Post_7	0.12629	low_low
	sub-3	sub-5	7Networks_RH_DorsAttn_Post_8	0.239457	low_low
	sub-3	sub-5	7Networks_RH_DorsAttn_Post_9	0.176688	low_low
	sub-3	sub-5	7Networks_RH_DorsAttn_Post_10	0.0575062	low_low
	sub-3	sub-5	7Networks_RH_SomMot_3	0.0263474	low_low
	sub-3	sub-5	7Networks_RH_SomMot_4	0.0621291	low_low
	sub-3	sub-5	7Networks_RH_Vis_7	0.109854	low_low
	sub-3	sub-5	7Networks_RH_Vis_8	0.276664	low_low
	sub-3	sub-5	7Networks_RH_Vis_9	0.319522	low_low
	sub-3	sub-5	7Networks_RH_Vis_10	0.0820873	low_low
	sub-3	sub-5	7Networks_RH_Vis_11	0.417877	low_low
	sub-3	sub-5	7Networks_RH_Vis_12	0.361397	low_low
	sub-3	sub-5	7Networks_RH_Vis_13	0.2006	low_low
	sub-3	sub-5	7Networks_RH_Vis_14	0.167519	low_low
	sub-3	sub-5	7Networks_RH_Vis_15	0.327971	low_low
	sub-3	sub-5	7Networks_RH_SomMot_1	0.470988	low_low
	sub-3	sub-5	7Networks_RH_SomMot_2	0.52605	low_low
	sub-2	sub-5	7Networks_RH_Cont_PFCmp_4	0.0670767	low_low
	sub-2	sub-5	7Networks_RH_Default_Par_1	0.0993077	low_low
	sub-2	sub-5	7Networks_RH_Default_Par_2	0.165654	low_low
	sub-4	sub-5	7Networks_LH_SalVentAttn_ParOper_3	0.0475443	low_high
	sub-4	sub-5	7Networks_LH_SalVentAttn_FrOper_1	0.038191	low_high
	sub-4	sub-5	7Networks_LH_SalVentAttn_FrOper_2	0.139218	low_high
	sub-4	sub-5	7Networks_LH_SalVentAttn_FrOper_3	0.0423189	low_high
	sub-4	sub-5	7Networks_LH_SalVentAttn_FrOper_4	0.0985144	low_high
	sub-4	sub-5	7Networks_LH_SalVentAttn_PFCl_1	0.0554014	low_high
	sub-4	sub-5	7Networks_LH_SalVentAttn_Med_1	0.0806107	low_high
	sub-4	sub-5	7Networks_LH_SalVentAttn_Med_2	0.124073	low_high
	sub-4	sub-5	7Networks_RH_Vis_1	0.223334	low_high
	sub-4	sub-5	7Networks_LH_SalVentAttn_Med_3	0.0157124	low_high
	sub-4	sub-5	7Networks_LH_Limbic_OFC_1	0.0911781	low_high
	sub-4	sub-5	7Networks_LH_Limbic_OFC_2	0.0240321	low_high
	sub-4	sub-5	7Networks_LH_Default_Temp_4	0.167182	low_high
	sub-2	sub-5	7Networks_RH_Default_PFCm_7	0.0641669	low_low
	sub-2	sub-5	7Networks_RH_Default_PCC_1	0.151001	low_low
	sub-2	sub-5	7Networks_RH_Default_PCC_2	0.0950994	low_low
	sub-2	sub-5	7Networks_RH_Default_PCC_3	0.193249	low_low
	sub-2	sub-5	L_Amygdala	0.0493582	low_low
	sub-2	sub-5	L_Accumbens	0.0572802	low_low
	sub-2	sub-5	R_Thalamus	0.0835815	low_low
	sub-2	sub-5	R_Caudate	0.0354113	low_low
	sub-2	sub-5	7Networks_LH_Default_PCC_1	0.0710216	low_low
	sub-2	sub-5	7Networks_LH_Default_PCC_2	0.167056	low_low
	sub-2	sub-5	7Networks_LH_Default_PCC_3	-0.0056457	low_low
	sub-2	sub-5	7Networks_LH_Default_PCC_4	0.0890541	low_low
	sub-2	sub-5	L_Thalamus	0.0543481	low_low
	sub-2	sub-5	L_Caudate	-0.0808334	low_low
[truncated: 415,730+ more rows]

## Sheet: Figure 5
Figure 5
	participant1	participant2	parcel	ISC	dyad_in_degree_centrality_min
	sub-1	sub-2	7Networks_LH_Vis_1	0.504437	1
	sub-1	sub-2	7Networks_LH_Vis_2	0.488659	1
	sub-1	sub-2	7Networks_LH_Vis_3	0.360412	1
	sub-1	sub-2	7Networks_LH_Vis_4	0.203167	1
	sub-1	sub-2	7Networks_LH_Vis_5	0.195547	1
	sub-1	sub-2	7Networks_LH_Vis_6	0.13232	1
	sub-1	sub-2	7Networks_LH_Vis_7	0.418407	1
	sub-1	sub-2	7Networks_LH_Vis_8	0.375599	1
	sub-1	sub-2	7Networks_LH_Vis_9	0.366907	1
	sub-1	sub-2	7Networks_LH_Vis_10	0.243698	1
	sub-1	sub-2	7Networks_LH_Vis_11	0.354173	1
	sub-1	sub-2	7Networks_LH_Vis_12	0.203171	1
	sub-1	sub-2	7Networks_LH_Vis_13	0.250429	1
	sub-1	sub-2	7Networks_LH_Vis_14	0.394997	1
	sub-1	sub-2	7Networks_LH_SomMot_1	0.238042	1
	sub-1	sub-2	7Networks_LH_SomMot_2	0.417889	1
	sub-1	sub-2	7Networks_LH_SomMot_3	0.0532573	1
	sub-1	sub-2	7Networks_LH_SomMot_4	0.0772842	1
	sub-1	sub-2	7Networks_LH_SomMot_5	-0.00248731	1
	sub-1	sub-2	7Networks_LH_SomMot_6	0.00686354	1
	sub-1	sub-2	7Networks_LH_SomMot_7	0.0264309	1
	sub-1	sub-2	7Networks_LH_SomMot_8	-0.0542264	1
	sub-1	sub-2	7Networks_LH_SomMot_9	-0.0282756	1
	sub-1	sub-2	7Networks_LH_SomMot_10	-0.0338744	1
	sub-1	sub-2	7Networks_LH_SomMot_11	0.137245	1
	sub-1	sub-2	7Networks_LH_SomMot_12	-0.0194106	1
	sub-1	sub-2	7Networks_LH_SomMot_13	-0.00318523	1
	sub-1	sub-2	7Networks_LH_SomMot_14	0.0280938	1
	sub-1	sub-2	7Networks_LH_SomMot_15	0.102627	1
	sub-1	sub-2	7Networks_LH_SomMot_16	-0.0242671	1
	sub-1	sub-2	7Networks_LH_DorsAttn_Post_1	0.251313	1
	sub-1	sub-2	7Networks_LH_DorsAttn_Post_2	0.189446	1
	sub-1	sub-2	7Networks_LH_DorsAttn_Post_3	0.243937	1
	sub-1	sub-2	7Networks_LH_DorsAttn_Post_4	-0.0348678	1
	sub-1	sub-2	7Networks_LH_DorsAttn_Post_5	0.00945617	1
	sub-1	sub-2	7Networks_LH_DorsAttn_Post_6	0.175413	1
	sub-1	sub-2	7Networks_LH_DorsAttn_Post_7	0.140603	1
	sub-1	sub-2	7Networks_LH_DorsAttn_Post_8	0.231806	1
	sub-1	sub-2	7Networks_LH_DorsAttn_Post_9	0.155324	1
	sub-1	sub-2	7Networks_LH_DorsAttn_Post_10	0.0318997	1
	sub-1	sub-2	7Networks_LH_DorsAttn_FEF_1	0.124271	1
	sub-1	sub-2	7Networks_LH_DorsAttn_FEF_2	0.142857	1
	sub-1	sub-2	7Networks_LH_DorsAttn_PrCv_1	0.127256	1
	sub-1	sub-2	7Networks_LH_SalVentAttn_ParOper_1	0.255494	1
	sub-1	sub-2	7Networks_LH_SalVentAttn_ParOper_2	0.00369967	1
	sub-1	sub-2	7Networks_LH_SalVentAttn_ParOper_3	0.00406641	1
	sub-1	sub-2	7Networks_LH_SalVentAttn_FrOper_1	0.0765082	1
	sub-1	sub-2	7Networks_LH_SalVentAttn_FrOper_2	0.0980517	1
	sub-1	sub-2	7Networks_LH_SalVentAttn_FrOper_3	0.0637765	1
	sub-1	sub-2	7Networks_LH_SalVentAttn_FrOper_4	0.0712236	1
	sub-1	sub-2	7Networks_LH_SalVentAttn_PFCl_1	0.0422996	1
	sub-1	sub-2	7Networks_LH_SalVentAttn_Med_1	0.0450145	1
	sub-1	sub-2	7Networks_LH_SalVentAttn_Med_2	0.222408	1
	sub-1	sub-2	7Networks_LH_SalVentAttn_Med_3	-0.0162831	1
	sub-1	sub-2	7Networks_LH_Limbic_OFC_1	0.101796	1
	sub-1	sub-2	7Networks_LH_Limbic_OFC_2	0.0454664	1
	sub-1	sub-2	7Networks_LH_Limbic_TempPole_1	0.105098	1
	sub-1	sub-2	7Networks_LH_Limbic_TempPole_2	0.0754509	1
	sub-1	sub-2	7Networks_LH_Limbic_TempPole_3	0.0928234	1
	sub-1	sub-2	7Networks_LH_Limbic_TempPole_4	0.0657967	1
	sub-1	sub-2	7Networks_LH_Cont_Par_1	0.0618219	1
	sub-1	sub-2	7Networks_LH_Cont_Par_2	0.154282	1
	sub-1	sub-2	7Networks_LH_Cont_Par_3	0.102693	1
	sub-1	sub-2	7Networks_LH_Cont_Temp_1	0.199028	1
	sub-1	sub-2	7Networks_LH_Cont_PFCl_1	0.0763528	1
	sub-1	sub-2	7Networks_LH_Cont_PFCl_2	0.157273	1
	sub-1	sub-2	7Networks_LH_Cont_PFCl_3	0.100132	1
	sub-1	sub-2	7Networks_LH_Cont_PFCl_4	0.141635	1
	sub-1	sub-2	7Networks_LH_Cont_PFCl_5	0.233951	1
	sub-1	sub-2	7Networks_LH_Cont_PFCl_6	0.209465	1
	sub-1	sub-2	7Networks_LH_Cont_pCun_1	0.19699	1
	sub-1	sub-2	7Networks_LH_Cont_Cing_1	0.197954	1
	sub-1	sub-2	7Networks_LH_Cont_Cing_2	0.0318388	1
	sub-1	sub-2	7Networks_LH_Default_Temp_1	0.143428	1
	sub-1	sub-2	7Networks_LH_Default_Temp_2	0.00426372	1
	sub-1	sub-2	7Networks_LH_Default_Temp_3	0.357681	1
	sub-1	sub-2	7Networks_LH_Default_Temp_4	0.296456	1
	sub-1	sub-2	7Networks_LH_Default_Temp_5	0.430388	1
	sub-1	sub-2	7Networks_LH_Default_Temp_6	-0.0105434	1
	sub-1	sub-2	7Networks_LH_Default_Temp_7	-0.0134805	1
	sub-1	sub-2	7Networks_LH_Default_Temp_8	0.0807785	1
	sub-1	sub-2	7Networks_LH_Default_Temp_9	0.157403	1
	sub-1	sub-2	7Networks_LH_Default_PFC_1	0.0793099	1
	sub-1	sub-2	7Networks_LH_Default_PFC_2	-0.000670269	1
	sub-1	sub-2	7Networks_LH_Default_PFC_3	0.0626327	1
	sub-1	sub-2	7Networks_LH_Default_PFC_4	0.0637806	1
	sub-1	sub-2	7Networks_LH_Default_PFC_5	0.141077	1
	sub-1	sub-2	7Networks_LH_Default_PFC_6	0.0308245	1
	sub-1	sub-2	7Networks_LH_Default_PFC_7	0.122691	1
	sub-1	sub-2	7Networks_LH_Default_PFC_8	0.0134362	1
	sub-1	sub-2	7Networks_LH_Default_PFC_9	0.199157	1
	sub-1	sub-2	7Networks_LH_Default_PFC_10	0.138844	1
	sub-1	sub-2	7Networks_LH_Default_PFC_11	0.0859432	1
	sub-1	sub-2	7Networks_LH_Default_PFC_12	0.0838441	1
	sub-1	sub-2	7Networks_LH_Default_PFC_13	0.171071	1
	sub-1	sub-2	7Networks_LH_Default_PCC_1	0.202187	1
	sub-1	sub-2	7Networks_LH_Default_PCC_2	0.20048	1
	sub-1	sub-2	7Networks_LH_Default_PCC_3	0.079878	1
	sub-1	sub-2	7Networks_LH_Default_PCC_4	0.0930566	1
	sub-1	sub-2	7Networks_LH_Default_PHC_1	0.266038	1
	sub-1	sub-2	7Networks_RH_Vis_1	0.299126	1
	sub-1	sub-2	7Networks_RH_Vis_2	0.38189	1
	sub-1	sub-2	7Networks_RH_Vis_3	0.506299	1
	sub-1	sub-2	7Networks_RH_Vis_4	0.346536	1
	sub-1	sub-2	7Networks_RH_Vis_5	0.433489	1
	sub-1	sub-2	7Networks_RH_Vis_6	0.384102	1
	sub-1	sub-2	7Networks_RH_Vis_7	0.0983996	1
	sub-1	sub-2	7Networks_RH_Vis_8	0.303815	1
	sub-1	sub-2	7Networks_RH_Vis_9	0.310958	1
	sub-1	sub-2	7Networks_RH_Vis_10	0.123659	1
	sub-1	sub-2	7Networks_RH_Vis_11	0.393402	1
	sub-1	sub-2	7Networks_RH_Vis_12	0.448211	1
	sub-1	sub-2	7Networks_RH_Vis_13	0.194813	1
	sub-1	sub-2	7Networks_RH_Vis_14	0.238101	1
	sub-1	sub-2	7Networks_RH_Vis_15	0.400884	1
	sub-1	sub-2	7Networks_RH_SomMot_1	0.322565	1
	sub-1	sub-2	7Networks_RH_SomMot_2	0.521961	1
	sub-1	sub-2	7Networks_RH_SomMot_3	0.0221441	1
	sub-1	sub-2	7Networks_RH_SomMot_4	0.00809336	1
	sub-1	sub-2	7Networks_RH_SomMot_5	0.0347321	1
	sub-1	sub-2	7Networks_RH_SomMot_6	0.0118711	1
	sub-1	sub-2	7Networks_RH_SomMot_7	0.0132211	1
	sub-1	sub-2	7Networks_RH_SomMot_8	0.023049	1
	sub-1	sub-2	7Networks_RH_SomMot_9	-0.0328204	1
	sub-1	sub-2	7Networks_RH_SomMot_10	-0.0534049	1
	sub-1	sub-2	7Networks_RH_SomMot_11	0.0267439	1
	sub-1	sub-2	7Networks_RH_SomMot_12	0.0180265	1
	sub-1	sub-2	7Networks_RH_SomMot_13	0.0753175	1
	sub-1	sub-2	7Networks_RH_SomMot_14	0.00507959	1
	sub-1	sub-2	7Networks_RH_SomMot_15	-0.0304269	1
	sub-1	sub-2	7Networks_RH_SomMot_16	0.0767256	1
	sub-1	sub-2	7Networks_RH_SomMot_17	0.0253665	1
	sub-1	sub-2	7Networks_RH_SomMot_18	0.0981544	1
	sub-1	sub-2	7Networks_RH_SomMot_19	0.0820622	1
	sub-1	sub-2	7Networks_RH_DorsAttn_Post_1	0.293014	1
	sub-1	sub-2	7Networks_RH_DorsAttn_Post_2	0.263712	1
	sub-1	sub-2	7Networks_RH_DorsAttn_Post_3	-0.000225029	1
	sub-1	sub-2	7Networks_RH_DorsAttn_Post_4	0.0775043	1
	sub-1	sub-2	7Networks_RH_DorsAttn_Post_5	0.0945326	1
	sub-1	sub-2	7Networks_RH_DorsAttn_Post_6	0.102492	1
	sub-1	sub-2	7Networks_RH_DorsAttn_Post_7	0.236077	1
	sub-1	sub-2	7Networks_RH_DorsAttn_Post_8	0.184501	1
	sub-1	sub-2	7Networks_RH_DorsAttn_Post_9	0.208736	1
	sub-1	sub-2	7Networks_RH_DorsAttn_Post_10	0.0868084	1
	sub-1	sub-2	7Networks_RH_DorsAttn_FEF_1	0.176301	1
	sub-1	sub-2	7Networks_RH_DorsAttn_FEF_2	0.16415	1
	sub-1	sub-2	7Networks_RH_DorsAttn_PrCv_1	0.139586	1
	sub-1	sub-2	7Networks_RH_SalVentAttn_TempOccPar_1	0.371677	1
	sub-1	sub-2	7Networks_RH_SalVentAttn_TempOccPar_2	0.349552	1
	sub-1	sub-2	7Networks_RH_SalVentAttn_TempOccPar_3	0.0796614	1
	sub-1	sub-2	7Networks_RH_SalVentAttn_PrC_1	0.0839061	1
	sub-1	sub-2	7Networks_RH_SalVentAttn_FrOper_1	0.0963445	1
	sub-1	sub-2	7Networks_RH_SalVentAttn_FrOper_2	0.116289	1
	sub-1	sub-2	7Networks_RH_SalVentAttn_FrOper_3	0.0414276	1
	sub-1	sub-2	7Networks_RH_SalVentAttn_FrOper_4	0.0267195	1
	sub-1	sub-2	7Networks_RH_SalVentAttn_Med_1	0.012252	1
	sub-1	sub-2	7Networks_RH_SalVentAttn_Med_2	0.10047	1
	sub-1	sub-2	7Networks_RH_SalVentAttn_Med_3	0.0480914	1
	sub-1	sub-2	7Networks_RH_Limbic_OFC_1	0.0213678	1
	sub-1	sub-2	7Networks_RH_Limbic_OFC_2	0.0268065	1
	sub-1	sub-2	7Networks_RH_Limbic_OFC_3	0.0724425	1
	sub-1	sub-2	7Networks_RH_Limbic_TempPole_1	0.117684	1
	sub-1	sub-2	7Networks_RH_Limbic_TempPole_2	0.0109943	1
	sub-1	sub-2	7Networks_RH_Limbic_TempPole_3	0.0359056	1
	sub-1	sub-2	7Networks_RH_Cont_Par_1	0.124003	1
	sub-1	sub-2	7Networks_RH_Cont_Par_2	0.102463	1
	sub-1	sub-2	7Networks_RH_Cont_Par_3	0.113756	1
	sub-1	sub-2	7Networks_RH_Cont_Temp_1	0.138648	1
	sub-1	sub-2	7Networks_RH_Cont_PFCv_1	0.0249881	1
	sub-1	sub-2	7Networks_RH_Cont_PFCl_1	-0.0365221	1
	sub-1	sub-2	7Networks_RH_Cont_PFCl_2	-0.0252333	1
	sub-1	sub-2	7Networks_RH_Cont_PFCl_3	0.0508138	1
	sub-1	sub-2	7Networks_RH_Cont_PFCl_4	0.105599	1
	sub-1	sub-2	7Networks_RH_Cont_PFCl_5	-0.00585788	1
	sub-1	sub-2	7Networks_RH_Cont_PFCl_6	-0.0420263	1
	sub-1	sub-2	7Networks_RH_Cont_PFCl_7	0.0597949	1
	sub-1	sub-2	7Networks_RH_Cont_pCun_1	0.245769	1
	sub-1	sub-2	7Networks_RH_Cont_PFCmp_1	0.183618	1
	sub-1	sub-2	7Networks_RH_Cont_PFCmp_2	0.0716586	1
	sub-1	sub-2	7Networks_RH_Cont_PFCmp_3	-0.0017163	1
	sub-1	sub-2	7Networks_RH_Cont_PFCmp_4	0.0172243	1
	sub-1	sub-2	7Networks_RH_Default_Par_1	0.0197493	1
	sub-1	sub-2	7Networks_RH_Default_Par_2	0.224812	1
	sub-1	sub-2	7Networks_RH_Default_Par_3	0.142376	1
	sub-1	sub-2	7Networks_RH_Default_Temp_1	0.186607	1
	sub-1	sub-2	7Networks_RH_Default_Temp_2	0.164108	1
	sub-1	sub-2	7Networks_RH_Default_Temp_3	0.384218	1
	sub-1	sub-2	7Networks_RH_Default_Temp_4	0.214538	1
	sub-1	sub-2	7Networks_RH_Default_Temp_5	0.487137	1
	sub-1	sub-2	7Networks_RH_Default_PFCv_1	0.0601047	1
	sub-1	sub-2	7Networks_RH_Default_PFCm_1	0.00449614	1
	sub-1	sub-2	7Networks_RH_Default_PFCm_2	-0.018068	1
	sub-1	sub-2	7Networks_RH_Default_PFCm_3	0.00762405	1
	sub-1	sub-2	7Networks_RH_Default_PFCm_4	0.111414	1
	sub-1	sub-2	7Networks_RH_Default_PFCm_5	0.104399	1
	sub-1	sub-2	7Networks_RH_Default_PFCm_6	0.0388956	1
	sub-1	sub-2	7Networks_RH_Default_PFCm_7	0.0173395	1
	sub-1	sub-2	7Networks_RH_Default_PCC_1	0.152442	1
	sub-1	sub-2	7Networks_RH_Default_PCC_2	0.164117	1
	sub-1	sub-2	7Networks_RH_Default_PCC_3	0.130275	1
	sub-1	sub-2	R_Hippocampus	0.168513	1
	sub-1	sub-2	R_Amygdala	0.00527206	1
	sub-1	sub-2	R_Accumbens	0.0196819	1
	sub-1	sub-2	L_Thalamus	0.00128694	1
	sub-1	sub-2	L_Caudate	-0.00437827	1
	sub-1	sub-2	L_Putamen	0.040608	1
	sub-1	sub-2	L_Pallidum	-0.0856579	1
	sub-1	sub-2	L_Hippocampus	0.00459816	1
	sub-1	sub-2	L_Amygdala	0.11071	1
	sub-1	sub-2	L_Accumbens	0.00565935	1
	sub-1	sub-2	R_Thalamus	0.00971669	1
	sub-1	sub-2	R_Caudate	0.0536181	1
	sub-1	sub-2	R_Putamen	-0.010162	1
	sub-1	sub-2	R_Pallidum	-0.0964717	1
	sub-1	sub-3	7Networks_LH_Default_PFC_2	0.0576203	0
	sub-1	sub-3	7Networks_LH_Default_PFC_3	0.0925496	0
	sub-1	sub-3	7Networks_LH_Default_PFC_4	0.0305431	0
	sub-1	sub-3	7Networks_LH_Default_PFC_1	0.00419303	0
	sub-1	sub-3	7Networks_LH_Default_PCC_1	0.148563	0
	sub-1	sub-3	7Networks_LH_Default_PCC_2	0.0693388	0
	sub-1	sub-3	7Networks_LH_Default_PCC_3	0.0375026	0
	sub-1	sub-3	7Networks_LH_Default_PCC_4	0.0931679	0
	sub-1	sub-3	7Networks_LH_Default_PFC_5	0.123104	0
	sub-1	sub-3	7Networks_LH_Default_PFC_6	0.0518773	0
	sub-1	sub-3	7Networks_LH_Default_PFC_7	0.0444114	0
	sub-1	sub-3	7Networks_LH_Default_PFC_8	0.0702249	0
	sub-1	sub-3	7Networks_LH_Default_PFC_9	0.065558	0
	sub-1	sub-3	7Networks_LH_Default_PFC_10	0.0746381	0
	sub-1	sub-3	7Networks_LH_Default_PFC_11	0.0508909	0
	sub-1	sub-3	7Networks_LH_Default_PFC_12	0.113573	0
	sub-1	sub-3	7Networks_LH_Default_PFC_13	0.138787	0
	sub-1	sub-3	7Networks_RH_SomMot_8	0.0808604	0
	sub-1	sub-3	7Networks_RH_SomMot_9	0.0626354	0
	sub-1	sub-3	7Networks_RH_SomMot_10	0.0084291	0
	sub-1	sub-3	7Networks_RH_SomMot_11	0.0243991	0
	sub-1	sub-3	7Networks_RH_SomMot_12	0.0219117	0
	sub-1	sub-3	7Networks_RH_SomMot_13	0.0372301	0
	sub-1	sub-3	7Networks_RH_SomMot_14	0.000682242	0
	sub-1	sub-3	7Networks_RH_SomMot_15	0.0254109	0
	sub-1	sub-3	7Networks_RH_SomMot_16	0.0419059	0
	sub-1	sub-3	7Networks_RH_SomMot_17	0.042807	0
	sub-1	sub-3	7Networks_RH_SomMot_18	0.0953759	0
	sub-1	sub-3	7Networks_RH_SomMot_19	0.0941867	0
	sub-1	sub-3	7Networks_RH_DorsAttn_Post_1	0.323918	0
	sub-1	sub-3	7Networks_RH_DorsAttn_Post_2	0.235143	0
	sub-1	sub-3	7Networks_RH_DorsAttn_Post_3	0.0129404	0
	sub-1	sub-3	7Networks_RH_DorsAttn_Post_4	0.174419	0
	sub-1	sub-3	7Networks_RH_DorsAttn_Post_5	0.108012	0
	sub-1	sub-3	7Networks_RH_DorsAttn_Post_6	0.19938	0
	sub-1	sub-3	7Networks_RH_DorsAttn_Post_7	0.0851654	0
	sub-1	sub-3	7Networks_RH_DorsAttn_Post_8	0.283991	0
	sub-1	sub-3	7Networks_RH_DorsAttn_Post_9	0.138975	0
	sub-1	sub-3	7Networks_RH_DorsAttn_Post_10	0.117543	0
	sub-1	sub-3	7Networks_RH_DorsAttn_FEF_1	0.131553	0
	sub-1	sub-3	7Networks_RH_DorsAttn_FEF_2	0.0728852	0
	sub-1	sub-3	7Networks_RH_DorsAttn_PrCv_1	0.0846005	0
	sub-1	sub-3	7Networks_RH_SalVentAttn_TempOccPar_1	0.28439	0
	sub-1	sub-3	7Networks_RH_SalVentAttn_TempOccPar_2	0.241205	0
	sub-1	sub-3	7Networks_RH_SalVentAttn_TempOccPar_3	0.10349	0
	sub-1	sub-3	7Networks_RH_SalVentAttn_PrC_1	0.185781	0
	sub-1	sub-3	7Networks_RH_SalVentAttn_FrOper_1	0.0778143	0
	sub-1	sub-3	7Networks_RH_SalVentAttn_FrOper_2	0.00884488	0
	sub-1	sub-3	7Networks_RH_SalVentAttn_FrOper_3	0.104307	0
	sub-1	sub-3	7Networks_RH_SalVentAttn_FrOper_4	0.0240962	0
	sub-1	sub-3	7Networks_RH_SalVentAttn_Med_1	0.0316722	0
	sub-1	sub-3	7Networks_RH_SalVentAttn_Med_2	0.028146	0
	sub-1	sub-3	7Networks_RH_SalVentAttn_Med_3	0.106224	0
	sub-1	sub-3	7Networks_RH_Limbic_OFC_1	0.00724771	0
	sub-1	sub-3	7Networks_RH_Limbic_OFC_2	-0.035147	0
	sub-1	sub-3	7Networks_RH_Limbic_OFC_3	0.0827883	0
	sub-1	sub-3	7Networks_RH_Limbic_TempPole_1	0.0163127	0
	sub-1	sub-3	7Networks_RH_Limbic_TempPole_2	0.122824	0
	sub-1	sub-3	7Networks_RH_Limbic_TempPole_3	-0.0297281	0
	sub-1	sub-3	7Networks_RH_Cont_Par_1	0.0981391	0
	sub-1	sub-3	7Networks_RH_Cont_Par_2	0.217486	0
	sub-1	sub-3	7Networks_RH_Cont_Par_3	0.14912	0
	sub-1	sub-3	7Networks_RH_Cont_Temp_1	0.053623	0
	sub-1	sub-3	7Networks_RH_Cont_PFCv_1	0.00131545	0
	sub-1	sub-3	7Networks_RH_Cont_PFCl_1	0.0528763	0
	sub-1	sub-3	7Networks_RH_Cont_PFCl_2	0.133958	0
	sub-1	sub-3	7Networks_RH_Cont_PFCl_3	0.0842116	0
	sub-1	sub-3	7Networks_RH_Cont_PFCl_4	0.104679	0
	sub-1	sub-3	7Networks_RH_Cont_PFCl_5	0.0707308	0
	sub-1	sub-3	7Networks_RH_Cont_PFCl_6	0.13435	0
	sub-1	sub-3	7Networks_RH_Cont_PFCl_7	0.164905	0
	sub-1	sub-3	7Networks_RH_Cont_pCun_1	0.165322	0
	sub-1	sub-3	7Networks_RH_Cont_PFCmp_1	0.168796	0
	sub-1	sub-3	7Networks_RH_Cont_PFCmp_2	-0.00695009	0
	sub-1	sub-3	7Networks_RH_Cont_PFCmp_3	0.0396433	0
	sub-1	sub-3	7Networks_RH_Cont_PFCmp_4	0.133085	0
	sub-1	sub-3	7Networks_RH_Default_Par_1	0.117887	0
	sub-1	sub-3	7Networks_RH_Default_Par_2	0.00359732	0
	sub-1	sub-3	7Networks_RH_Default_Par_3	-0.00250411	0
	sub-1	sub-3	7Networks_RH_Default_Temp_1	0.126163	0
	sub-1	sub-3	7Networks_RH_Default_Temp_2	0.0431363	0
	sub-1	sub-3	7Networks_RH_Default_Temp_3	0.425582	0
	sub-1	sub-3	7Networks_RH_Default_Temp_4	0.278475	0
	sub-1	sub-3	7Networks_RH_Default_Temp_5	0.468343	0
	sub-1	sub-3	7Networks_RH_Default_PFCv_1	0.0184784	0
	sub-1	sub-3	7Networks_RH_Default_PFCm_1	0.0425412	0
	sub-1	sub-3	7Networks_RH_Default_PFCm_2	0.0792149	0
	sub-1	sub-3	7Networks_RH_Default_PFCm_3	-0.0288422	0
	sub-1	sub-3	7Networks_RH_Default_PFCm_4	0.0547147	0
	sub-1	sub-3	7Networks_RH_Default_PFCm_5	0.0648334	0
	sub-1	sub-3	7Networks_RH_Default_PFCm_6	0.126975	0
	sub-1	sub-3	7Networks_RH_Default_PFCm_7	0.151311	0
	sub-1	sub-3	7Networks_RH_Default_PCC_1	0.139992	0
	sub-1	sub-3	7Networks_RH_Default_PCC_2	0.0792154	0
	sub-1	sub-3	7Networks_RH_Default_PCC_3	0.10419	0
	sub-1	sub-3	7Networks_LH_Default_Temp_5	0.338954	0
	sub-1	sub-3	7Networks_LH_Default_Temp_6	0.00744465	0
	sub-1	sub-3	7Networks_LH_Default_Temp_7	0.0836293	0
	sub-1	sub-3	7Networks_LH_Default_Temp_8	0.144853	0
	sub-1	sub-3	7Networks_LH_Default_Temp_9	0.135596	0
	sub-1	sub-3	L_Accumbens	-0.021948	0
	sub-1	sub-3	L_Amygdala	0.0441629	0
	sub-1	sub-3	L_Caudate	0.00176602	0
	sub-1	sub-3	L_Hippocampus	0.0773837	0
	sub-1	sub-3	L_Pallidum	-0.0597669	0
	sub-1	sub-3	L_Putamen	-0.0536183	0
	sub-1	sub-3	L_Thalamus	-0.0445872	0
	sub-1	sub-3	R_Accumbens	-0.0622777	0
	sub-1	sub-3	R_Amygdala	0.0900042	0
	sub-1	sub-3	R_Caudate	0.0702948	0
	sub-1	sub-3	R_Hippocampus	0.124919	0
	sub-1	sub-3	R_Pallidum	-0.0469685	0
	sub-1	sub-3	R_Putamen	0.0443682	0
	sub-1	sub-3	R_Thalamus	0.0267113	0
	sub-1	sub-3	7Networks_LH_SomMot_3	0.117601	0
	sub-1	sub-3	7Networks_LH_SomMot_4	0.0635646	0
	sub-1	sub-3	7Networks_LH_Default_PHC_1	0.22201	0
	sub-1	sub-3	7Networks_RH_Vis_2	0.372737	0
	sub-1	sub-3	7Networks_RH_Vis_3	0.511563	0
	sub-1	sub-3	7Networks_RH_Vis_4	0.42607	0
	sub-1	sub-3	7Networks_RH_Vis_5	0.5184	0
	sub-1	sub-3	7Networks_RH_Vis_6	0.372565	0
	sub-1	sub-3	7Networks_RH_Vis_7	0.213145	0
	sub-1	sub-3	7Networks_RH_Vis_8	0.323028	0
	sub-1	sub-3	7Networks_RH_Vis_9	0.409709	0
	sub-1	sub-3	7Networks_RH_Vis_10	0.218176	0
	sub-1	sub-3	7Networks_RH_Vis_11	0.435661	0
	sub-1	sub-3	7Networks_RH_Vis_12	0.447566	0
	sub-1	sub-3	7Networks_RH_Vis_13	0.31416	0
	sub-1	sub-3	7Networks_RH_Vis_14	0.127955	0
	sub-1	sub-3	7Networks_RH_Vis_15	0.351805	0
	sub-1	sub-3	7Networks_RH_SomMot_1	0.391715	0
	sub-1	sub-3	7Networks_RH_SomMot_2	0.4197	0
	sub-1	sub-3	7Networks_RH_SomMot_3	0.0460813	0
	sub-1	sub-3	7Networks_RH_SomMot_4	0.116237	0
	sub-1	sub-3	7Networks_RH_SomMot_5	0.0680273	0
	sub-1	sub-3	7Networks_RH_SomMot_6	0.0476357	0
	sub-1	sub-3	7Networks_RH_SomMot_7	0.00949137	0
	sub-1	sub-3	7Networks_LH_Vis_1	0.457628	0
	sub-1	sub-3	7Networks_LH_Vis_2	0.4365	0
	sub-1	sub-3	7Networks_LH_Vis_3	0.352052	0
	sub-1	sub-3	7Networks_LH_Vis_4	0.308228	0
	sub-1	sub-3	7Networks_LH_Vis_5	0.278596	0
	sub-1	sub-3	7Networks_LH_Vis_6	0.189191	0
	sub-1	sub-3	7Networks_LH_Vis_7	0.427494	0
	sub-1	sub-3	7Networks_LH_Vis_8	0.297538	0
	sub-1	sub-3	7Networks_LH_Vis_9	0.285566	0
	sub-1	sub-3	7Networks_LH_Vis_10	0.321097	0
	sub-1	sub-3	7Networks_LH_Vis_11	0.344851	0
	sub-1	sub-3	7Networks_LH_Vis_12	0.219984	0
	sub-1	sub-3	7Networks_LH_Vis_13	0.370051	0
	sub-1	sub-3	7Networks_LH_Vis_14	0.429802	0
	sub-1	sub-3	7Networks_LH_SomMot_1	0.153767	0
	sub-1	sub-3	7Networks_LH_SomMot_2	0.454376	0
	sub-1	sub-3	7Networks_LH_Limbic_OFC_2	0.0022204	0
	sub-1	sub-3	7Networks_LH_Limbic_TempPole_1	0.0915692	0
	sub-1	sub-3	7Networks_LH_SomMot_5	0.0422742	0
	sub-1	sub-3	7Networks_LH_SomMot_6	-0.0168002	0
	sub-1	sub-3	7Networks_LH_SomMot_7	0.0577149	0
	sub-1	sub-3	7Networks_LH_SomMot_8	-0.0194396	0
	sub-1	sub-3	7Networks_LH_SomMot_9	-0.0251743	0
	sub-1	sub-3	7Networks_LH_SomMot_10	-0.0079131	0
	sub-1	sub-3	7Networks_LH_SomMot_11	0.0552412	0
	sub-1	sub-3	7Networks_LH_SomMot_12	0.00129555	0
	sub-1	sub-3	7Networks_LH_SomMot_13	-0.0393164	0
	sub-1	sub-3	7Networks_LH_SomMot_14	0.0396294	0
	sub-1	sub-3	7Networks_LH_SomMot_15	0.048124	0
	sub-1	sub-3	7Networks_LH_SomMot_16	0.00789595	0
	sub-1	sub-3	7Networks_LH_DorsAttn_Post_1	0.275617	0
	sub-1	sub-3	7Networks_LH_DorsAttn_Post_2	0.14939	0
	sub-1	sub-3	7Networks_LH_DorsAttn_Post_3	0.258987	0
	sub-1	sub-3	7Networks_LH_DorsAttn_Post_4	0.108602	0
	sub-1	sub-3	7Networks_LH_DorsAttn_Post_5	0.0300085	0
	sub-1	sub-3	7Networks_LH_DorsAttn_Post_6	0.14259	0
	sub-1	sub-3	7Networks_LH_DorsAttn_Post_7	0.255158	0
	sub-1	sub-3	7Networks_LH_DorsAttn_Post_8	0.188049	0
	sub-1	sub-3	7Networks_LH_DorsAttn_Post_9	0.0299058	0
	sub-1	sub-3	7Networks_LH_DorsAttn_Post_10	0.144106	0
	sub-1	sub-3	7Networks_LH_DorsAttn_FEF_1	0.130816	0
	sub-1	sub-3	7Networks_LH_DorsAttn_FEF_2	0.152039	0
	sub-1	sub-3	7Networks_LH_DorsAttn_PrCv_1	0.164508	0
	sub-1	sub-3	7Networks_LH_SalVentAttn_ParOper_1	0.26144	0
	sub-1	sub-3	7Networks_LH_SalVentAttn_ParOper_2	0.0808416	0
	sub-1	sub-3	7Networks_LH_SalVentAttn_ParOper_3	0.128986	0
	sub-1	sub-3	7Networks_LH_SalVentAttn_FrOper_1	0.0434547	0
	sub-1	sub-3	7Networks_LH_SalVentAttn_FrOper_2	0.0520726	0
	sub-1	sub-3	7Networks_LH_SalVentAttn_FrOper_3	0.0286418	0
	sub-1	sub-3	7Networks_LH_SalVentAttn_FrOper_4	0.0560803	0
	sub-1	sub-3	7Networks_LH_SalVentAttn_PFCl_1	0.143702	0
	sub-1	sub-3	7Networks_LH_SalVentAttn_Med_1	0.0805606	0
	sub-1	sub-3	7Networks_LH_SalVentAttn_Med_2	0.0795117	0
	sub-1	sub-3	7Networks_RH_Vis_1	0.269466	0
	sub-1	sub-3	7Networks_LH_SalVentAttn_Med_3	0.101775	0
	sub-1	sub-3	7Networks_LH_Limbic_OFC_1	0.0446859	0
	sub-1	sub-3	7Networks_LH_Cont_PFCl_5	0.110354	0
	sub-1	sub-3	7Networks_LH_Cont_PFCl_6	0.205081	0
	sub-1	sub-3	7Networks_LH_Limbic_TempPole_2	0.0787007	0
	sub-1	sub-3	7Networks_LH_Limbic_TempPole_3	0.0721383	0
	sub-1	sub-3	7Networks_LH_Limbic_TempPole_4	0.0818729	0
	sub-1	sub-3	7Networks_LH_Cont_Par_1	0.123508	0
	sub-1	sub-3	7Networks_LH_Cont_Par_2	0.0812751	0
	sub-1	sub-3	7Networks_LH_Cont_Par_3	0.152538	0
	sub-1	sub-3	7Networks_LH_Cont_Temp_1	0.163409	0
	sub-1	sub-3	7Networks_LH_Cont_PFCl_1	0.00825079	0
	sub-1	sub-3	7Networks_LH_Cont_PFCl_2	0.132012	0
	sub-1	sub-3	7Networks_LH_Cont_PFCl_3	0.14876	0
	sub-1	sub-3	7Networks_LH_Cont_PFCl_4	0.0518853	0
	sub-1	sub-3	7Networks_LH_Cont_Cing_2	-0.00368523	0
	sub-1	sub-3	7Networks_LH_Default_Temp_1	0.0891885	0
	sub-1	sub-3	7Networks_LH_Cont_pCun_1	0.179226	0
	sub-1	sub-3	7Networks_LH_Cont_Cing_1	0.144387	0
	sub-1	sub-3	7Networks_LH_Default_Temp_4	0.319425	0
	sub-1	sub-3	7Networks_LH_Default_Temp_2	0.0362519	0
	sub-1	sub-3	7Networks_LH_Default_Temp_3	0.301959	0
	sub-2	sub-3	7Networks_LH_DorsAttn_Post_5	0.197475	0
	sub-2	sub-3	7Networks_LH_DorsAttn_Post_6	0.182204	0
	sub-2	sub-3	7Networks_LH_DorsAttn_Post_7	0.212581	0
	sub-2	sub-3	7Networks_LH_DorsAttn_Post_8	0.191929	0
	sub-2	sub-3	7Networks_LH_DorsAttn_Post_9	0.158522	0
	sub-2	sub-3	7Networks_LH_DorsAttn_Post_10	0.130576	0
	sub-2	sub-3	7Networks_LH_DorsAttn_FEF_1	0.151484	0
	sub-2	sub-3	7Networks_LH_DorsAttn_FEF_2	0.139402	0
	sub-2	sub-3	7Networks_LH_DorsAttn_PrCv_1	0.141391	0
	sub-2	sub-3	7Networks_LH_SalVentAttn_ParOper_1	0.208209	0
	sub-2	sub-3	7Networks_LH_SalVentAttn_ParOper_2	0.109058	0
	sub-2	sub-3	7Networks_LH_SalVentAttn_ParOper_3	0.113558	0
	sub-2	sub-3	7Networks_LH_SalVentAttn_FrOper_1	0.0956118	0
	sub-2	sub-3	7Networks_LH_SalVentAttn_FrOper_2	0.0462417	0
	sub-2	sub-3	7Networks_LH_SalVentAttn_FrOper_3	0.121411	0
	sub-2	sub-3	7Networks_LH_SalVentAttn_FrOper_4	0.0482521	0
	sub-2	sub-3	7Networks_LH_SalVentAttn_PFCl_1	0.032176	0
	sub-2	sub-3	7Networks_LH_SalVentAttn_Med_1	0.115898	0
	sub-2	sub-3	7Networks_LH_SalVentAttn_Med_2	0.123286	0
	sub-2	sub-3	7Networks_RH_Vis_1	0.194639	0
	sub-2	sub-3	7Networks_LH_SalVentAttn_Med_3	0.12016	0
	sub-2	sub-3	7Networks_LH_Limbic_OFC_1	-0.000977597	0
	sub-2	sub-3	7Networks_LH_Limbic_OFC_2	0.0492592	0
	sub-2	sub-3	7Networks_LH_Limbic_TempPole_1	-0.0567794	0
	sub-2	sub-3	7Networks_LH_Limbic_TempPole_2	0.0023649	0
	sub-2	sub-3	7Networks_LH_Limbic_TempPole_3	0.0201118	0
	sub-2	sub-3	7Networks_LH_Limbic_TempPole_4	0.0981661	0
	sub-2	sub-3	7Networks_LH_Cont_Par_1	0.0976934	0
	sub-2	sub-3	7Networks_LH_Cont_Par_2	0.0360821	0
	sub-2	sub-3	7Networks_LH_Cont_Par_3	0.203142	0
	sub-2	sub-3	7Networks_LH_Cont_Temp_1	0.112949	0
	sub-2	sub-3	7Networks_LH_Cont_PFCl_1	-0.0429004	0
	sub-2	sub-3	7Networks_LH_Cont_PFCl_2	-0.0216168	0
	sub-2	sub-3	7Networks_LH_Cont_PFCl_3	0.0851652	0
	sub-2	sub-3	7Networks_LH_Cont_PFCl_4	0.072553	0
	sub-2	sub-3	7Networks_LH_Cont_PFCl_5	0.149322	0
	sub-2	sub-3	7Networks_LH_Cont_PFCl_6	0.0503615	0
	sub-2	sub-3	7Networks_LH_Cont_pCun_1	0.167145	0
	sub-2	sub-3	7Networks_LH_Cont_Cing_1	-0.0436944	0
	sub-2	sub-3	7Networks_LH_Cont_Cing_2	0.0750711	0
	sub-2	sub-3	7Networks_LH_Default_Temp_1	0.0941922	0
	sub-2	sub-3	7Networks_LH_Default_Temp_2	-0.0182307	0
	sub-2	sub-3	7Networks_LH_Default_Temp_3	0.290889	0
	sub-2	sub-3	7Networks_LH_Default_Temp_4	0.339656	0
	sub-2	sub-3	7Networks_LH_Default_Temp_5	0.341606	0
	sub-2	sub-3	7Networks_LH_Default_Temp_6	0.126529	0
	sub-2	sub-3	7Networks_LH_Default_Temp_7	0.0402437	0
	sub-2	sub-3	7Networks_LH_Default_Temp_8	0.114092	0
	sub-2	sub-3	7Networks_LH_Default_Temp_9	0.103071	0
	sub-2	sub-3	7Networks_LH_Default_PFC_1	0.0906389	0
	sub-2	sub-3	7Networks_LH_Default_PFC_2	0.00505322	0
	sub-2	sub-3	7Networks_LH_Default_PFC_3	0.084138	0
	sub-2	sub-3	7Networks_LH_Default_PFC_4	0.0737202	0
	sub-2	sub-3	7Networks_LH_Default_PFC_5	0.200606	0
	sub-2	sub-3	7Networks_LH_Default_PFC_6	0.0441209	0
	sub-2	sub-3	7Networks_LH_Default_PFC_7	0.118956	0
	sub-2	sub-3	7Networks_LH_Default_PFC_8	-0.000623465	0
	sub-2	sub-3	7Networks_LH_Default_PFC_9	0.119421	0
	sub-2	sub-3	7Networks_LH_Default_PFC_10	0.0304439	0
	sub-2	sub-3	7Networks_LH_Default_PFC_11	-0.00297267	0
	sub-2	sub-3	7Networks_LH_Default_PFC_12	0.0322138	0
	sub-2	sub-3	7Networks_LH_Default_PFC_13	0.117336	0
	sub-2	sub-3	7Networks_LH_Default_PCC_1	0.116713	0
	sub-2	sub-3	7Networks_LH_Default_PCC_2	0.0732075	0
	sub-2	sub-3	7Networks_LH_Default_PCC_3	-0.0159909	0
	sub-2	sub-3	7Networks_LH_Default_PCC_4	0.0489977	0
	sub-2	sub-3	7Networks_LH_Default_PHC_1	0.192112	0
	sub-2	sub-3	7Networks_RH_Vis_2	0.327942	0
	sub-2	sub-3	7Networks_RH_Vis_3	0.426479	0
	sub-2	sub-3	7Networks_RH_Vis_4	0.318806	0
	sub-2	sub-3	7Networks_RH_Vis_5	0.379201	0
	sub-2	sub-3	7Networks_RH_Vis_6	0.288548	0
	sub-2	sub-3	7Networks_RH_Vis_7	0.0779817	0
	sub-2	sub-3	7Networks_RH_Vis_8	0.258382	0
	sub-2	sub-3	7Networks_RH_Vis_9	0.249001	0
	sub-2	sub-3	7Networks_RH_Vis_10	0.0309105	0
	sub-2	sub-3	7Networks_RH_Vis_11	0.335876	0
	sub-2	sub-3	7Networks_RH_Vis_12	0.378747	0
	sub-2	sub-3	7Networks_RH_Vis_13	0.094432	0
	sub-2	sub-3	7Networks_RH_Vis_14	0.14541	0
	sub-2	sub-3	7Networks_RH_Vis_15	0.348366	0
	sub-2	sub-3	7Networks_RH_SomMot_1	0.362119	0
	sub-2	sub-3	7Networks_RH_SomMot_2	0.438434	0
	sub-2	sub-3	7Networks_RH_SomMot_3	-0.0325902	0
	sub-2	sub-3	7Networks_RH_SomMot_4	0.0565613	0
	sub-2	sub-3	7Networks_LH_SomMot_7	0.0738006	0
	sub-2	sub-3	7Networks_LH_SomMot_6	-0.0553153	0
	sub-2	sub-3	7Networks_LH_Vis_1	0.417177	0
	sub-2	sub-3	7Networks_LH_Vis_2	0.430526	0
	sub-2	sub-3	7Networks_LH_Vis_3	0.284755	0
	sub-2	sub-3	7Networks_LH_Vis_4	0.223486	0
	sub-2	sub-3	7Networks_LH_Vis_5	0.227236	0
	sub-2	sub-3	7Networks_LH_Vis_6	0.149219	0
	sub-2	sub-3	7Networks_LH_Vis_7	0.312406	0
	sub-2	sub-3	7Networks_LH_Vis_8	0.262414	0
	sub-2	sub-3	7Networks_LH_Vis_9	0.243472	0
	sub-2	sub-3	7Networks_LH_Vis_10	0.129341	0
	sub-2	sub-3	7Networks_LH_Vis_11	0.25687	0
	sub-2	sub-3	7Networks_LH_Vis_12	0.00514946	0
	sub-2	sub-3	7Networks_LH_Vis_13	0.192776	0
	sub-2	sub-3	7Networks_LH_Vis_14	0.349873	0
	sub-2	sub-3	7Networks_LH_SomMot_1	0.355082	0
	sub-2	sub-3	7Networks_LH_SomMot_2	0.526934	0
	sub-2	sub-3	7Networks_LH_SomMot_3	0.0610019	0
	sub-2	sub-3	7Networks_LH_SomMot_4	0.105808	0
	sub-2	sub-3	7Networks_LH_SomMot_5	0.0810606	0
	sub-2	sub-3	7Networks_RH_DorsAttn_Post_7	0.14618	0
	sub-2	sub-3	7Networks_RH_DorsAttn_Post_8	0.27448	0
	sub-2	sub-3	7Networks_LH_SomMot_8	0.113335	0
	sub-2	sub-3	7Networks_LH_SomMot_9	0.104226	0
	sub-2	sub-3	7Networks_LH_SomMot_10	-0.041493	0
	sub-2	sub-3	7Networks_LH_SomMot_11	0.14136	0
	sub-2	sub-3	7Networks_LH_SomMot_12	0.0395392	0
	sub-2	sub-3	7Networks_LH_SomMot_13	0.039555	0
	sub-2	sub-3	7Networks_LH_SomMot_14	0.023528	0
	sub-2	sub-3	7Networks_LH_SomMot_15	-0.00795217	0
	sub-2	sub-3	7Networks_LH_SomMot_16	0.104531	0
	sub-2	sub-3	7Networks_LH_DorsAttn_Post_1	0.30291	0
	sub-2	sub-3	7Networks_LH_DorsAttn_Post_2	0.0559547	0
	sub-2	sub-3	7Networks_LH_DorsAttn_Post_3	0.292136	0
	sub-2	sub-3	7Networks_LH_DorsAttn_Post_4	0.118659	0
	sub-2	sub-3	7Networks_RH_SalVentAttn_FrOper_3	0.0269049	0
	sub-2	sub-3	7Networks_RH_SalVentAttn_FrOper_4	0.0820844	0
	sub-2	sub-3	7Networks_RH_SalVentAttn_Med_1	0.088904	0
	sub-2	sub-3	7Networks_RH_SalVentAttn_Med_2	0.0741985	0
	sub-2	sub-3	7Networks_RH_SalVentAttn_Med_3	0.173568	0
	sub-2	sub-3	7Networks_RH_Limbic_OFC_1	-0.000587702	0
	sub-2	sub-3	7Networks_RH_Limbic_OFC_2	0.0475693	0
	sub-2	sub-3	7Networks_RH_Limbic_OFC_3	0.117641	0
	sub-2	sub-3	7Networks_RH_Limbic_TempPole_1	0.102672	0
	sub-2	sub-3	7Networks_RH_Limbic_TempPole_2	0.134747	0
	sub-2	sub-3	7Networks_RH_Limbic_TempPole_3	0.0348732	0
	sub-2	sub-3	7Networks_RH_Cont_Par_1	0.139321	0
	sub-2	sub-3	7Networks_RH_Cont_Par_2	0.142151	0
	sub-2	sub-3	7Networks_RH_Cont_Par_3	0.106582	0
	sub-2	sub-3	7Networks_RH_Cont_Temp_1	0.0745745	0
	sub-2	sub-3	7Networks_RH_Cont_PFCv_1	0.107397	0
	sub-2	sub-3	7Networks_RH_Cont_PFCl_1	0.00528379	0
	sub-2	sub-3	7Networks_RH_Cont_PFCl_2	-0.000657894	0
	sub-2	sub-3	7Networks_RH_Cont_PFCl_3	0.0251474	0
	sub-2	sub-3	7Networks_RH_Cont_PFCl_4	0.0933175	0
	sub-2	sub-3	7Networks_RH_Cont_PFCl_5	0.093554	0
	sub-2	sub-3	7Networks_RH_Cont_PFCl_6	-0.041113	0
	sub-2	sub-3	7Networks_RH_Cont_PFCl_7	0.0988868	0
	sub-2	sub-3	7Networks_RH_Cont_pCun_1	0.116962	0
	sub-2	sub-3	7Networks_RH_Cont_PFCmp_1	0.0127046	0
	sub-2	sub-3	7Networks_RH_Cont_PFCmp_2	0.0119796	0
	sub-2	sub-3	7Networks_RH_Cont_PFCmp_3	-0.0719482	0
	sub-2	sub-3	7Networks_RH_Cont_PFCmp_4	0.180508	0
	sub-2	sub-3	7Networks_RH_Default_Par_1	0.0823709	0
	sub-2	sub-3	7Networks_RH_Default_Par_2	0.188061	0
	sub-2	sub-3	7Networks_RH_Default_Par_3	-0.0174687	0
	sub-2	sub-3	7Networks_RH_Default_Temp_1	0.156699	0
	sub-2	sub-3	7Networks_RH_Default_Temp_2	0.0378134	0
	sub-2	sub-3	7Networks_RH_Default_Temp_3	0.358356	0
	sub-2	sub-3	7Networks_RH_Default_Temp_4	0.294503	0
	sub-2	sub-3	7Networks_RH_Default_Temp_5	0.359102	0
	sub-2	sub-3	7Networks_RH_Default_PFCv_1	0.10603	0
	sub-2	sub-3	7Networks_RH_Default_PFCm_1	0.0755773	0
	sub-2	sub-3	7Networks_RH_Default_PFCm_2	0.0259754	0
	sub-2	sub-3	7Networks_RH_Default_PFCm_3	-0.0433637	0
	sub-2	sub-3	7Networks_RH_Default_PFCm_4	0.168049	0
	sub-2	sub-3	7Networks_RH_Default_PFCm_5	0.101133	0
	sub-2	sub-3	7Networks_RH_Default_PFCm_6	0.0914198	0
	sub-2	sub-3	7Networks_RH_Default_PFCm_7	0.0180988	0
	sub-2	sub-3	7Networks_RH_Default_PCC_1	0.0698843	0
	sub-2	sub-3	7Networks_RH_Default_PCC_2	0.0832096	0
	sub-2	sub-3	7Networks_RH_Default_PCC_3	0.198376	0
	sub-2	sub-3	7Networks_RH_DorsAttn_FEF_2	0.0485399	0
	sub-2	sub-3	7Networks_RH_DorsAttn_PrCv_1	0.161535	0
	sub-2	sub-3	7Networks_RH_SalVentAttn_TempOccPar_1	0.203812	0
	sub-2	sub-3	7Networks_RH_SalVentAttn_TempOccPar_2	0.207023	0
	sub-2	sub-3	7Networks_RH_SalVentAttn_TempOccPar_3	0.0867108	0
	sub-2	sub-3	7Networks_RH_SalVentAttn_PrC_1	-0.0184444	0
	sub-2	sub-3	7Networks_RH_SalVentAttn_FrOper_1	0.0947209	0
	sub-2	sub-3	7Networks_RH_DorsAttn_Post_10	0.146615	0
	sub-2	sub-3	7Networks_RH_DorsAttn_FEF_1	0.194215	0
	sub-2	sub-3	7Networks_RH_DorsAttn_Post_9	0.178251	0
	sub-2	sub-3	7Networks_RH_SomMot_17	-0.0232324	0
	sub-2	sub-3	7Networks_RH_SomMot_18	0.00774308	0
	sub-2	sub-3	7Networks_RH_SomMot_19	0.0856202	0
	sub-2	sub-3	7Networks_RH_DorsAttn_Post_1	0.273178	0
	sub-2	sub-3	7Networks_RH_DorsAttn_Post_2	0.240915	0
	sub-2	sub-3	7Networks_RH_DorsAttn_Post_3	0.0255962	0
	sub-2	sub-3	7Networks_RH_DorsAttn_Post_4	0.181359	0
	sub-2	sub-3	7Networks_RH_DorsAttn_Post_5	0.112335	0
	sub-2	sub-3	7Networks_RH_DorsAttn_Post_6	0.211608	0
	sub-2	sub-3	L_Accumbens	-0.107789	0
	sub-2	sub-3	L_Amygdala	-0.0408111	0
	sub-2	sub-3	L_Caudate	0.0839566	0
	sub-2	sub-3	L_Hippocampus	0.0682076	0
	sub-2	sub-3	L_Pallidum	0.0726599	0
	sub-2	sub-3	L_Putamen	0.0314813	0
	sub-2	sub-3	L_Thalamus	0.0344354	0
	sub-2	sub-3	R_Accumbens	0.0748371	0
	sub-2	sub-3	R_Amygdala	-0.017277	0
	sub-2	sub-3	R_Caudate	0.0172728	0
	sub-2	sub-3	R_Hippocampus	0.064071	0
	sub-2	sub-3	R_Pallidum	-0.00661832	0
	sub-2	sub-3	R_Putamen	-0.0507666	0
	sub-2	sub-3	R_Thalamus	0.000593891	0
	sub-2	sub-3	7Networks_RH_SalVentAttn_FrOper_2	0.0985161	0
	sub-2	sub-3	7Networks_RH_SomMot_14	-0.00677795	0
	sub-2	sub-3	7Networks_RH_SomMot_15	0.0738164	0
	sub-2	sub-3	7Networks_RH_SomMot_16	0.0980019	0
	sub-2	sub-3	7Networks_RH_SomMot_8	0.129671	0
	sub-2	sub-3	7Networks_RH_SomMot_5	0.153256	0
	sub-2	sub-3	7Networks_RH_SomMot_6	-0.0232214	0
	sub-2	sub-3	7Networks_RH_SomMot_7	-0.0279772	0
	sub-2	sub-3	7Networks_RH_SomMot_12	0.00343165	0
	sub-2	sub-3	7Networks_RH_SomMot_9	0.0324947	0
	sub-2	sub-3	7Networks_RH_SomMot_10	0.033285	0
	sub-2	sub-3	7Networks_RH_SomMot_11	0.123266	0
	sub-2	sub-3	7Networks_RH_SomMot_13	0.115952	0
	sub-1	sub-4	7Networks_LH_Default_PCC_4	0.122981	1
	sub-1	sub-4	7Networks_LH_Default_PCC_1	0.161546	1
	sub-1	sub-4	7Networks_LH_Default_PCC_2	0.106529	1
	sub-1	sub-4	7Networks_LH_Default_PCC_3	0.0261039	1
	sub-1	sub-4	7Networks_LH_DorsAttn_Post_2	-0.0199561	1
	sub-1	sub-4	7Networks_LH_DorsAttn_Post_3	0.028897	1
	sub-1	sub-4	7Networks_LH_DorsAttn_Post_4	0.0591835	1
	sub-1	sub-4	7Networks_LH_DorsAttn_Post_5	0.0499118	1
	sub-1	sub-4	7Networks_LH_DorsAttn_Post_6	0.188526	1
	sub-1	sub-4	7Networks_LH_DorsAttn_Post_7	0.260965	1
	sub-1	sub-4	7Networks_LH_DorsAttn_Post_8	0.242177	1
	sub-1	sub-4	7Networks_LH_DorsAttn_Post_9	0.0678878	1
	sub-1	sub-4	7Networks_LH_DorsAttn_Post_10	0.0840258	1
	sub-1	sub-4	7Networks_LH_DorsAttn_FEF_1	0.165695	1
	sub-1	sub-4	7Networks_LH_DorsAttn_FEF_2	0.143068	1
	sub-1	sub-4	7Networks_LH_DorsAttn_PrCv_1	0.137436	1
	sub-1	sub-4	7Networks_LH_Default_PFC_2	0.0279441	1
	sub-1	sub-4	7Networks_LH_Default_PFC_3	0.118486	1
	sub-1	sub-4	7Networks_LH_Default_PFC_4	0.0615438	1
	sub-1	sub-4	7Networks_LH_Default_PFC_5	0.242433	1
	sub-1	sub-4	7Networks_LH_Default_PFC_6	0.0441481	1
	sub-1	sub-4	7Networks_LH_Default_PFC_7	0.0537888	1
	sub-1	sub-4	7Networks_LH_Default_PFC_8	0.115192	1
	sub-1	sub-4	7Networks_LH_Default_PFC_9	0.0355242	1
	sub-1	sub-4	7Networks_LH_Default_PFC_10	0.0366273	1
	sub-1	sub-4	7Networks_LH_Default_PFC_11	0.0424794	1
	sub-1	sub-4	7Networks_LH_Default_PFC_12	0.0817548	1
	sub-1	sub-4	7Networks_LH_Default_PFC_13	0.110632	1
	sub-1	sub-4	7Networks_LH_SomMot_1	0.114647	1
	sub-1	sub-4	7Networks_LH_SomMot_2	0.466304	1
	sub-1	sub-4	7Networks_LH_Vis_4	0.423481	1
	sub-1	sub-4	7Networks_LH_Vis_5	0.299367	1
	sub-1	sub-4	7Networks_LH_Vis_6	0.172939	1
	sub-1	sub-4	7Networks_LH_Vis_7	0.419424	1
	sub-1	sub-4	7Networks_LH_Vis_8	0.473721	1
	sub-1	sub-4	7Networks_LH_Vis_9	0.258303	1
	sub-1	sub-4	7Networks_LH_Vis_10	0.391223	1
	sub-1	sub-4	7Networks_LH_Vis_11	0.301233	1
	sub-1	sub-4	7Networks_LH_Vis_12	0.242086	1
	sub-1	sub-4	7Networks_LH_Vis_13	0.205604	1
	sub-1	sub-4	7Networks_LH_Vis_14	0.365195	1
	sub-1	sub-4	7Networks_LH_SomMot_14	-0.0191578	1
	sub-1	sub-4	7Networks_LH_SomMot_15	0.126311	1
	sub-1	sub-4	7Networks_LH_SomMot_3	0.161868	1
	sub-1	sub-4	7Networks_LH_SomMot_4	0.129482	1
	sub-1	sub-4	7Networks_LH_SomMot_5	0.0558242	1
	sub-1	sub-4	7Networks_LH_SomMot_6	0.0681899	1
	sub-1	sub-4	7Networks_LH_SomMot_7	0.0406988	1
	sub-1	sub-4	7Networks_LH_SomMot_8	0.0246741	1
	sub-1	sub-4	7Networks_LH_SomMot_9	0.00449013	1
	sub-1	sub-4	7Networks_LH_SomMot_10	0.0370311	1
	sub-1	sub-4	7Networks_LH_SomMot_11	0.164796	1
	sub-1	sub-4	7Networks_LH_SomMot_12	-0.0151508	1
	sub-1	sub-4	7Networks_LH_SomMot_13	0.0861152	1
	sub-1	sub-4	7Networks_LH_Vis_1	0.423138	1
	sub-1	sub-4	7Networks_LH_Vis_2	0.47793	1
	sub-1	sub-4	7Networks_LH_Vis_3	0.360621	1
	sub-1	sub-4	7Networks_LH_SalVentAttn_ParOper_1	0.149996	1
	sub-1	sub-4	7Networks_LH_SalVentAttn_ParOper_2	0.062717	1
	sub-1	sub-4	7Networks_LH_SalVentAttn_ParOper_3	0.0865646	1
	sub-1	sub-4	7Networks_LH_SalVentAttn_FrOper_1	0.0726174	1
	sub-1	sub-4	7Networks_LH_SalVentAttn_FrOper_2	0.200028	1
	sub-1	sub-4	7Networks_LH_SalVentAttn_FrOper_3	0.0200099	1
	sub-1	sub-4	7Networks_LH_SalVentAttn_FrOper_4	0.129143	1
	sub-1	sub-4	7Networks_LH_SalVentAttn_PFCl_1	0.126348	1
	sub-1	sub-4	7Networks_LH_SalVentAttn_Med_1	0.03612	1
	sub-1	sub-4	7Networks_LH_SalVentAttn_Med_2	0.0348228	1
	sub-1	sub-4	7Networks_LH_SalVentAttn_Med_3	0.0726843	1
	sub-1	sub-4	7Networks_LH_Limbic_OFC_1	0.0710418	1
	sub-1	sub-4	7Networks_LH_Limbic_OFC_2	-0.0310646	1
	sub-1	sub-4	7Networks_LH_Limbic_TempPole_1	0.0139109	1
	sub-1	sub-4	7Networks_LH_Limbic_TempPole_2	0.0824237	1
	sub-1	sub-4	7Networks_LH_Limbic_TempPole_3	0.102105	1
	sub-1	sub-4	7Networks_LH_Limbic_TempPole_4	0.138361	1
	sub-1	sub-4	7Networks_LH_Cont_Par_1	0.157919	1
	sub-1	sub-4	7Networks_LH_Cont_Par_2	0.182168	1
	sub-1	sub-4	7Networks_LH_Cont_Par_3	0.178247	1
	sub-1	sub-4	7Networks_LH_Cont_Temp_1	0.157731	1
	sub-1	sub-4	7Networks_LH_Cont_PFCl_1	0.0564581	1
	sub-1	sub-4	7Networks_LH_Cont_PFCl_2	0.0527752	1
	sub-1	sub-4	7Networks_LH_Cont_PFCl_3	0.105856	1
	sub-1	sub-4	7Networks_LH_Cont_PFCl_4	0.172505	1
	sub-1	sub-4	7Networks_LH_Cont_PFCl_5	0.215455	1
	sub-1	sub-4	7Networks_LH_SomMot_16	0.0662074	1
	sub-1	sub-4	7Networks_LH_DorsAttn_Post_1	0.302257	1
	sub-2	sub-4	7Networks_LH_SalVentAttn_ParOper_2	0.044126	2
	sub-2	sub-4	7Networks_LH_SalVentAttn_FrOper_2	0.088737	2
	sub-2	sub-4	7Networks_LH_SalVentAttn_FrOper_3	0.0958197	2
	sub-2	sub-4	7Networks_LH_SalVentAttn_ParOper_3	0.00828762	2
	sub-2	sub-4	7Networks_LH_SalVentAttn_FrOper_1	0.0880725	2
	sub-2	sub-4	7Networks_LH_SalVentAttn_Med_1	0.0802802	2
	sub-2	sub-4	7Networks_LH_SalVentAttn_Med_2	0.0169145	2
	sub-2	sub-4	7Networks_LH_SalVentAttn_FrOper_4	0.0700082	2
	sub-2	sub-4	7Networks_LH_SalVentAttn_PFCl_1	0.0988139	2
	sub-2	sub-4	7Networks_LH_Vis_1	0.426965	2
	sub-2	sub-4	7Networks_LH_Vis_2	0.433998	2
	sub-2	sub-4	7Networks_LH_Vis_3	0.290913	2
	sub-2	sub-4	7Networks_LH_Vis_4	0.273561	2
	sub-2	sub-4	7Networks_LH_Vis_5	0.281042	2
	sub-2	sub-4	7Networks_LH_Vis_6	0.0906627	2
	sub-2	sub-4	7Networks_LH_Vis_7	0.341388	2
	sub-2	sub-4	7Networks_LH_Vis_8	0.43448	2
	sub-2	sub-4	7Networks_LH_Vis_9	0.235173	2
	sub-2	sub-4	7Networks_LH_Vis_10	0.314255	2
	sub-2	sub-4	7Networks_LH_Vis_11	0.278028	2
	sub-2	sub-4	7Networks_LH_Vis_12	0.110136	2
	sub-2	sub-4	7Networks_LH_Vis_13	0.162873	2
	sub-2	sub-4	7Networks_LH_Vis_14	0.320372	2
	sub-2	sub-4	7Networks_LH_SomMot_1	0.448342	2
	sub-2	sub-4	7Networks_LH_SomMot_2	0.580708	2
	sub-2	sub-4	7Networks_LH_SomMot_3	0.0430394	2
	sub-2	sub-4	7Networks_LH_SomMot_4	0.125678	2
	sub-2	sub-4	7Networks_LH_SomMot_5	0.0476735	2
	sub-2	sub-4	7Networks_LH_SomMot_6	-0.0482448	2
	sub-2	sub-4	7Networks_LH_SomMot_7	0.0156801	2
	sub-2	sub-4	7Networks_LH_SomMot_8	-0.0224431	2
	sub-2	sub-4	7Networks_LH_SomMot_9	-0.0498486	2
	sub-2	sub-4	7Networks_LH_SomMot_10	-0.040542	2
	sub-2	sub-4	7Networks_LH_SomMot_11	0.0952424	2
	sub-2	sub-4	7Networks_LH_SomMot_12	0.0129075	2
	sub-2	sub-4	7Networks_LH_SomMot_13	0.0147145	2
	sub-2	sub-4	7Networks_LH_SomMot_14	0.0626593	2
	sub-2	sub-4	7Networks_LH_SomMot_15	0.0503345	2
	sub-2	sub-4	7Networks_LH_SomMot_16	0.120592	2
	sub-2	sub-4	7Networks_LH_DorsAttn_Post_1	0.315926	2
	sub-2	sub-4	7Networks_LH_DorsAttn_Post_2	0.00670897	2
	sub-2	sub-4	7Networks_LH_DorsAttn_Post_3	0.0804008	2
	sub-2	sub-4	7Networks_LH_DorsAttn_Post_4	0.0958039	2
	sub-2	sub-4	7Networks_LH_DorsAttn_Post_5	0.0595095	2
	sub-2	sub-4	7Networks_LH_DorsAttn_Post_6	0.157778	2
	sub-2	sub-4	7Networks_LH_DorsAttn_Post_7	0.174285	2
	sub-2	sub-4	7Networks_LH_DorsAttn_Post_8	0.0763468	2
	sub-2	sub-4	7Networks_LH_DorsAttn_Post_9	0.127135	2
	sub-2	sub-4	7Networks_LH_DorsAttn_Post_10	0.00931062	2
	sub-2	sub-4	7Networks_LH_DorsAttn_FEF_1	0.0856357	2
	sub-2	sub-4	7Networks_LH_DorsAttn_FEF_2	0.0798027	2
	sub-2	sub-4	7Networks_LH_DorsAttn_PrCv_1	0.129628	2
	sub-2	sub-4	7Networks_LH_SalVentAttn_ParOper_1	0.182544	2
	sub-2	sub-4	L_Thalamus	0.0879366	2
	sub-2	sub-4	L_Caudate	0.0962672	2
	sub-2	sub-4	L_Putamen	0.092711	2
	sub-2	sub-4	L_Pallidum	0.0947364	2
	sub-2	sub-4	L_Hippocampus	0.10453	2
	sub-2	sub-4	L_Amygdala	0.138974	2
	sub-2	sub-4	L_Accumbens	0.0155137	2
	sub-2	sub-4	R_Thalamus	0.0521989	2
	sub-2	sub-4	R_Caudate	0.0515787	2
	sub-2	sub-4	R_Putamen	0.0805642	2
	sub-2	sub-4	R_Pallidum	0.0200737	2
	sub-2	sub-4	R_Hippocampus	0.0722538	2
	sub-2	sub-4	R_Amygdala	0.120694	2
	sub-2	sub-4	R_Accumbens	0.0202227	2
	sub-2	sub-4	7Networks_RH_Cont_PFCmp_2	-0.0616501	2
	sub-2	sub-4	7Networks_RH_Cont_PFCmp_3	0.101434	2
	sub-2	sub-4	7Networks_RH_Cont_PFCmp_4	0.136974	2
	sub-2	sub-4	7Networks_RH_Default_Par_1	0.186451	2
	sub-2	sub-4	7Networks_RH_Default_Par_2	0.173336	2
	sub-2	sub-4	7Networks_RH_Default_Par_3	0.156583	2
	sub-2	sub-4	7Networks_RH_Default_Temp_1	0.18957	2
	sub-2	sub-4	7Networks_RH_Default_Temp_2	0.0509174	2
	sub-2	sub-4	7Networks_RH_Default_Temp_3	0.427677	2
	sub-2	sub-4	7Networks_RH_Default_Temp_4	0.14107	2
	sub-2	sub-4	7Networks_RH_Default_Temp_5	0.387528	2
	sub-2	sub-4	7Networks_RH_Default_PFCv_1	0.12613	2
	sub-2	sub-4	7Networks_RH_Default_PFCm_1	-0.0645373	2
	sub-2	sub-4	7Networks_RH_Default_PFCm_2	0.00521207	2
	sub-2	sub-4	7Networks_RH_Default_PFCm_3	-0.0091012	2
	sub-2	sub-4	7Networks_RH_Default_PFCm_4	0.131713	2
	sub-3	sub-4	7Networks_RH_SomMot_17	0.0622591	0
	sub-3	sub-4	7Networks_RH_SomMot_15	0.0841631	0
	sub-3	sub-4	7Networks_RH_SomMot_16	0.0544777	0
	sub-3	sub-4	7Networks_RH_SomMot_8	0.134817	0
	sub-3	sub-4	7Networks_RH_SomMot_9	-0.0506055	0
	sub-3	sub-4	7Networks_RH_SomMot_10	0.104376	0
	sub-3	sub-4	7Networks_RH_SomMot_11	0.0752993	0
	sub-3	sub-4	7Networks_RH_SomMot_12	-0.0313497	0
	sub-3	sub-4	7Networks_RH_SomMot_13	0.0173251	0
	sub-3	sub-4	7Networks_RH_SomMot_14	-0.0526142	0
	sub-3	sub-4	7Networks_RH_DorsAttn_Post_9	0.177975	0
	sub-3	sub-4	7Networks_RH_DorsAttn_Post_10	0.0601146	0
	sub-3	sub-4	7Networks_RH_DorsAttn_FEF_1	0.194904	0
	sub-3	sub-4	7Networks_RH_SomMot_18	0.0282531	0
	sub-3	sub-4	7Networks_RH_SomMot_19	0.00159364	0
	sub-3	sub-4	7Networks_RH_DorsAttn_Post_1	0.289318	0
	sub-3	sub-4	7Networks_RH_DorsAttn_Post_2	0.310555	0
	sub-3	sub-4	7Networks_RH_DorsAttn_Post_3	0.0903751	0
	sub-3	sub-4	7Networks_RH_DorsAttn_Post_4	0.197284	0
	sub-3	sub-4	7Networks_RH_DorsAttn_Post_5	0.0384131	0
	sub-3	sub-4	7Networks_RH_DorsAttn_Post_6	0.284186	0
	sub-3	sub-4	7Networks_RH_DorsAttn_Post_7	0.182227	0
	sub-3	sub-4	7Networks_RH_DorsAttn_Post_8	0.243977	0
	sub-3	sub-4	7Networks_RH_SalVentAttn_Med_1	0.119348	0
	sub-3	sub-4	7Networks_RH_SalVentAttn_Med_2	0.115675	0
	sub-3	sub-4	7Networks_RH_SalVentAttn_Med_3	0.115957	0
	sub-3	sub-4	7Networks_RH_Limbic_OFC_1	-0.0589519	0
	sub-3	sub-4	7Networks_RH_Limbic_OFC_2	0.0517855	0
	sub-3	sub-4	7Networks_RH_Limbic_OFC_3	0.0824318	0
	sub-3	sub-4	7Networks_RH_Limbic_TempPole_1	0.0824799	0
	sub-3	sub-4	7Networks_RH_Limbic_TempPole_2	0.166543	0
	sub-3	sub-4	7Networks_RH_Limbic_TempPole_3	0.00984549	0
	sub-3	sub-4	7Networks_RH_Cont_Par_1	0.158535	0
	sub-3	sub-4	7Networks_RH_Cont_Par_2	0.246265	0
	sub-3	sub-4	7Networks_RH_Cont_Par_3	0.197649	0
	sub-3	sub-4	7Networks_RH_Cont_Temp_1	0.236854	0
	sub-3	sub-4	7Networks_RH_Cont_PFCv_1	0.145487	0
	sub-3	sub-4	7Networks_RH_Cont_PFCl_1	-0.00530177	0
	sub-3	sub-4	7Networks_RH_Cont_PFCl_2	0.140685	0
	sub-3	sub-4	7Networks_RH_Cont_PFCl_3	0.0958304	0
	sub-3	sub-4	7Networks_RH_Cont_PFCl_4	0.073229	0
	sub-3	sub-4	7Networks_RH_Cont_PFCl_5	0.10093	0
	sub-3	sub-4	7Networks_RH_Cont_PFCl_6	0.230194	0
	sub-3	sub-4	7Networks_RH_Cont_PFCl_7	0.182874	0
	sub-3	sub-4	7Networks_RH_Cont_pCun_1	0.171672	0
	sub-3	sub-4	7Networks_RH_Cont_PFCmp_1	0.127952	0
	sub-3	sub-4	7Networks_RH_Cont_PFCmp_2	0.0580839	0
	sub-3	sub-4	7Networks_RH_Cont_PFCmp_3	0.0649601	0
	sub-3	sub-4	7Networks_RH_Cont_PFCmp_4	0.15146	0
	sub-3	sub-4	7Networks_RH_Default_Par_1	0.118085	0
	sub-3	sub-4	7Networks_RH_Default_Par_2	0.26909	0
	sub-3	sub-4	7Networks_RH_Default_Par_3	0.157811	0
	sub-3	sub-4	7Networks_RH_Default_Temp_1	0.0952759	0
	sub-3	sub-4	7Networks_RH_DorsAttn_FEF_2	0.267258	0
	sub-3	sub-4	7Networks_RH_DorsAttn_PrCv_1	0.185495	0
	sub-3	sub-4	7Networks_RH_SalVentAttn_TempOccPar_1	0.261407	0
	sub-3	sub-4	7Networks_RH_SalVentAttn_TempOccPar_2	0.213871	0
	sub-3	sub-4	7Networks_RH_SalVentAttn_TempOccPar_3	0.213242	0
	sub-3	sub-4	7Networks_RH_SalVentAttn_PrC_1	0.107324	0
	sub-3	sub-4	7Networks_RH_SalVentAttn_FrOper_1	0.135925	0
	sub-3	sub-4	7Networks_RH_SalVentAttn_FrOper_2	0.226444	0
	sub-3	sub-4	7Networks_RH_SalVentAttn_FrOper_3	0.0860767	0
	sub-3	sub-4	7Networks_RH_SalVentAttn_FrOper_4	0.166595	0
	sub-3	sub-4	L_Accumbens	-0.0166726	0
	sub-3	sub-4	L_Amygdala	0.0401197	0
	sub-3	sub-4	L_Caudate	0.0194857	0
	sub-3	sub-4	L_Hippocampus	0.0366804	0
	sub-1	sub-4	7Networks_LH_Default_PHC_1	0.254553	1
	sub-1	sub-4	7Networks_RH_Vis_1	0.30677	1
	sub-1	sub-4	7Networks_RH_Vis_2	0.362403	1
	sub-1	sub-4	7Networks_RH_Vis_3	0.501786	1
	sub-1	sub-4	7Networks_RH_Vis_4	0.432022	1
	sub-1	sub-4	7Networks_RH_Vis_5	0.453881	1
	sub-1	sub-4	7Networks_RH_Vis_6	0.435691	1
	sub-1	sub-4	7Networks_RH_Vis_7	0.243931	1
	sub-1	sub-4	7Networks_RH_Vis_8	0.240464	1
	sub-1	sub-4	7Networks_RH_Vis_9	0.3717	1
	sub-1	sub-4	7Networks_RH_Vis_10	0.285389	1
	sub-1	sub-4	7Networks_RH_Vis_11	0.343452	1
	sub-1	sub-4	7Networks_RH_Vis_12	0.298153	1
	sub-1	sub-4	7Networks_RH_Vis_13	0.343123	1
	sub-1	sub-4	7Networks_RH_Vis_14	0.177654	1
	sub-1	sub-4	7Networks_RH_Vis_15	0.203344	1
	sub-1	sub-4	7Networks_RH_SomMot_1	0.471781	1
	sub-1	sub-4	7Networks_RH_SomMot_2	0.564316	1
	sub-1	sub-4	7Networks_RH_SomMot_3	0.0916072	1
	sub-1	sub-4	7Networks_RH_SomMot_4	0.0507225	1
	sub-1	sub-4	7Networks_RH_SomMot_5	0.0912354	1
	sub-1	sub-4	7Networks_RH_SomMot_6	0.0967312	1
	sub-1	sub-4	7Networks_RH_SomMot_7	0.053572	1
	sub-1	sub-4	7Networks_RH_SomMot_8	0.0206126	1
	sub-1	sub-4	7Networks_RH_SomMot_9	0.0251541	1
	sub-1	sub-4	7Networks_RH_SomMot_10	0.101735	1
	sub-1	sub-4	7Networks_RH_SomMot_11	0.0176802	1
	sub-1	sub-4	7Networks_RH_SomMot_12	0.0828187	1
	sub-1	sub-4	7Networks_RH_SomMot_13	0.0934514	1
	sub-1	sub-4	7Networks_RH_SomMot_14	0.0630626	1
	sub-1	sub-4	7Networks_RH_SomMot_15	0.0387241	1
	sub-1	sub-4	7Networks_RH_SomMot_16	0.00152724	1
	sub-1	sub-4	7Networks_RH_SomMot_17	0.0356736	1
	sub-1	sub-4	7Networks_RH_SomMot_18	0.0421532	1
	sub-1	sub-4	7Networks_RH_SomMot_19	0.0562497	1
	sub-1	sub-4	7Networks_RH_DorsAttn_Post_1	0.254041	1
	sub-1	sub-4	7Networks_RH_DorsAttn_Post_2	0.420426	1
	sub-1	sub-4	7Networks_RH_DorsAttn_Post_3	0.0895473	1
	sub-1	sub-4	7Networks_RH_DorsAttn_Post_4	0.190955	1
	sub-1	sub-4	7Networks_RH_DorsAttn_Post_5	0.0919941	1
	sub-1	sub-4	7Networks_RH_DorsAttn_Post_6	0.190636	1
	sub-1	sub-4	7Networks_RH_DorsAttn_Post_7	0.216668	1
	sub-1	sub-4	7Networks_RH_DorsAttn_Post_8	0.220092	1
	sub-1	sub-4	7Networks_RH_DorsAttn_Post_9	0.149676	1
	sub-1	sub-4	7Networks_RH_DorsAttn_Post_10	0.0110009	1
	sub-1	sub-4	7Networks_RH_DorsAttn_FEF_1	0.0842393	1
	sub-1	sub-4	7Networks_RH_DorsAttn_FEF_2	0.0844028	1
	sub-1	sub-4	7Networks_RH_DorsAttn_PrCv_1	0.181417	1
	sub-1	sub-4	7Networks_RH_SalVentAttn_TempOccPar_1	0.275813	1
	sub-1	sub-4	7Networks_RH_SalVentAttn_TempOccPar_2	0.228872	1
	sub-1	sub-4	7Networks_RH_SalVentAttn_TempOccPar_3	0.0617299	1
	sub-1	sub-4	7Networks_RH_SalVentAttn_PrC_1	0.130961	1
	sub-1	sub-4	7Networks_RH_SalVentAttn_FrOper_1	0.135479	1
	sub-1	sub-4	7Networks_RH_SalVentAttn_FrOper_2	0.079702	1
	sub-1	sub-4	7Networks_RH_SalVentAttn_FrOper_3	0.0625142	1
	sub-1	sub-4	7Networks_RH_SalVentAttn_FrOper_4	0.0270669	1
	sub-1	sub-4	7Networks_RH_SalVentAttn_Med_1	0.0186865	1
	sub-1	sub-4	7Networks_RH_SalVentAttn_Med_2	0.0648573	1
	sub-1	sub-4	7Networks_RH_SalVentAttn_Med_3	0.0703537	1
	sub-1	sub-4	7Networks_RH_Limbic_OFC_1	0.017485	1
	sub-1	sub-4	7Networks_RH_Limbic_OFC_2	0.0488393	1
	sub-1	sub-4	7Networks_RH_Limbic_OFC_3	0.0869107	1
	sub-1	sub-4	7Networks_RH_Limbic_TempPole_1	0.0957742	1
	sub-1	sub-4	7Networks_RH_Limbic_TempPole_2	0.0913611	1
	sub-1	sub-4	7Networks_RH_Limbic_TempPole_3	0.0580387	1
	sub-1	sub-4	7Networks_RH_Cont_Par_1	0.0743065	1
	sub-1	sub-4	7Networks_RH_Cont_Par_2	0.164692	1
	sub-1	sub-4	7Networks_RH_Cont_Par_3	0.169682	1
	sub-1	sub-4	7Networks_RH_Cont_Temp_1	0.115057	1
	sub-1	sub-4	7Networks_RH_Cont_PFCv_1	0.0250623	1
	sub-1	sub-4	7Networks_RH_Cont_PFCl_1	-0.0389001	1
	sub-1	sub-4	7Networks_RH_Cont_PFCl_2	0.120772	1
	sub-1	sub-4	7Networks_RH_Cont_PFCl_3	0.148177	1
	sub-1	sub-4	7Networks_RH_Cont_PFCl_4	0.136761	1
	sub-1	sub-4	7Networks_RH_Cont_PFCl_5	0.145148	1
	sub-1	sub-4	7Networks_RH_Cont_PFCl_6	0.141057	1
	sub-1	sub-4	7Networks_RH_Cont_PFCl_7	0.0852399	1
	sub-1	sub-4	7Networks_RH_Cont_pCun_1	0.173588	1
	sub-1	sub-4	7Networks_RH_Cont_PFCmp_1	0.163058	1
	sub-1	sub-4	7Networks_RH_Cont_PFCmp_2	0.0117511	1
	sub-1	sub-4	7Networks_RH_Cont_PFCmp_3	0.0610787	1
	sub-1	sub-4	7Networks_RH_Cont_PFCmp_4	0.0188215	1
	sub-1	sub-4	7Networks_RH_Default_Par_1	0.0923836	1
	sub-1	sub-4	7Networks_RH_Default_Par_2	0.0559038	1
	sub-1	sub-4	7Networks_RH_Default_Par_3	0.0258134	1
	sub-1	sub-4	7Networks_RH_Default_Temp_1	0.190617	1
	sub-1	sub-4	7Networks_RH_Default_Temp_2	0.095747	1
	sub-1	sub-4	7Networks_RH_Default_Temp_3	0.388404	1
	sub-1	sub-4	7Networks_RH_Default_Temp_4	0.120768	1
	sub-1	sub-4	7Networks_RH_Default_Temp_5	0.365333	1
	sub-1	sub-4	7Networks_RH_Default_PFCv_1	0.115099	1
	sub-1	sub-4	7Networks_LH_Cont_PFCl_6	0.242412	1
	sub-1	sub-4	7Networks_LH_Cont_pCun_1	0.148715	1
	sub-1	sub-4	7Networks_LH_Cont_Cing_1	0.198269	1
	sub-1	sub-4	7Networks_LH_Cont_Cing_2	0.145826	1
	sub-1	sub-4	7Networks_LH_Default_Temp_1	0.0720518	1
	sub-1	sub-4	7Networks_LH_Default_Temp_2	0.0982036	1
	sub-1	sub-4	7Networks_LH_Default_Temp_3	0.362372	1
	sub-1	sub-4	7Networks_LH_Default_Temp_4	0.242601	1
	sub-1	sub-4	7Networks_LH_Default_Temp_5	0.380922	1
	sub-1	sub-4	7Networks_LH_Default_Temp_6	0.281988	1
	sub-1	sub-4	7Networks_LH_Default_Temp_7	0.0424097	1
	sub-1	sub-4	7Networks_LH_Default_Temp_8	0.185547	1
	sub-1	sub-4	7Networks_LH_Default_Temp_9	0.057909	1
	sub-1	sub-4	7Networks_LH_Default_PFC_1	0.0645462	1
	sub-1	sub-4	L_Thalamus	0.0975056	1
	sub-1	sub-4	L_Caudate	0.0659264	1
	sub-1	sub-4	L_Putamen	-0.00578531	1
	sub-1	sub-4	L_Pallidum	-0.00600416	1
	sub-1	sub-4	L_Hippocampus	0.061764	1
	sub-1	sub-4	L_Amygdala	0.13771	1
	sub-1	sub-4	L_Accumbens	-0.0358318	1
	sub-1	sub-4	R_Thalamus	0.0676123	1
	sub-1	sub-4	R_Caudate	0.049885	1
	sub-1	sub-4	R_Putamen	0.0326362	1
	sub-1	sub-4	R_Pallidum	0.0112285	1
	sub-1	sub-4	R_Hippocampus	0.124267	1
	sub-1	sub-4	R_Amygdala	0.0529893	1
	sub-1	sub-4	R_Accumbens	0.0851127	1
	sub-1	sub-4	7Networks_RH_Default_PFCm_4	0.06631	1
	sub-1	sub-4	7Networks_RH_Default_PFCm_1	0.0579091	1
	sub-1	sub-4	7Networks_RH_Default_PFCm_2	0.0914907	1
	sub-1	sub-4	7Networks_RH_Default_PFCm_3	0.16377	1
	sub-1	sub-4	7Networks_RH_Default_PCC_1	0.186472	1
	sub-1	sub-4	7Networks_RH_Default_PFCm_5	0.0907453	1
	sub-1	sub-4	7Networks_RH_Default_PFCm_6	0.182847	1
	sub-1	sub-4	7Networks_RH_Default_PFCm_7	0.180392	1
	sub-1	sub-4	7Networks_RH_Default_PCC_2	0.192104	1
	sub-1	sub-4	7Networks_RH_Default_PCC_3	0.0772708	1
	sub-3	sub-4	7Networks_LH_Default_PFC_1	0.220763	0
	sub-3	sub-4	7Networks_LH_Default_PFC_2	0.0946371	0
	sub-3	sub-4	7Networks_LH_Default_PFC_3	0.151487	0
	sub-3	sub-4	7Networks_LH_Default_PFC_4	0.0676726	0
	sub-3	sub-4	7Networks_LH_Default_PFC_5	0.143057	0
	sub-3	sub-4	7Networks_LH_Cont_Cing_2	0.0447972	0
	sub-3	sub-4	7Networks_LH_Default_Temp_1	0.170041	0
	sub-3	sub-4	7Networks_LH_Default_Temp_2	0.0516393	0
	sub-3	sub-4	7Networks_LH_Cont_Par_3	0.159983	0
	sub-3	sub-4	7Networks_LH_Cont_Temp_1	-0.045464	0
	sub-3	sub-4	7Networks_LH_Cont_PFCl_1	0.0969602	0
	sub-3	sub-4	7Networks_LH_Cont_PFCl_2	0.0555841	0
	sub-3	sub-4	7Networks_LH_Cont_PFCl_3	0.0958442	0
	sub-3	sub-4	7Networks_LH_Cont_PFCl_4	0.0227185	0
	sub-3	sub-4	7Networks_LH_Cont_PFCl_5	0.0735213	0
	sub-3	sub-4	7Networks_LH_Cont_PFCl_6	0.0656922	0
	sub-3	sub-4	7Networks_LH_Cont_pCun_1	0.179521	0
	sub-3	sub-4	7Networks_LH_Cont_Cing_1	0.118097	0
	sub-3	sub-4	7Networks_LH_Default_Temp_4	0.316639	0
	sub-3	sub-4	7Networks_LH_Default_Temp_3	0.335647	0
	sub-2	sub-4	7Networks_RH_Cont_Par_3	0.0668359	2
	sub-2	sub-4	7Networks_RH_Cont_Temp_1	0.0798532	2
	sub-2	sub-4	7Networks_RH_Cont_PFCv_1	0.126353	2
	sub-2	sub-4	7Networks_RH_Cont_PFCl_1	0.016473	2
	sub-2	sub-4	7Networks_RH_Cont_PFCl_2	0.0307786	2
	sub-2	sub-4	7Networks_RH_Cont_PFCl_3	0.138155	2
	sub-2	sub-4	7Networks_RH_Cont_PFCl_4	0.164048	2
	sub-2	sub-4	7Networks_RH_Cont_PFCl_5	-0.0131476	2
	sub-2	sub-4	7Networks_LH_SalVentAttn_Med_3	0.0504072	2
	sub-2	sub-4	7Networks_LH_Limbic_OFC_1	0.0843699	2
	sub-2	sub-4	7Networks_LH_Limbic_OFC_2	-0.0339469	2
	sub-2	sub-4	7Networks_LH_Limbic_TempPole_1	0.158622	2
	sub-2	sub-4	7Networks_LH_Limbic_TempPole_2	0.114993	2
	sub-2	sub-4	7Networks_LH_Limbic_TempPole_3	0.0444981	2
	sub-2	sub-4	7Networks_LH_Limbic_TempPole_4	0.256769	2
	sub-2	sub-4	7Networks_LH_Cont_Par_1	0.156095	2
	sub-2	sub-4	7Networks_LH_Cont_Par_2	0.215396	2
	sub-2	sub-4	7Networks_LH_Cont_Par_3	0.160752	2
	sub-2	sub-4	7Networks_LH_Cont_Temp_1	0.241736	2
	sub-2	sub-4	7Networks_LH_Cont_PFCl_1	0.129138	2
	sub-2	sub-4	7Networks_LH_Cont_PFCl_2	0.122287	2
	sub-2	sub-4	7Networks_LH_Cont_PFCl_3	0.13501	2
	sub-2	sub-4	7Networks_LH_Cont_PFCl_4	0.2682	2
	sub-2	sub-4	7Networks_LH_Cont_PFCl_5	0.260769	2
	sub-2	sub-4	7Networks_LH_Cont_PFCl_6	0.161805	2
	sub-2	sub-4	7Networks_LH_Cont_pCun_1	0.242932	2
	sub-2	sub-4	7Networks_LH_Cont_Cing_1	0.110692	2
	sub-2	sub-4	7Networks_RH_Default_PFCm_5	0.0445217	2
	sub-2	sub-4	7Networks_RH_Default_PFCm_6	0.134957	2
	sub-2	sub-4	7Networks_RH_Default_PFCm_7	0.160041	2
	sub-2	sub-4	7Networks_RH_Default_PCC_1	0.0980166	2
	sub-2	sub-4	7Networks_RH_Default_PCC_2	0.105133	2
	sub-2	sub-4	7Networks_RH_Default_PCC_3	0.163471	2
	sub-2	sub-4	7Networks_LH_Default_Temp_6	0.273838	2
	sub-2	sub-4	7Networks_LH_Default_Temp_7	0.128569	2
	sub-2	sub-4	7Networks_LH_Default_Temp_8	0.243712	2
	sub-2	sub-4	7Networks_LH_Default_Temp_9	0.196729	2
	sub-2	sub-4	7Networks_LH_Default_PFC_1	0.194427	2
	sub-2	sub-4	7Networks_LH_Default_PFC_2	-0.0115438	2
	sub-2	sub-4	7Networks_LH_Default_PFC_3	0.126765	2
	sub-2	sub-4	7Networks_LH_Default_PFC_4	0.0366476	2
	sub-2	sub-4	7Networks_LH_Default_PFC_5	0.205567	2
	sub-2	sub-4	7Networks_LH_Default_PFC_6	0.0467647	2
	sub-2	sub-4	7Networks_LH_Default_PFC_7	0.117435	2
	sub-2	sub-4	7Networks_LH_Default_PFC_8	0.0956153	2
	sub-2	sub-4	7Networks_LH_Default_PFC_9	0.171501	2
	sub-2	sub-4	7Networks_LH_Default_PFC_10	0.152621	2
	sub-2	sub-4	7Networks_LH_Default_PFC_11	0.139627	2
	sub-2	sub-4	7Networks_LH_Default_PFC_12	0.0544403	2
	sub-2	sub-4	7Networks_LH_Default_PFC_13	0.222201	2
	sub-2	sub-4	7Networks_LH_Default_PCC_1	0.0970649	2
	sub-2	sub-4	7Networks_LH_Default_PCC_2	0.0834597	2
	sub-2	sub-4	7Networks_LH_Default_PCC_3	0.0875518	2
	sub-2	sub-4	7Networks_LH_Default_PCC_4	0.123376	2
	sub-2	sub-4	7Networks_LH_Default_PHC_1	0.224689	2
	sub-2	sub-4	7Networks_RH_Vis_1	0.237856	2
	sub-2	sub-4	7Networks_RH_Vis_2	0.296467	2
	sub-2	sub-4	7Networks_RH_Vis_3	0.418789	2
	sub-2	sub-4	7Networks_RH_Vis_4	0.250168	2
	sub-2	sub-4	7Networks_RH_Vis_5	0.345043	2
	sub-2	sub-4	7Networks_RH_Vis_6	0.285623	2
	sub-2	sub-4	7Networks_RH_Vis_7	0.113738	2
	sub-2	sub-4	7Networks_RH_Vis_8	0.268014	2
	sub-2	sub-4	7Networks_RH_Vis_9	0.20665	2
	sub-2	sub-4	7Networks_RH_Vis_10	0.149307	2
	sub-2	sub-4	7Networks_RH_Vis_11	0.331875	2
	sub-2	sub-4	7Networks_RH_Vis_12	0.318209	2
	sub-2	sub-4	7Networks_RH_Vis_13	0.14434	2
	sub-2	sub-4	7Networks_RH_Vis_14	0.148094	2
	sub-2	sub-4	7Networks_RH_Vis_15	0.239069	2
	sub-2	sub-4	7Networks_RH_SomMot_1	0.50817	2
	sub-2	sub-4	7Networks_RH_SomMot_2	0.586047	2
	sub-2	sub-4	7Networks_RH_SomMot_3	0.0371601	2
	sub-2	sub-4	7Networks_RH_SomMot_4	-0.0202023	2
	sub-2	sub-4	7Networks_RH_SomMot_5	0.150672	2
	sub-2	sub-4	7Networks_RH_SomMot_6	0.023031	2
	sub-2	sub-4	7Networks_RH_SomMot_7	-0.00724569	2
	sub-2	sub-4	7Networks_RH_SomMot_8	-0.0327769	2
	sub-2	sub-4	7Networks_RH_SomMot_9	0.0224897	2
	sub-2	sub-4	7Networks_RH_SomMot_10	0.0413869	2
	sub-2	sub-4	7Networks_RH_SomMot_11	-0.045245	2
	sub-2	sub-4	7Networks_RH_SomMot_12	0.0523915	2
	sub-2	sub-4	7Networks_RH_SomMot_13	-0.023144	2
	sub-2	sub-4	7Networks_RH_SomMot_14	0.098867	2
	sub-2	sub-4	7Networks_RH_SomMot_15	-0.0987059	2
	sub-2	sub-4	7Networks_RH_SomMot_16	-0.00273858	2
	sub-2	sub-4	7Networks_RH_SomMot_17	0.021156	2
	sub-2	sub-4	7Networks_RH_SomMot_18	0.0675178	2
	sub-2	sub-4	7Networks_RH_SomMot_19	0.0639867	2
	sub-2	sub-4	7Networks_RH_DorsAttn_Post_1	0.180094	2
	sub-2	sub-4	7Networks_RH_DorsAttn_Post_2	0.332566	2
	sub-2	sub-4	7Networks_RH_DorsAttn_Post_3	0.0565627	2
	sub-2	sub-4	7Networks_RH_DorsAttn_Post_4	0.127579	2
	sub-2	sub-4	7Networks_RH_DorsAttn_Post_5	0.0936674	2
	sub-2	sub-4	7Networks_RH_DorsAttn_Post_6	0.166723	2
	sub-2	sub-4	7Networks_RH_DorsAttn_Post_7	0.120019	2
	sub-2	sub-4	7Networks_RH_DorsAttn_Post_8	0.173021	2
	sub-2	sub-4	7Networks_RH_DorsAttn_Post_9	0.0326492	2
	sub-2	sub-4	7Networks_RH_DorsAttn_Post_10	-0.0651626	2
	sub-2	sub-4	7Networks_RH_DorsAttn_FEF_1	0.125834	2
	sub-2	sub-4	7Networks_RH_DorsAttn_FEF_2	-0.00798749	2
	sub-2	sub-4	7Networks_RH_DorsAttn_PrCv_1	0.119217	2
	sub-2	sub-4	7Networks_RH_SalVentAttn_TempOccPar_1	0.239465	2
	sub-2	sub-4	7Networks_RH_SalVentAttn_TempOccPar_2	0.324066	2
	sub-2	sub-4	7Networks_RH_SalVentAttn_TempOccPar_3	0.0291378	2
	sub-2	sub-4	7Networks_RH_SalVentAttn_PrC_1	0.027399	2
	sub-2	sub-4	7Networks_RH_SalVentAttn_FrOper_1	0.102049	2
	sub-2	sub-4	7Networks_RH_SalVentAttn_FrOper_2	0.177462	2
	sub-2	sub-4	7Networks_RH_SalVentAttn_FrOper_3	0.0587788	2
	sub-2	sub-4	7Networks_RH_SalVentAttn_FrOper_4	0.0298274	2
	sub-2	sub-4	7Networks_RH_SalVentAttn_Med_1	-0.0288688	2
	sub-2	sub-4	7Networks_RH_SalVentAttn_Med_2	-0.0316978	2
	sub-2	sub-4	7Networks_RH_SalVentAttn_Med_3	0.0605079	2
	sub-2	sub-4	7Networks_RH_Limbic_OFC_1	-0.0544006	2
	sub-2	sub-4	7Networks_RH_Limbic_OFC_2	-0.0161222	2
	sub-2	sub-4	7Networks_RH_Limbic_OFC_3	0.00658183	2
	sub-2	sub-4	7Networks_RH_Limbic_TempPole_1	0.0882875	2
	sub-2	sub-4	7Networks_RH_Limbic_TempPole_2	0.0103164	2
	sub-2	sub-4	7Networks_RH_Limbic_TempPole_3	0.10046	2
	sub-2	sub-4	7Networks_RH_Cont_Par_1	-0.00533688	2
	sub-2	sub-4	7Networks_RH_Cont_Par_2	0.0857324	2
	sub-3	sub-4	7Networks_RH_Vis_3	0.52171	0
	sub-3	sub-4	7Networks_RH_Vis_4	0.329814	0
	sub-3	sub-4	7Networks_RH_Vis_5	0.467852	0
	sub-3	sub-4	7Networks_RH_Vis_6	0.364136	0
	sub-3	sub-4	7Networks_RH_Vis_7	0.118994	0
	sub-3	sub-4	7Networks_RH_Vis_8	0.290053	0
	sub-3	sub-4	7Networks_RH_Vis_9	0.317085	0
	sub-3	sub-4	7Networks_RH_Vis_10	0.187364	0
	sub-3	sub-4	7Networks_RH_Vis_11	0.374488	0
	sub-3	sub-4	7Networks_RH_Vis_12	0.457768	0
	sub-3	sub-4	7Networks_RH_Vis_13	0.2101	0
	sub-3	sub-4	7Networks_RH_Vis_14	0.181308	0
	sub-3	sub-4	7Networks_RH_Vis_15	0.316978	0
	sub-3	sub-4	7Networks_RH_SomMot_1	0.499136	0
	sub-3	sub-4	7Networks_RH_SomMot_2	0.439549	0
	sub-3	sub-4	7Networks_RH_SomMot_3	0.0469247	0
	sub-3	sub-4	7Networks_RH_SomMot_4	0.133366	0
	sub-3	sub-4	7Networks_RH_SomMot_5	0.165388	0
	sub-3	sub-4	7Networks_RH_SomMot_6	0.0625302	0
	sub-3	sub-4	7Networks_RH_SomMot_7	0.0619681	0
	sub-3	sub-4	7Networks_LH_Vis_1	0.424525	0
	sub-3	sub-4	7Networks_LH_Vis_2	0.401899	0
	sub-3	sub-4	7Networks_LH_Vis_3	0.255675	0
	sub-3	sub-4	7Networks_LH_Vis_4	0.329616	0
	sub-3	sub-4	7Networks_LH_Vis_5	0.255879	0
	sub-3	sub-4	7Networks_LH_Vis_6	0.265738	0
	sub-3	sub-4	7Networks_LH_Vis_7	0.308833	0
	sub-2	sub-4	7Networks_LH_Cont_Cing_2	0.0861782	2
	sub-2	sub-4	7Networks_LH_Default_Temp_1	0.201147	2
	sub-2	sub-4	7Networks_LH_Default_Temp_2	0.0841345	2
	sub-2	sub-4	7Networks_LH_Default_Temp_3	0.410004	2
	sub-2	sub-4	7Networks_LH_Default_Temp_4	0.340749	2
	sub-2	sub-4	7Networks_LH_Default_Temp_5	0.411737	2
	sub-2	sub-4	7Networks_RH_Cont_PFCl_7	0.0876193	2
	sub-2	sub-4	7Networks_RH_Cont_pCun_1	0.19185	2
	sub-2	sub-4	7Networks_RH_Cont_PFCmp_1	0.138862	2
	sub-2	sub-4	7Networks_RH_Cont_PFCl_6	0.0596149	2
	sub-3	sub-4	7Networks_LH_SomMot_5	0.101176	0
	sub-3	sub-4	7Networks_LH_SomMot_6	0.0244328	0
	sub-3	sub-4	7Networks_LH_SomMot_7	-0.000660455	0
	sub-3	sub-4	7Networks_LH_SomMot_8	0.081277	0
	sub-3	sub-4	7Networks_LH_SomMot_9	-0.0401712	0
	sub-3	sub-4	7Networks_LH_SomMot_10	0.00170636	0
	sub-3	sub-4	7Networks_LH_SomMot_11	0.0974537	0
	sub-3	sub-4	7Networks_LH_SomMot_12	-0.0274492	0
	sub-3	sub-4	7Networks_LH_SomMot_13	0.0380514	0
	sub-3	sub-4	7Networks_LH_SomMot_14	0.138096	0
	sub-3	sub-4	7Networks_LH_SomMot_15	0.0103254	0
	sub-3	sub-4	7Networks_LH_SomMot_16	0.0898186	0
	sub-3	sub-4	7Networks_LH_DorsAttn_Post_1	0.306386	0
	sub-3	sub-4	7Networks_LH_DorsAttn_Post_2	0.0950123	0
	sub-3	sub-4	7Networks_LH_DorsAttn_Post_3	0.135626	0
	sub-3	sub-4	7Networks_LH_DorsAttn_Post_4	0.193823	0
	sub-3	sub-4	7Networks_LH_DorsAttn_Post_5	0.0247071	0
	sub-3	sub-4	7Networks_LH_DorsAttn_Post_6	0.223763	0
	sub-3	sub-4	7Networks_LH_DorsAttn_Post_7	0.291935	0
	sub-3	sub-4	7Networks_LH_DorsAttn_Post_8	0.180151	0
	sub-3	sub-4	7Networks_LH_DorsAttn_Post_9	0.219771	0
	sub-3	sub-4	7Networks_LH_DorsAttn_Post_10	0.115488	0
	sub-3	sub-4	7Networks_LH_DorsAttn_FEF_1	0.203822	0
	sub-3	sub-4	7Networks_LH_DorsAttn_FEF_2	0.273159	0
	sub-3	sub-4	7Networks_LH_DorsAttn_PrCv_1	0.193477	0
	sub-3	sub-4	7Networks_LH_SalVentAttn_ParOper_1	0.173142	0
	sub-3	sub-4	7Networks_LH_SalVentAttn_ParOper_2	0.202212	0
	sub-3	sub-4	7Networks_LH_SalVentAttn_ParOper_3	0.105963	0
	sub-3	sub-4	7Networks_LH_SalVentAttn_FrOper_1	0.11046	0
	sub-3	sub-4	7Networks_LH_SalVentAttn_FrOper_2	0.06284	0
	sub-3	sub-4	7Networks_LH_SalVentAttn_FrOper_3	0.155971	0
	sub-3	sub-4	7Networks_LH_SalVentAttn_FrOper_4	0.134913	0
	sub-3	sub-4	7Networks_LH_SalVentAttn_PFCl_1	0.0209824	0
	sub-3	sub-4	7Networks_LH_SalVentAttn_Med_1	0.12779	0
	sub-3	sub-4	7Networks_LH_SalVentAttn_Med_2	0.139544	0
	sub-3	sub-4	7Networks_RH_Vis_1	0.239256	0
	sub-3	sub-4	7Networks_LH_SalVentAttn_Med_3	0.116778	0
	sub-3	sub-4	7Networks_LH_Limbic_OFC_1	0.0954948	0
	sub-3	sub-4	7Networks_LH_Limbic_OFC_2	-0.0332984	0
	sub-3	sub-4	7Networks_LH_Limbic_TempPole_1	0.0871122	0
	sub-3	sub-4	7Networks_LH_Limbic_TempPole_2	0.0216126	0
	sub-3	sub-4	7Networks_LH_Limbic_TempPole_3	0.119765	0
	sub-3	sub-4	7Networks_LH_Limbic_TempPole_4	0.224008	0
	sub-3	sub-4	7Networks_LH_Cont_Par_1	0.104979	0
	sub-3	sub-4	7Networks_LH_Cont_Par_2	0.0667363	0
	sub-3	sub-4	7Networks_RH_Default_Temp_2	0.0232923	0
	sub-3	sub-4	7Networks_RH_Default_Temp_3	0.396019	0
	sub-3	sub-4	7Networks_RH_Default_Temp_4	0.224133	0
	sub-3	sub-4	7Networks_RH_Default_Temp_5	0.394906	0
	sub-3	sub-4	7Networks_RH_Default_PFCv_1	0.168651	0
	sub-3	sub-4	7Networks_RH_Default_PFCm_1	0.048336	0
	sub-3	sub-4	7Networks_RH_Default_PFCm_2	0.0409714	0
	sub-3	sub-4	7Networks_RH_Default_PFCm_3	-0.0162685	0
	sub-3	sub-4	7Networks_RH_Default_PFCm_4	0.103317	0
	sub-3	sub-4	7Networks_RH_Default_PFCm_5	0.216752	0
	sub-3	sub-4	7Networks_RH_Default_PFCm_6	0.194913	0
	sub-3	sub-4	7Networks_RH_Default_PFCm_7	0.155378	0
	sub-3	sub-4	7Networks_RH_Default_PCC_1	0.107354	0
	sub-3	sub-4	7Networks_RH_Default_PCC_2	0.0986427	0
	sub-3	sub-4	7Networks_RH_Default_PCC_3	0.260468	0
	sub-3	sub-4	7Networks_LH_Default_Temp_5	0.326346	0
	sub-3	sub-4	7Networks_LH_Default_Temp_6	0.221651	0
	sub-3	sub-4	7Networks_LH_Default_Temp_7	0.0571534	0
	sub-3	sub-4	7Networks_LH_Default_Temp_8	0.257617	0
	sub-3	sub-4	7Networks_LH_Default_Temp_9	0.249462	0
	sub-3	sub-4	R_Caudate	-0.0261189	0
	sub-3	sub-4	R_Hippocampus	0.0329671	0
	sub-3	sub-4	R_Pallidum	0.00503091	0
	sub-3	sub-4	R_Putamen	0.035471	0
	sub-3	sub-4	R_Thalamus	0.0104221	0
	sub-3	sub-4	7Networks_LH_Default_PFC_6	0.0643832	0
	sub-3	sub-4	7Networks_LH_Default_PFC_7	0.162054	0
	sub-3	sub-4	7Networks_LH_Default_PFC_8	0.0210579	0
	sub-3	sub-4	7Networks_LH_Default_PFC_9	0.180827	0
	sub-3	sub-4	7Networks_LH_Default_PFC_10	0.139099	0
	sub-3	sub-4	7Networks_LH_Default_PFC_11	0.0946441	0
	sub-3	sub-4	7Networks_LH_Default_PFC_12	0.134448	0
	sub-3	sub-4	7Networks_LH_Default_PFC_13	0.136864	0
	sub-3	sub-4	7Networks_LH_Default_PCC_1	0.148096	0
	sub-3	sub-4	7Networks_LH_Default_PCC_2	0.124684	0
	sub-3	sub-4	7Networks_LH_Default_PCC_3	0.0435772	0
	sub-3	sub-4	7Networks_LH_Default_PCC_4	0.1689	0
	sub-3	sub-4	7Networks_LH_Default_PHC_1	0.229993	0
	sub-3	sub-4	7Networks_RH_Vis_2	0.344075	0
	sub-3	sub-4	L_Pallidum	0.0652939	0
	sub-3	sub-4	7Networks_LH_Vis_8	0.378042	0
	sub-3	sub-4	7Networks_LH_Vis_9	0.32702	0
	sub-3	sub-4	7Networks_LH_Vis_10	0.205546	0
	sub-3	sub-4	R_Amygdala	0.0811252	0
	sub-3	sub-4	L_Putamen	0.0835769	0
	sub-3	sub-4	L_Thalamus	-0.00923245	0
	sub-3	sub-4	R_Accumbens	-0.0162352	0
	sub-3	sub-4	7Networks_LH_Vis_14	0.358738	0
	sub-3	sub-4	7Networks_LH_SomMot_2	0.542129	0
	sub-3	sub-4	7Networks_LH_SomMot_3	0.142962	0
	sub-3	sub-4	7Networks_LH_SomMot_4	0.123103	0
	sub-3	sub-4	7Networks_LH_Vis_11	0.245852	0
	sub-3	sub-4	7Networks_LH_Vis_12	0.147152	0
	sub-3	sub-4	7Networks_LH_Vis_13	0.221025	0
	sub-3	sub-4	7Networks_LH_SomMot_1	0.536846	0
	sub-1	sub-5	7Networks_LH_SalVentAttn_FrOper_3	0.0414658	1
	sub-1	sub-5	7Networks_LH_Limbic_TempPole_4	0.0908256	1
	sub-1	sub-5	7Networks_LH_SalVentAttn_FrOper_4	0.0667476	1
	sub-1	sub-5	7Networks_LH_SalVentAttn_PFCl_1	0.0415504	1
	sub-1	sub-5	7Networks_LH_SalVentAttn_Med_1	0.110622	1
	sub-1	sub-5	7Networks_LH_Cont_Par_1	0.0703269	1
	sub-1	sub-5	7Networks_LH_Limbic_TempPole_1	0.0566688	1
	sub-1	sub-5	7Networks_LH_Limbic_TempPole_2	0.0459039	1
	sub-1	sub-5	7Networks_LH_Limbic_TempPole_3	0.0439494	1
	sub-1	sub-5	7Networks_LH_DorsAttn_Post_4	0.0842124	1
	sub-1	sub-5	7Networks_LH_DorsAttn_Post_5	0.0779546	1
	sub-1	sub-5	7Networks_LH_Cont_Par_2	0.195425	1
	sub-1	sub-5	7Networks_LH_Cont_Par_3	0.162794	1
	sub-1	sub-5	7Networks_LH_Cont_Temp_1	0.111581	1
	sub-1	sub-5	7Networks_LH_SalVentAttn_Med_2	0.0482348	1
	sub-1	sub-5	7Networks_RH_Vis_1	0.218584	1
	sub-1	sub-5	7Networks_LH_SalVentAttn_Med_3	0.121841	1
	sub-1	sub-5	7Networks_LH_Limbic_OFC_1	0.0200275	1
	sub-1	sub-5	7Networks_LH_Limbic_OFC_2	0.0129709	1
	sub-1	sub-5	7Networks_LH_Cont_PFCl_6	0.162441	1
	sub-1	sub-5	7Networks_LH_Cont_pCun_1	0.146466	1
	sub-1	sub-5	7Networks_LH_DorsAttn_Post_3	0.11879	1
	sub-1	sub-5	7Networks_LH_Default_PFC_4	0.0583026	1
	sub-1	sub-5	7Networks_LH_Default_PFC_5	0.108575	1
	sub-1	sub-5	7Networks_LH_Default_PFC_6	0.00204222	1
	sub-1	sub-5	7Networks_LH_Default_PFC_7	0.0269595	1
	sub-1	sub-5	7Networks_LH_Default_PFC_8	0.0769213	1
	sub-1	sub-5	7Networks_LH_Default_PFC_9	0.0869574	1
	sub-1	sub-5	7Networks_LH_Default_PFC_10	0.0486148	1
	sub-1	sub-5	7Networks_LH_Default_PFC_11	0.0840044	1
	sub-1	sub-5	7Networks_LH_Default_PFC_12	0.118526	1
	sub-1	sub-5	7Networks_LH_Default_PFC_13	0.0874242	1
	sub-1	sub-5	7Networks_LH_Default_PCC_1	0.201606	1
	sub-1	sub-5	7Networks_LH_Default_PCC_2	0.200348	1
	sub-1	sub-5	7Networks_LH_Default_PCC_3	0.105968	1
	sub-1	sub-5	7Networks_LH_Default_PCC_4	0.150591	1
	sub-1	sub-5	7Networks_LH_Default_PHC_1	0.173742	1
	sub-1	sub-5	7Networks_RH_Vis_2	0.346265	1
	sub-1	sub-5	7Networks_RH_Vis_3	0.506469	1
	sub-1	sub-5	7Networks_RH_Vis_4	0.376012	1
	sub-1	sub-5	7Networks_RH_Vis_5	0.314005	1
	sub-1	sub-5	7Networks_LH_Cont_PFCl_1	0.0815165	1
	sub-1	sub-5	7Networks_LH_Cont_PFCl_2	0.0811055	1
	sub-1	sub-5	7Networks_LH_Cont_PFCl_3	0.0259598	1
	sub-1	sub-5	7Networks_LH_Cont_PFCl_4	0.141717	1
	sub-1	sub-5	7Networks_LH_Cont_PFCl_5	0.226715	1
	sub-1	sub-5	7Networks_RH_Vis_11	0.401172	1
	sub-1	sub-5	7Networks_RH_Vis_12	0.459054	1
	sub-1	sub-5	7Networks_LH_Cont_Cing_1	0.142673	1
	sub-1	sub-5	7Networks_LH_Cont_Cing_2	0.0527063	1
	sub-1	sub-5	7Networks_LH_Default_Temp_1	0.0123136	1
	sub-1	sub-5	7Networks_LH_Default_Temp_2	-0.0935574	1
	sub-1	sub-5	7Networks_LH_Default_Temp_3	0.270547	1
	sub-1	sub-5	7Networks_LH_Default_Temp_4	0.0852637	1
	sub-1	sub-5	7Networks_LH_Default_Temp_5	0.327616	1
	sub-1	sub-5	7Networks_LH_Default_Temp_6	0.27307	1
	sub-1	sub-5	7Networks_LH_Default_Temp_7	0.0696218	1
	sub-1	sub-5	7Networks_LH_Default_Temp_8	0.13293	1
	sub-1	sub-5	7Networks_RH_SomMot_8	0.0959301	1
	sub-1	sub-5	7Networks_RH_SomMot_9	0.0571213	1
	sub-1	sub-5	7Networks_RH_SomMot_10	0.0977755	1
	sub-1	sub-5	7Networks_RH_SomMot_11	0.0896841	1
	sub-1	sub-5	7Networks_RH_SomMot_12	-0.0168045	1
	sub-1	sub-5	7Networks_RH_SomMot_13	0.14655	1
	sub-1	sub-5	7Networks_RH_SomMot_14	0.00341816	1
	sub-1	sub-5	7Networks_RH_SomMot_15	0.0407488	1
	sub-1	sub-5	7Networks_RH_SomMot_16	0.0949599	1
	sub-1	sub-5	7Networks_RH_SomMot_17	0.028241	1
	sub-1	sub-5	7Networks_RH_SomMot_18	0.0715494	1
	sub-1	sub-5	7Networks_RH_SomMot_19	0.0463174	1
	sub-1	sub-5	7Networks_RH_DorsAttn_Post_1	0.188246	1
	sub-1	sub-5	7Networks_RH_DorsAttn_Post_2	0.207104	1
	sub-1	sub-5	7Networks_RH_DorsAttn_Post_3	0.1382	1
	sub-1	sub-5	7Networks_RH_DorsAttn_Post_4	0.0992527	1
	sub-1	sub-5	7Networks_RH_DorsAttn_Post_5	0.111827	1
	sub-1	sub-5	7Networks_RH_DorsAttn_Post_6	0.141279	1
	sub-1	sub-5	7Networks_RH_DorsAttn_Post_7	0.128311	1
	sub-1	sub-5	7Networks_RH_DorsAttn_Post_8	0.153796	1
	sub-1	sub-5	7Networks_RH_DorsAttn_Post_9	0.15874	1
	sub-1	sub-5	7Networks_RH_DorsAttn_Post_10	0.0791174	1
	sub-1	sub-5	7Networks_RH_DorsAttn_FEF_1	0.146747	1
	sub-1	sub-5	7Networks_RH_Vis_6	0.491347	1
	sub-1	sub-5	7Networks_RH_Vis_7	0.202154	1
	sub-1	sub-5	7Networks_RH_Vis_8	0.288008	1
	sub-1	sub-5	7Networks_RH_Vis_9	0.316814	1
	sub-1	sub-5	7Networks_RH_Vis_10	0.204075	1
	sub-1	sub-5	7Networks_RH_SalVentAttn_PrC_1	0.138961	1
	sub-1	sub-5	7Networks_RH_SalVentAttn_FrOper_1	0.0824297	1
	sub-1	sub-5	7Networks_RH_SalVentAttn_FrOper_2	0.116497	1
	sub-1	sub-5	7Networks_RH_SalVentAttn_FrOper_3	0.0930662	1
	sub-1	sub-5	7Networks_RH_SalVentAttn_FrOper_4	0.0759811	1
	sub-1	sub-5	7Networks_RH_SalVentAttn_Med_1	0.087332	1
	sub-1	sub-5	7Networks_RH_SalVentAttn_Med_2	0.0723227	1
	sub-1	sub-5	7Networks_RH_SalVentAttn_Med_3	0.121239	1
	sub-1	sub-5	7Networks_RH_Limbic_OFC_1	0.0736622	1
	sub-1	sub-5	7Networks_RH_Limbic_OFC_2	0.0458758	1
	sub-1	sub-5	7Networks_RH_Limbic_OFC_3	0.0310463	1
	sub-1	sub-5	7Networks_RH_Limbic_TempPole_1	0.0183908	1
	sub-1	sub-5	7Networks_RH_Limbic_TempPole_2	0.0657391	1
	sub-1	sub-5	7Networks_RH_Limbic_TempPole_3	0.0354815	1
	sub-1	sub-5	7Networks_RH_Cont_Par_1	0.137864	1
	sub-1	sub-5	7Networks_RH_Cont_Par_2	0.0630925	1
	sub-1	sub-5	7Networks_RH_Cont_Par_3	0.171576	1
	sub-1	sub-5	7Networks_RH_Cont_Temp_1	0.105054	1
	sub-1	sub-5	7Networks_RH_Cont_PFCv_1	0.0398372	1
	sub-1	sub-5	7Networks_RH_Cont_PFCl_1	-0.0194708	1
	sub-1	sub-5	7Networks_RH_Cont_PFCl_2	0.0825619	1
	sub-1	sub-5	7Networks_RH_Cont_PFCl_3	0.0722337	1
	sub-1	sub-5	7Networks_RH_Cont_PFCl_4	0.188448	1
	sub-1	sub-5	7Networks_RH_Cont_PFCl_5	-0.000633457	1
	sub-1	sub-5	7Networks_RH_Cont_PFCl_6	0.0632452	1
	sub-1	sub-5	7Networks_RH_Cont_PFCl_7	0.156522	1
	sub-1	sub-5	7Networks_RH_Cont_pCun_1	0.176398	1
	sub-1	sub-5	7Networks_RH_Cont_PFCmp_1	0.120446	1
	sub-1	sub-5	7Networks_RH_Cont_PFCmp_2	0.0554063	1
	sub-1	sub-5	7Networks_RH_Cont_PFCmp_3	0.108584	1
	sub-1	sub-5	7Networks_RH_Cont_PFCmp_4	0.0207413	1
	sub-1	sub-5	7Networks_RH_Default_Par_1	0.243114	1
	sub-1	sub-5	7Networks_RH_Default_Par_2	0.187252	1
	sub-1	sub-5	7Networks_RH_Default_Par_3	0.0650009	1
	sub-1	sub-5	7Networks_RH_Default_Temp_1	0.164683	1
	sub-1	sub-5	7Networks_RH_Default_Temp_2	0.124564	1
	sub-1	sub-5	7Networks_RH_Default_Temp_3	0.385483	1
	sub-1	sub-5	7Networks_RH_Default_Temp_4	0.202544	1
	sub-1	sub-5	7Networks_RH_Default_Temp_5	0.127304	1
	sub-1	sub-5	7Networks_RH_Default_PFCv_1	0.110742	1
	sub-1	sub-5	7Networks_RH_Default_PFCm_1	0.0508566	1
	sub-1	sub-5	7Networks_RH_Default_PFCm_2	0.00218184	1
	sub-1	sub-5	7Networks_RH_Default_PFCm_3	0.0618837	1
	sub-1	sub-5	7Networks_RH_Default_PFCm_4	-0.0127289	1
	sub-1	sub-5	7Networks_RH_Default_PFCm_5	0.000847227	1
	sub-1	sub-5	7Networks_RH_Default_PFCm_6	0.0465779	1
	sub-1	sub-5	7Networks_LH_DorsAttn_Post_6	0.158327	1
	sub-1	sub-5	7Networks_LH_DorsAttn_Post_7	0.148174	1
	sub-1	sub-5	7Networks_LH_DorsAttn_Post_8	0.167686	1
	sub-1	sub-5	7Networks_LH_DorsAttn_Post_9	0.0657036	1
	sub-1	sub-5	7Networks_LH_DorsAttn_Post_10	0.105645	1
	sub-1	sub-5	7Networks_LH_DorsAttn_FEF_1	0.135821	1
	sub-1	sub-5	7Networks_LH_DorsAttn_FEF_2	0.141736	1
	sub-1	sub-5	7Networks_LH_Default_Temp_9	0.0758249	1
	sub-1	sub-5	7Networks_LH_Default_PFC_1	0.00700875	1
	sub-1	sub-5	7Networks_LH_Default_PFC_2	0.079314	1
	sub-1	sub-5	7Networks_LH_Default_PFC_3	0.0929184	1
	sub-4	sub-5	7Networks_RH_DorsAttn_Post_2	0.294916	1
	sub-4	sub-5	7Networks_RH_DorsAttn_Post_3	0.0769949	1
	sub-4	sub-5	7Networks_RH_SalVentAttn_PrC_1	0.0825646	1
	sub-4	sub-5	7Networks_RH_SalVentAttn_FrOper_1	0.0421459	1
	sub-4	sub-5	7Networks_RH_SalVentAttn_FrOper_2	0.0213187	1
	sub-4	sub-5	7Networks_RH_SalVentAttn_FrOper_3	0.16691	1
	sub-4	sub-5	7Networks_RH_SalVentAttn_FrOper_4	0.0772603	1
	sub-4	sub-5	7Networks_RH_SalVentAttn_Med_1	0.0380771	1
	sub-4	sub-5	7Networks_RH_SalVentAttn_Med_2	0.0750014	1
	sub-4	sub-5	7Networks_RH_SalVentAttn_Med_3	0.0892827	1
	sub-4	sub-5	7Networks_RH_Limbic_OFC_1	0.0114631	1
	sub-4	sub-5	7Networks_RH_DorsAttn_PrCv_1	0.164349	1
	sub-4	sub-5	7Networks_RH_SalVentAttn_TempOccPar_1	0.170017	1
	sub-4	sub-5	7Networks_RH_SalVentAttn_TempOccPar_2	0.221335	1
	sub-4	sub-5	7Networks_RH_SalVentAttn_TempOccPar_3	0.0201125	1
	sub-4	sub-5	7Networks_LH_Vis_1	0.316015	1
	sub-4	sub-5	7Networks_LH_Vis_2	0.368217	1
	sub-4	sub-5	7Networks_LH_Vis_3	0.194389	1
	sub-4	sub-5	7Networks_LH_Vis_4	0.319584	1
	sub-4	sub-5	7Networks_LH_Vis_5	0.293889	1
	sub-4	sub-5	7Networks_LH_Vis_6	0.0779409	1
	sub-4	sub-5	7Networks_LH_Vis_7	0.374068	1
	sub-4	sub-5	7Networks_LH_Vis_8	0.432367	1
	sub-4	sub-5	7Networks_LH_Vis_9	0.233529	1
	sub-4	sub-5	7Networks_LH_Vis_10	0.219962	1
	sub-4	sub-5	7Networks_LH_Vis_11	0.307796	1
	sub-4	sub-5	7Networks_LH_Vis_12	0.0614295	1
	sub-4	sub-5	7Networks_LH_Vis_13	0.178207	1
	sub-4	sub-5	7Networks_LH_Vis_14	0.368334	1
	sub-4	sub-5	7Networks_LH_SomMot_1	0.21039	1
	sub-4	sub-5	7Networks_LH_SomMot_2	0.448289	1
	sub-4	sub-5	7Networks_LH_SomMot_3	0.0715752	1
	sub-4	sub-5	7Networks_LH_SomMot_4	0.0350997	1
	sub-4	sub-5	7Networks_LH_SomMot_5	0.0449204	1
	sub-4	sub-5	7Networks_LH_SomMot_6	-0.0524387	1
	sub-4	sub-5	7Networks_LH_SomMot_7	-0.0566302	1
	sub-4	sub-5	7Networks_LH_SomMot_8	0.0918058	1
	sub-4	sub-5	7Networks_LH_SomMot_9	0.00473338	1
	sub-4	sub-5	7Networks_LH_SomMot_10	-0.0338917	1
	sub-4	sub-5	7Networks_LH_SomMot_11	0.0738424	1
	sub-4	sub-5	7Networks_LH_SomMot_12	0.0133225	1
	sub-4	sub-5	7Networks_LH_SomMot_13	0.0114721	1
	sub-4	sub-5	7Networks_LH_SomMot_14	0.0804065	1
	sub-4	sub-5	7Networks_LH_SomMot_15	0.035677	1
	sub-4	sub-5	7Networks_LH_SomMot_16	0.0512374	1
	sub-4	sub-5	7Networks_LH_DorsAttn_Post_1	0.231462	1
	sub-4	sub-5	7Networks_LH_DorsAttn_Post_2	-0.0532229	1
	sub-4	sub-5	7Networks_LH_DorsAttn_Post_3	-0.0362451	1
	sub-4	sub-5	7Networks_LH_DorsAttn_Post_4	0.088884	1
	sub-4	sub-5	7Networks_LH_DorsAttn_Post_5	0.0669476	1
	sub-4	sub-5	7Networks_LH_DorsAttn_Post_6	0.086889	1
	sub-4	sub-5	7Networks_LH_DorsAttn_Post_7	0.134041	1
	sub-4	sub-5	7Networks_RH_Limbic_OFC_2	0.0791177	1
	sub-4	sub-5	7Networks_RH_Limbic_OFC_3	0.103573	1
	sub-4	sub-5	7Networks_RH_Limbic_TempPole_1	0.0446045	1
	sub-4	sub-5	7Networks_RH_Limbic_TempPole_2	0.0885285	1
	sub-4	sub-5	7Networks_RH_Limbic_TempPole_3	0.0810837	1
	sub-4	sub-5	7Networks_RH_Cont_Par_1	0.0400668	1
	sub-4	sub-5	7Networks_RH_Cont_Par_2	0.0106908	1
	sub-1	sub-5	7Networks_RH_DorsAttn_FEF_2	0.0954055	1
	sub-1	sub-5	7Networks_RH_DorsAttn_PrCv_1	0.173468	1
	sub-1	sub-5	7Networks_RH_SalVentAttn_TempOccPar_1	0.24612	1
	sub-1	sub-5	7Networks_RH_SalVentAttn_TempOccPar_2	0.268807	1
	sub-1	sub-5	7Networks_RH_SalVentAttn_TempOccPar_3	0.0893562	1
	sub-1	sub-5	7Networks_LH_SomMot_5	0.0329693	1
	sub-1	sub-5	7Networks_LH_SomMot_16	0.0676225	1
	sub-1	sub-5	7Networks_LH_DorsAttn_Post_1	0.174481	1
	sub-1	sub-5	7Networks_LH_DorsAttn_Post_2	0.0668292	1
	sub-1	sub-5	7Networks_LH_SomMot_6	0.0156235	1
	sub-1	sub-5	7Networks_LH_SomMot_7	0.0478184	1
	sub-1	sub-5	7Networks_LH_SomMot_8	0.094707	1
	sub-1	sub-5	7Networks_LH_SomMot_9	0.0634491	1
	sub-1	sub-5	7Networks_LH_SomMot_10	0.0806608	1
	sub-1	sub-5	7Networks_LH_SomMot_11	0.0789361	1
	sub-1	sub-5	7Networks_LH_SomMot_12	0.0839247	1
	sub-1	sub-5	7Networks_LH_SomMot_13	-0.0100122	1
	sub-1	sub-5	7Networks_LH_SomMot_14	0.0931241	1
	sub-1	sub-5	7Networks_LH_SomMot_15	0.0512378	1
	sub-1	sub-5	7Networks_LH_DorsAttn_PrCv_1	0.104715	1
	sub-1	sub-5	7Networks_LH_SalVentAttn_ParOper_1	0.235678	1
	sub-1	sub-5	7Networks_LH_SalVentAttn_ParOper_2	0.01698	1
	sub-1	sub-5	7Networks_LH_SalVentAttn_ParOper_3	0.0574732	1
	sub-1	sub-5	7Networks_LH_SalVentAttn_FrOper_1	0.0628019	1
	sub-1	sub-5	7Networks_LH_SalVentAttn_FrOper_2	0.153476	1
	sub-2	sub-5	7Networks_LH_Default_PFC_7	0.110359	1
	sub-2	sub-5	7Networks_LH_Default_PFC_8	0.0425494	1
	sub-2	sub-5	7Networks_LH_Default_PFC_9	0.093096	1
	sub-2	sub-5	7Networks_LH_Default_PFC_10	0.10876	1
	sub-2	sub-5	7Networks_LH_Default_PFC_11	0.122873	1
	sub-2	sub-5	7Networks_LH_Default_PFC_12	0.117646	1
	sub-2	sub-5	7Networks_LH_Default_PFC_13	0.0810258	1
	sub-2	sub-5	7Networks_LH_Limbic_OFC_2	0.0531671	1
	sub-2	sub-5	7Networks_LH_Limbic_TempPole_1	0.0900917	1
	sub-2	sub-5	7Networks_LH_Limbic_TempPole_2	0.0485114	1
	sub-2	sub-5	7Networks_LH_Limbic_TempPole_3	0.0979383	1
	sub-2	sub-5	7Networks_LH_Default_PHC_1	0.239119	1
	sub-2	sub-5	7Networks_RH_Vis_2	0.388921	1
	sub-2	sub-5	7Networks_RH_Vis_3	0.456333	1
	sub-2	sub-5	7Networks_RH_Vis_4	0.304025	1
	sub-2	sub-5	7Networks_RH_Vis_5	0.282352	1
	sub-2	sub-5	7Networks_RH_Vis_6	0.311391	1
	sub-4	sub-5	7Networks_RH_SomMot_10	-0.00739675	1
	sub-4	sub-5	7Networks_RH_SomMot_11	0.0380785	1
	sub-4	sub-5	7Networks_RH_SomMot_12	0.011156	1
	sub-4	sub-5	7Networks_RH_SomMot_13	0.0942551	1
	sub-4	sub-5	7Networks_RH_SomMot_14	0.09108	1
	sub-4	sub-5	7Networks_RH_SomMot_15	0.0398597	1
	sub-4	sub-5	7Networks_RH_SomMot_16	0.061675	1
	sub-4	sub-5	7Networks_RH_SomMot_17	-0.0452572	1
	sub-4	sub-5	7Networks_RH_SomMot_18	0.0630354	1
	sub-4	sub-5	7Networks_RH_DorsAttn_Post_4	0.0800385	1
	sub-4	sub-5	7Networks_RH_DorsAttn_Post_5	0.179054	1
	sub-4	sub-5	7Networks_RH_DorsAttn_Post_6	0.156584	1
	sub-4	sub-5	7Networks_RH_DorsAttn_Post_7	0.119079	1
	sub-4	sub-5	7Networks_RH_DorsAttn_Post_8	0.08845	1
	sub-4	sub-5	7Networks_RH_DorsAttn_Post_9	0.0960356	1
	sub-4	sub-5	7Networks_RH_DorsAttn_Post_10	0.0256611	1
	sub-4	sub-5	7Networks_RH_DorsAttn_FEF_1	0.140323	1
	sub-4	sub-5	7Networks_RH_DorsAttn_FEF_2	0.148655	1
	sub-4	sub-5	7Networks_RH_SomMot_19	0.0559179	1
	sub-4	sub-5	7Networks_RH_DorsAttn_Post_1	0.224483	1
	sub-1	sub-5	7Networks_LH_Vis_4	0.350329	1
	sub-1	sub-5	7Networks_LH_Vis_5	0.290589	1
	sub-1	sub-5	7Networks_LH_Vis_6	0.128907	1
	sub-1	sub-5	7Networks_LH_Vis_7	0.523911	1
	sub-1	sub-5	7Networks_LH_Vis_8	0.433475	1
	sub-1	sub-5	7Networks_LH_Vis_9	0.334799	1
	sub-1	sub-5	7Networks_LH_Vis_10	0.276267	1
	sub-1	sub-5	7Networks_LH_Vis_11	0.412553	1
	sub-1	sub-5	7Networks_LH_Vis_12	0.161336	1
	sub-1	sub-5	7Networks_LH_Vis_13	0.304443	1
	sub-1	sub-5	7Networks_LH_Vis_14	0.435241	1
	sub-1	sub-5	7Networks_LH_SomMot_1	0.220593	1
	sub-1	sub-5	7Networks_LH_SomMot_2	0.408628	1
	sub-1	sub-5	7Networks_LH_SomMot_3	0.0751463	1
	sub-1	sub-5	7Networks_LH_SomMot_4	0.0513159	1
	sub-1	sub-5	L_Thalamus	0.0454096	1
	sub-1	sub-5	L_Caudate	0.0102721	1
	sub-1	sub-5	L_Putamen	0.0353975	1
	sub-1	sub-5	L_Pallidum	0.0342711	1
	sub-1	sub-5	L_Hippocampus	0.0644527	1
	sub-1	sub-5	L_Amygdala	0.0871242	1
	sub-1	sub-5	L_Accumbens	0.0801945	1
	sub-1	sub-5	R_Thalamus	0.0439839	1
	sub-1	sub-5	R_Caudate	0.10572	1
	sub-1	sub-5	R_Putamen	0.0336863	1
	sub-1	sub-5	R_Pallidum	0.0548672	1
	sub-1	sub-5	R_Hippocampus	0.0843636	1
	sub-1	sub-5	7Networks_RH_Vis_13	0.264983	1
	sub-1	sub-5	7Networks_RH_Vis_14	0.191036	1
	sub-1	sub-5	7Networks_RH_Vis_15	0.367318	1
	sub-1	sub-5	7Networks_RH_SomMot_1	0.419122	1
	sub-1	sub-5	7Networks_RH_SomMot_2	0.493542	1
	sub-1	sub-5	7Networks_RH_SomMot_3	0.0117359	1
	sub-1	sub-5	7Networks_RH_SomMot_4	0.101961	1
	sub-1	sub-5	R_Accumbens	-0.00914272	1
	sub-1	sub-5	R_Amygdala	0.0546767	1
	sub-4	sub-5	7Networks_LH_Cont_Par_2	0.0584452	1
	sub-4	sub-5	7Networks_LH_Cont_Par_3	0.0570979	1
	sub-4	sub-5	7Networks_LH_Cont_Temp_1	0.091766	1
	sub-4	sub-5	7Networks_LH_Cont_PFCl_1	-0.0345066	1
	sub-4	sub-5	7Networks_LH_Cont_PFCl_2	0.0717111	1
	sub-4	sub-5	7Networks_LH_Cont_PFCl_3	0.0221961	1
	sub-4	sub-5	7Networks_LH_Cont_PFCl_4	0.118881	1
	sub-4	sub-5	7Networks_LH_Cont_PFCl_5	0.0502834	1
	sub-4	sub-5	7Networks_LH_Cont_PFCl_6	0.0256377	1
	sub-4	sub-5	7Networks_LH_Cont_pCun_1	0.0369692	1
	sub-4	sub-5	7Networks_LH_Cont_Cing_1	0.151537	1
	sub-4	sub-5	7Networks_LH_Cont_Cing_2	0.032562	1
	sub-4	sub-5	7Networks_LH_Default_Temp_1	0.0238135	1
	sub-4	sub-5	7Networks_LH_Default_Temp_2	-0.0137313	1
	sub-4	sub-5	7Networks_LH_Default_Temp_3	0.199026	1
	sub-4	sub-5	7Networks_LH_DorsAttn_Post_8	0.117202	1
	sub-4	sub-5	7Networks_LH_DorsAttn_Post_9	0.10276	1
	sub-4	sub-5	7Networks_LH_DorsAttn_Post_10	0.0976202	1
	sub-4	sub-5	7Networks_LH_DorsAttn_FEF_1	0.0912544	1
	sub-4	sub-5	7Networks_LH_DorsAttn_FEF_2	0.164173	1
	sub-4	sub-5	7Networks_LH_DorsAttn_PrCv_1	0.111616	1
	sub-4	sub-5	7Networks_LH_SalVentAttn_ParOper_1	0.0885328	1
	sub-4	sub-5	7Networks_LH_SalVentAttn_ParOper_2	-0.00360792	1
	sub-4	sub-5	7Networks_RH_Cont_Par_3	0.0665762	1
	sub-4	sub-5	7Networks_RH_Cont_Temp_1	0.0695998	1
	sub-4	sub-5	7Networks_RH_Cont_PFCv_1	0.0710125	1
	sub-4	sub-5	7Networks_RH_Cont_PFCl_1	0.0801876	1
	sub-4	sub-5	7Networks_RH_Cont_PFCl_2	0.110714	1
	sub-4	sub-5	7Networks_RH_Cont_PFCl_3	0.10943	1
	sub-4	sub-5	7Networks_RH_Cont_PFCl_4	0.172969	1
	sub-4	sub-5	7Networks_RH_Cont_PFCl_5	0.0309761	1
	sub-4	sub-5	7Networks_RH_Cont_PFCl_6	0.05659	1
	sub-4	sub-5	7Networks_RH_Cont_PFCl_7	0.102984	1
	sub-4	sub-5	7Networks_RH_Cont_pCun_1	0.0545134	1
	sub-4	sub-5	7Networks_RH_Cont_PFCmp_1	0.138246	1
	sub-4	sub-5	7Networks_RH_Cont_PFCmp_2	0.0294446	1
	sub-4	sub-5	7Networks_RH_Cont_PFCmp_3	0.141243	1
	sub-4	sub-5	7Networks_RH_Cont_PFCmp_4	0.0485149	1
	sub-4	sub-5	7Networks_RH_Default_Par_1	0.160101	1
	sub-4	sub-5	7Networks_RH_Default_Par_2	0.144075	1
	sub-4	sub-5	7Networks_RH_Default_Par_3	-0.0212196	1
	sub-4	sub-5	7Networks_RH_Default_Temp_1	0.141817	1
	sub-4	sub-5	7Networks_RH_Default_Temp_2	0.105539	1
	sub-4	sub-5	7Networks_RH_Default_Temp_3	0.299539	1
	sub-4	sub-5	7Networks_RH_Default_Temp_4	0.119446	1
	sub-4	sub-5	7Networks_RH_Default_Temp_5	0.165577	1
	sub-4	sub-5	7Networks_RH_Default_PFCv_1	0.102472	1
	sub-4	sub-5	7Networks_RH_Default_PFCm_1	0.105114	1
	sub-4	sub-5	7Networks_RH_Default_PFCm_2	0.103348	1
	sub-4	sub-5	7Networks_RH_Default_PFCm_3	0.0988831	1
	sub-4	sub-5	7Networks_RH_Default_PFCm_4	0.0973772	1
	sub-4	sub-5	7Networks_RH_Default_PFCm_5	0.0767707	1
	sub-4	sub-5	7Networks_RH_Default_PFCm_6	0.0801694	1
	sub-4	sub-5	7Networks_RH_Default_PFCm_7	-0.0278663	1
	sub-4	sub-5	7Networks_RH_Default_PCC_1	0.0379966	1
	sub-4	sub-5	7Networks_RH_Default_PCC_2	0.0573361	1
	sub-4	sub-5	7Networks_RH_Default_PCC_3	0.176438	1
	sub-4	sub-5	7Networks_LH_Default_Temp_5	0.191773	1
	sub-4	sub-5	7Networks_LH_Default_Temp_6	0.182106	1
	sub-4	sub-5	7Networks_LH_Default_Temp_7	0.00216022	1
	sub-4	sub-5	7Networks_LH_Default_Temp_8	0.121456	1
	sub-4	sub-5	7Networks_LH_Default_Temp_9	0.0924484	1
	sub-4	sub-5	7Networks_LH_Default_PFC_1	0.101321	1
	sub-4	sub-5	7Networks_LH_Default_PFC_2	0.0498774	1
	sub-4	sub-5	7Networks_LH_Default_PFC_3	0.067112	1
	sub-4	sub-5	7Networks_LH_Default_PFC_4	0.0678709	1
	sub-4	sub-5	7Networks_LH_Default_PFC_5	0.0718589	1
	sub-4	sub-5	7Networks_LH_Default_PFC_6	0.119259	1
	sub-4	sub-5	7Networks_LH_Default_PFC_7	0.0896729	1
	sub-4	sub-5	7Networks_LH_Default_PFC_8	0.113579	1
	sub-4	sub-5	7Networks_LH_Default_PFC_9	0.068751	1
	sub-4	sub-5	7Networks_LH_Default_PFC_10	0.078967	1
	sub-4	sub-5	7Networks_LH_Default_PFC_11	0.0660425	1
	sub-4	sub-5	7Networks_LH_Default_PFC_12	0.0243975	1
	sub-4	sub-5	7Networks_LH_Default_PFC_13	0.107634	1
	sub-1	sub-5	7Networks_RH_Default_PFCm_7	0.0565103	1
	sub-1	sub-5	7Networks_RH_Default_PCC_1	0.166658	1
	sub-1	sub-5	7Networks_RH_Default_PCC_2	0.193822	1
	sub-1	sub-5	7Networks_RH_Default_PCC_3	0.202275	1
	sub-1	sub-5	7Networks_RH_SomMot_5	0.0757551	1
	sub-1	sub-5	7Networks_RH_SomMot_6	0.122441	1
	sub-1	sub-5	7Networks_RH_SomMot_7	-0.00318443	1
	sub-1	sub-5	7Networks_LH_Vis_1	0.44897	1
	sub-1	sub-5	7Networks_LH_Vis_2	0.467298	1
	sub-1	sub-5	7Networks_LH_Vis_3	0.220136	1
	sub-2	sub-5	7Networks_LH_Vis_1	0.450589	1
	sub-2	sub-5	7Networks_LH_Vis_2	0.415626	1
	sub-2	sub-5	7Networks_LH_Vis_3	0.314209	1
	sub-2	sub-5	7Networks_LH_Vis_8	0.353021	1
	sub-2	sub-5	7Networks_LH_Vis_9	0.256667	1
	sub-2	sub-5	7Networks_LH_Vis_10	0.191938	1
	sub-2	sub-5	7Networks_LH_Vis_11	0.320832	1
	sub-2	sub-5	7Networks_LH_Vis_12	0.119464	1
	sub-2	sub-5	7Networks_LH_Vis_13	0.202219	1
	sub-2	sub-5	7Networks_LH_Vis_14	0.421813	1
	sub-2	sub-5	7Networks_LH_SomMot_1	0.175573	1
	sub-2	sub-5	7Networks_LH_SomMot_2	0.469952	1
	sub-2	sub-5	7Networks_LH_Vis_4	0.197921	1
	sub-2	sub-5	7Networks_LH_Vis_5	0.272011	1
	sub-2	sub-5	7Networks_LH_Vis_6	0.0235136	1
	sub-2	sub-5	7Networks_LH_Vis_7	0.380336	1
	sub-2	sub-5	7Networks_LH_SomMot_7	0.0190346	1
	sub-2	sub-5	7Networks_LH_SomMot_8	0.0326779	1
	sub-2	sub-5	7Networks_LH_SomMot_9	-0.0529444	1
	sub-2	sub-5	7Networks_LH_SomMot_10	-0.0609769	1
	sub-2	sub-5	7Networks_LH_SomMot_11	0.0656524	1
	sub-2	sub-5	7Networks_LH_SomMot_12	-0.052479	1
	sub-2	sub-5	7Networks_LH_SomMot_13	0.017571	1
	sub-2	sub-5	7Networks_LH_SomMot_14	0.0806342	1
	sub-2	sub-5	7Networks_LH_SomMot_15	0.0083911	1
	sub-2	sub-5	7Networks_LH_SomMot_16	0.0576173	1
	sub-2	sub-5	7Networks_LH_DorsAttn_Post_1	0.270104	1
	sub-2	sub-5	7Networks_LH_DorsAttn_Post_2	0.182674	1
	sub-2	sub-5	7Networks_LH_DorsAttn_Post_3	0.165472	1
	sub-2	sub-5	7Networks_LH_DorsAttn_Post_4	0.0672075	1
	sub-2	sub-5	7Networks_LH_DorsAttn_Post_5	0.0362504	1
	sub-2	sub-5	7Networks_LH_DorsAttn_Post_6	0.140047	1
	sub-2	sub-5	7Networks_LH_DorsAttn_Post_7	0.0865669	1
	sub-2	sub-5	7Networks_LH_DorsAttn_Post_8	0.151947	1
	sub-2	sub-5	7Networks_LH_DorsAttn_Post_9	0.0663229	1
	sub-2	sub-5	7Networks_LH_DorsAttn_Post_10	0.0738682	1
	sub-2	sub-5	7Networks_LH_DorsAttn_FEF_1	0.142438	1
	sub-2	sub-5	7Networks_LH_DorsAttn_FEF_2	0.0518591	1
	sub-2	sub-5	7Networks_LH_DorsAttn_PrCv_1	0.0619257	1
	sub-2	sub-5	7Networks_LH_SalVentAttn_ParOper_1	0.188303	1
	sub-2	sub-5	7Networks_LH_SalVentAttn_ParOper_2	0.00656495	1
	sub-2	sub-5	7Networks_LH_SalVentAttn_ParOper_3	-0.118583	1
	sub-2	sub-5	7Networks_LH_SalVentAttn_FrOper_1	0.00168406	1
	sub-2	sub-5	7Networks_LH_SalVentAttn_FrOper_2	0.078699	1
	sub-2	sub-5	7Networks_LH_SalVentAttn_FrOper_3	-0.0190049	1
	sub-2	sub-5	7Networks_LH_SalVentAttn_FrOper_4	-0.00469149	1
	sub-2	sub-5	7Networks_LH_SalVentAttn_PFCl_1	0.0605988	1
	sub-2	sub-5	7Networks_LH_SalVentAttn_Med_1	0.00130499	1
	sub-2	sub-5	7Networks_LH_SalVentAttn_Med_2	0.108447	1
	sub-2	sub-5	7Networks_RH_Vis_1	0.195916	1
	sub-2	sub-5	7Networks_LH_SalVentAttn_Med_3	0.0287886	1
	sub-2	sub-5	7Networks_LH_Limbic_OFC_1	0.0398232	1
	sub-2	sub-5	7Networks_LH_SomMot_3	-0.0277689	1
	sub-2	sub-5	7Networks_LH_SomMot_4	0.0133123	1
	sub-2	sub-5	7Networks_LH_SomMot_5	-0.00200432	1
	sub-2	sub-5	7Networks_LH_SomMot_6	-0.00166474	1
	sub-2	sub-5	7Networks_LH_Limbic_TempPole_4	0.0811077	1
	sub-2	sub-5	7Networks_LH_Cont_Par_1	0.0706332	1
	sub-2	sub-5	7Networks_LH_Cont_Par_2	0.12653	1
	sub-2	sub-5	7Networks_LH_Cont_Par_3	0.141952	1
	sub-2	sub-5	7Networks_LH_Cont_Temp_1	0.162898	1
	sub-2	sub-5	7Networks_LH_Cont_PFCl_1	0.0572873	1
	sub-2	sub-5	7Networks_LH_Cont_PFCl_2	0.0875073	1
	sub-2	sub-5	7Networks_LH_Cont_PFCl_3	0.0597243	1
	sub-2	sub-5	7Networks_LH_Cont_PFCl_4	0.159512	1
	sub-2	sub-5	7Networks_LH_Cont_PFCl_5	0.149092	1
	sub-2	sub-5	7Networks_LH_Cont_PFCl_6	0.100969	1
	sub-2	sub-5	7Networks_LH_Cont_pCun_1	0.122317	1
	sub-2	sub-5	7Networks_LH_Cont_Cing_1	-0.0157042	1
	sub-2	sub-5	7Networks_LH_Cont_Cing_2	-0.044426	1
	sub-2	sub-5	7Networks_LH_Default_Temp_1	0.0220184	1
	sub-2	sub-5	7Networks_LH_Default_Temp_2	0.06868	1
	sub-2	sub-5	7Networks_LH_Default_Temp_3	0.239895	1
	sub-2	sub-5	7Networks_LH_Default_Temp_4	0.116494	1
	sub-2	sub-5	7Networks_LH_Default_Temp_5	0.258116	1
	sub-2	sub-5	7Networks_LH_Default_Temp_6	0.0177709	1
	sub-2	sub-5	7Networks_LH_Default_Temp_7	0.155852	1
	sub-2	sub-5	7Networks_LH_Default_Temp_8	0.134931	1
	sub-2	sub-5	7Networks_LH_Default_Temp_9	0.137732	1
	sub-2	sub-5	7Networks_LH_Default_PFC_1	0.118511	1
	sub-2	sub-5	7Networks_LH_Default_PFC_2	0.0446818	1
	sub-2	sub-5	7Networks_LH_Default_PFC_3	0.129586	1
	sub-2	sub-5	7Networks_LH_Default_PFC_4	0.0467944	1
	sub-2	sub-5	7Networks_LH_Default_PFC_5	0.130864	1
	sub-2	sub-5	7Networks_LH_Default_PFC_6	0.0543079	1
	sub-3	sub-5	7Networks_LH_Vis_12	0.0882358	0
	sub-3	sub-5	7Networks_LH_Vis_13	0.257202	0
	sub-3	sub-5	7Networks_LH_Vis_11	0.378605	0
	sub-3	sub-5	7Networks_LH_SomMot_2	0.485503	0
	sub-3	sub-5	7Networks_LH_SomMot_3	0.0770694	0
	sub-3	sub-5	7Networks_LH_SomMot_4	0.0655598	0
	sub-3	sub-5	7Networks_LH_SomMot_5	0.0519172	0
	sub-3	sub-5	7Networks_LH_SomMot_6	0.0454493	0
	sub-3	sub-5	7Networks_LH_SomMot_7	0.132584	0
	sub-3	sub-5	7Networks_LH_SomMot_8	0.0233456	0
	sub-3	sub-5	7Networks_LH_SomMot_9	-0.00740311	0
	sub-3	sub-5	7Networks_LH_SomMot_10	-0.0200659	0
	sub-3	sub-5	7Networks_LH_SomMot_11	0.0308718	0
	sub-3	sub-5	7Networks_LH_SomMot_12	-0.0265569	0
	sub-3	sub-5	7Networks_LH_Vis_14	0.393264	0
	sub-3	sub-5	7Networks_LH_SomMot_1	0.262279	0
	sub-3	sub-5	7Networks_LH_DorsAttn_FEF_2	0.116231	0
	sub-3	sub-5	7Networks_LH_DorsAttn_PrCv_1	0.106847	0
	sub-3	sub-5	7Networks_LH_SalVentAttn_ParOper_1	0.231038	0
	sub-3	sub-5	7Networks_LH_SalVentAttn_ParOper_2	0.00194392	0
	sub-3	sub-5	7Networks_LH_SalVentAttn_ParOper_3	-0.00292277	0
	sub-3	sub-5	7Networks_LH_SalVentAttn_FrOper_1	0.0990331	0
	sub-3	sub-5	7Networks_LH_SalVentAttn_FrOper_2	0.0153223	0
	sub-3	sub-5	7Networks_LH_SalVentAttn_FrOper_3	0.0818762	0
	sub-3	sub-5	7Networks_LH_SalVentAttn_FrOper_4	0.0352728	0
	sub-3	sub-5	7Networks_LH_SalVentAttn_PFCl_1	0.0639421	0
	sub-3	sub-5	7Networks_LH_SalVentAttn_Med_1	0.0460337	0
	sub-3	sub-5	7Networks_LH_SalVentAttn_Med_2	0.115536	0
	sub-3	sub-5	7Networks_RH_Vis_1	0.230194	0
	sub-3	sub-5	7Networks_LH_SalVentAttn_Med_3	0.0654532	0
	sub-3	sub-5	7Networks_LH_Limbic_OFC_1	0.0588643	0
	sub-3	sub-5	7Networks_LH_Limbic_OFC_2	-0.109827	0
	sub-3	sub-5	7Networks_LH_Limbic_TempPole_1	0.0741979	0
	sub-3	sub-5	7Networks_LH_Limbic_TempPole_2	0.0373518	0
	sub-3	sub-5	7Networks_LH_Limbic_TempPole_3	0.0547462	0
	sub-3	sub-5	7Networks_LH_Limbic_TempPole_4	0.0915326	0
	sub-3	sub-5	7Networks_LH_Cont_Par_1	-0.0358636	0
	sub-3	sub-5	7Networks_LH_Cont_Par_2	-0.0127281	0
	sub-3	sub-5	7Networks_LH_Cont_Par_3	0.181333	0
	sub-3	sub-5	7Networks_LH_Cont_Temp_1	-0.000545004	0
	sub-3	sub-5	7Networks_LH_Cont_PFCl_1	-0.0322631	0
	sub-3	sub-5	7Networks_LH_SomMot_13	-0.0449358	0
	sub-3	sub-5	7Networks_LH_SomMot_14	0.00870022	0
	sub-3	sub-5	7Networks_LH_SomMot_15	-0.0289622	0
	sub-3	sub-5	7Networks_LH_SomMot_16	0.000616904	0
	sub-3	sub-5	7Networks_LH_DorsAttn_Post_1	0.215087	0
	sub-3	sub-5	7Networks_LH_DorsAttn_Post_2	0.069092	0
	sub-3	sub-5	7Networks_LH_DorsAttn_Post_3	0.135939	0
	sub-3	sub-5	7Networks_LH_DorsAttn_Post_4	0.120283	0
	sub-3	sub-5	7Networks_LH_DorsAttn_Post_5	0.0253128	0
	sub-3	sub-5	7Networks_LH_DorsAttn_Post_6	0.156089	0
	sub-3	sub-5	7Networks_LH_DorsAttn_Post_7	0.116788	0
	sub-3	sub-5	7Networks_LH_DorsAttn_Post_8	0.125589	0
	sub-3	sub-5	7Networks_LH_DorsAttn_Post_9	0.151473	0
	sub-3	sub-5	7Networks_LH_DorsAttn_Post_10	0.0619195	0
	sub-3	sub-5	7Networks_LH_DorsAttn_FEF_1	0.146198	0
	sub-3	sub-5	7Networks_LH_Default_Temp_8	0.156551	0
	sub-3	sub-5	7Networks_LH_Default_Temp_9	0.0745019	0
	sub-3	sub-5	7Networks_LH_Default_PFC_1	0.0702161	0
	sub-3	sub-5	7Networks_LH_Default_PFC_2	-0.0383839	0
	sub-3	sub-5	7Networks_LH_Default_PFC_3	0.0837038	0
	sub-3	sub-5	7Networks_LH_Default_PFC_4	-0.0200468	0
	sub-3	sub-5	7Networks_LH_Default_PFC_5	0.0993921	0
	sub-3	sub-5	7Networks_LH_Default_PFC_6	-0.0443145	0
	sub-3	sub-5	7Networks_LH_Default_PFC_7	0.014405	0
	sub-3	sub-5	7Networks_LH_Default_PFC_8	0.0408115	0
	sub-3	sub-5	7Networks_LH_Default_PFC_9	0.0777418	0
	sub-3	sub-5	7Networks_LH_Default_PFC_10	0.0943715	0
	sub-3	sub-5	7Networks_LH_Default_PFC_11	0.0904641	0
	sub-3	sub-5	7Networks_LH_Default_PFC_12	0.0527311	0
	sub-3	sub-5	7Networks_LH_Default_PFC_13	0.0891089	0
	sub-3	sub-5	7Networks_LH_Default_PCC_1	0.0690411	0
	sub-3	sub-5	7Networks_LH_Default_PCC_2	0.0633398	0
	sub-3	sub-5	7Networks_LH_Default_PCC_3	0.0181158	0
	sub-3	sub-5	7Networks_LH_Default_PCC_4	0.149442	0
	sub-3	sub-5	7Networks_LH_Default_PHC_1	0.133505	0
	sub-3	sub-5	7Networks_RH_Vis_2	0.341554	0
	sub-3	sub-5	7Networks_RH_Vis_3	0.445953	0
	sub-3	sub-5	7Networks_RH_Vis_4	0.398005	0
	sub-3	sub-5	7Networks_RH_Vis_5	0.292981	0
	sub-3	sub-5	7Networks_RH_Vis_6	0.349076	0
	sub-3	sub-5	7Networks_LH_Cont_PFCl_2	0.0492153	0
	sub-3	sub-5	7Networks_LH_Cont_PFCl_3	0.0535525	0
	sub-3	sub-5	7Networks_LH_Cont_PFCl_4	0.0305074	0
	sub-3	sub-5	7Networks_LH_Cont_PFCl_5	0.0402669	0
	sub-3	sub-5	7Networks_LH_Cont_PFCl_6	0.141005	0
	sub-3	sub-5	7Networks_LH_Cont_pCun_1	0.139576	0
	sub-3	sub-5	7Networks_LH_Cont_Cing_1	0.106579	0
	sub-3	sub-5	7Networks_LH_Cont_Cing_2	0.0189729	0
	sub-3	sub-5	7Networks_LH_Default_Temp_1	0.101678	0
	sub-3	sub-5	7Networks_LH_Default_Temp_2	-0.0935169	0
	sub-3	sub-5	7Networks_LH_Default_Temp_3	0.239897	0
	sub-3	sub-5	7Networks_LH_Default_Temp_4	0.118324	0
	sub-3	sub-5	7Networks_LH_Default_Temp_5	0.301364	0
	sub-3	sub-5	7Networks_LH_Default_Temp_6	0.0989474	0
	sub-3	sub-5	7Networks_LH_Default_Temp_7	0.0215582	0
	sub-3	sub-5	7Networks_LH_Vis_1	0.427021	0
	sub-3	sub-5	7Networks_LH_Vis_2	0.406616	0
	sub-3	sub-5	7Networks_LH_Vis_3	0.287765	0
	sub-3	sub-5	7Networks_LH_Vis_4	0.343236	0
	sub-3	sub-5	7Networks_LH_Vis_5	0.340658	0
	sub-3	sub-5	7Networks_LH_Vis_6	0.049485	0
	sub-3	sub-5	7Networks_LH_Vis_7	0.416431	0
	sub-3	sub-5	7Networks_LH_Vis_8	0.327841	0
	sub-3	sub-5	7Networks_LH_Vis_9	0.289032	0
	sub-3	sub-5	7Networks_LH_Vis_10	0.171053	0
	sub-3	sub-5	L_Accumbens	-0.00867025	0
	sub-3	sub-5	L_Amygdala	0.0713026	0
	sub-3	sub-5	L_Caudate	0.0122573	0
	sub-3	sub-5	L_Hippocampus	-0.0129457	0
	sub-3	sub-5	L_Pallidum	0.0510973	0
	sub-3	sub-5	L_Putamen	0.0759293	0
	sub-3	sub-5	L_Thalamus	0.102221	0
	sub-3	sub-5	R_Accumbens	0.0234939	0
	sub-3	sub-5	R_Amygdala	0.105167	0
	sub-3	sub-5	R_Caudate	0.0803916	0
	sub-3	sub-5	R_Hippocampus	0.0346775	0
	sub-3	sub-5	R_Pallidum	-0.0436393	0
	sub-3	sub-5	R_Putamen	0.0920484	0
	sub-3	sub-5	R_Thalamus	-0.009525	0
	sub-3	sub-5	7Networks_RH_DorsAttn_FEF_1	0.125239	0
	sub-3	sub-5	7Networks_RH_DorsAttn_FEF_2	0.169338	0
	sub-3	sub-5	7Networks_RH_DorsAttn_PrCv_1	0.171675	0
	sub-3	sub-5	7Networks_RH_SalVentAttn_TempOccPar_1	0.211518	0
	sub-3	sub-5	7Networks_RH_SalVentAttn_TempOccPar_2	0.18949	0
	sub-3	sub-5	7Networks_RH_SalVentAttn_TempOccPar_3	0.0468816	0
	sub-3	sub-5	7Networks_RH_SalVentAttn_PrC_1	0.159005	0
	sub-3	sub-5	7Networks_RH_SalVentAttn_FrOper_1	0.0780218	0
	sub-3	sub-5	7Networks_RH_SalVentAttn_FrOper_2	0.111896	0
	sub-3	sub-5	7Networks_RH_SalVentAttn_FrOper_3	0.0276053	0
	sub-3	sub-5	7Networks_RH_SalVentAttn_FrOper_4	0.11878	0
	sub-3	sub-5	7Networks_RH_SalVentAttn_Med_1	0.0820381	0
	sub-3	sub-5	7Networks_RH_SalVentAttn_Med_2	0.130057	0
	sub-3	sub-5	7Networks_RH_SalVentAttn_Med_3	0.0872528	0
	sub-3	sub-5	7Networks_RH_Limbic_OFC_1	-0.0301372	0
	sub-3	sub-5	7Networks_RH_Limbic_OFC_2	0.00946108	0
	sub-3	sub-5	7Networks_RH_Limbic_OFC_3	0.0629938	0
	sub-3	sub-5	7Networks_RH_Limbic_TempPole_1	0.0611618	0
	sub-3	sub-5	7Networks_RH_Limbic_TempPole_2	0.130337	0
	sub-3	sub-5	7Networks_RH_Limbic_TempPole_3	-0.0225861	0
	sub-3	sub-5	7Networks_RH_Cont_Par_1	0.132767	0
	sub-3	sub-5	7Networks_RH_Cont_Par_2	0.125897	0
	sub-3	sub-5	7Networks_RH_Cont_Par_3	0.118798	0
	sub-3	sub-5	7Networks_RH_Cont_Temp_1	0.00183112	0
	sub-3	sub-5	7Networks_RH_Cont_PFCv_1	0.0509452	0
	sub-3	sub-5	7Networks_RH_Cont_PFCl_1	-0.0501196	0
	sub-3	sub-5	7Networks_RH_Cont_PFCl_2	0.0794587	0
	sub-3	sub-5	7Networks_RH_Cont_PFCl_3	0.0482755	0
	sub-4	sub-5	7Networks_LH_Default_PCC_1	0.0403526	1
	sub-4	sub-5	7Networks_LH_Default_PCC_2	0.0828463	1
	sub-4	sub-5	7Networks_LH_Default_PCC_3	0.0672586	1
	sub-4	sub-5	7Networks_LH_Default_PCC_4	0.0314005	1
	sub-4	sub-5	7Networks_LH_Default_PHC_1	0.170786	1
	sub-4	sub-5	7Networks_RH_Vis_2	0.271204	1
	sub-4	sub-5	7Networks_RH_Vis_3	0.450615	1
	sub-4	sub-5	7Networks_RH_Vis_4	0.274774	1
	sub-4	sub-5	7Networks_RH_Vis_5	0.328888	1
	sub-4	sub-5	7Networks_RH_Vis_6	0.393815	1
	sub-4	sub-5	7Networks_RH_Vis_7	0.133577	1
	sub-4	sub-5	7Networks_RH_Vis_8	0.304813	1
	sub-4	sub-5	7Networks_RH_Vis_9	0.251402	1
	sub-4	sub-5	7Networks_RH_Vis_10	0.160039	1
	sub-4	sub-5	7Networks_RH_Vis_11	0.392493	1
	sub-4	sub-5	7Networks_RH_Vis_12	0.318287	1
	sub-4	sub-5	7Networks_RH_Vis_13	0.191592	1
	sub-4	sub-5	7Networks_RH_Vis_14	0.201288	1
	sub-4	sub-5	7Networks_RH_Vis_15	0.231637	1
	sub-4	sub-5	7Networks_RH_SomMot_1	0.508522	1
	sub-4	sub-5	7Networks_RH_SomMot_2	0.4908	1
	sub-4	sub-5	7Networks_RH_SomMot_3	0.049646	1
	sub-4	sub-5	7Networks_RH_SomMot_4	0.0618632	1
	sub-4	sub-5	7Networks_RH_SomMot_5	0.023722	1
	sub-4	sub-5	7Networks_RH_SomMot_6	-0.0231912	1
	sub-4	sub-5	7Networks_RH_SomMot_7	-0.030866	1
	sub-4	sub-5	7Networks_RH_SomMot_8	0.0409369	1
	sub-4	sub-5	7Networks_RH_SomMot_9	0.0642352	1
	sub-4	sub-5	L_Thalamus	-0.0135265	1
	sub-4	sub-5	L_Caudate	-0.0132496	1
	sub-4	sub-5	L_Putamen	0.00378602	1
	sub-4	sub-5	L_Pallidum	-0.0116166	1
	sub-4	sub-5	L_Hippocampus	0.0724154	1
	sub-4	sub-5	L_Amygdala	0.0836979	1
	sub-4	sub-5	L_Accumbens	-0.00394883	1
	sub-4	sub-5	R_Thalamus	0.0528967	1
	sub-4	sub-5	R_Caudate	0.0457953	1
	sub-4	sub-5	R_Putamen	0.0434513	1
	sub-4	sub-5	R_Pallidum	-0.0136133	1
	sub-4	sub-5	R_Hippocampus	0.1161	1
	sub-4	sub-5	R_Amygdala	0.0693231	1
	sub-4	sub-5	R_Accumbens	0.0392901	1
	sub-4	sub-5	7Networks_LH_Limbic_TempPole_1	0.0323689	1
	sub-4	sub-5	7Networks_LH_Limbic_TempPole_2	0.0155327	1
	sub-4	sub-5	7Networks_LH_Limbic_TempPole_3	0.093821	1
	sub-4	sub-5	7Networks_LH_Limbic_TempPole_4	0.0510059	1
	sub-4	sub-5	7Networks_LH_Cont_Par_1	0.0315823	1
	sub-3	sub-5	7Networks_RH_DorsAttn_Post_5	0.0805299	0
	sub-3	sub-5	7Networks_RH_DorsAttn_Post_6	0.17118	0
	sub-3	sub-5	7Networks_RH_DorsAttn_Post_7	0.12629	0
	sub-3	sub-5	7Networks_RH_DorsAttn_Post_8	0.239457	0
	sub-3	sub-5	7Networks_RH_DorsAttn_Post_9	0.176688	0
	sub-3	sub-5	7Networks_RH_DorsAttn_Post_10	0.0575062	0
	sub-3	sub-5	7Networks_RH_SomMot_3	0.0263474	0
	sub-3	sub-5	7Networks_RH_SomMot_4	0.0621291	0
	sub-3	sub-5	7Networks_RH_Vis_7	0.109854	0
	sub-3	sub-5	7Networks_RH_Vis_8	0.276664	0
	sub-3	sub-5	7Networks_RH_Vis_9	0.319522	0
	sub-3	sub-5	7Networks_RH_Vis_10	0.0820873	0
	sub-3	sub-5	7Networks_RH_Vis_11	0.417877	0
	sub-3	sub-5	7Networks_RH_Vis_12	0.361397	0
	sub-3	sub-5	7Networks_RH_Vis_13	0.2006	0
	sub-3	sub-5	7Networks_RH_Vis_14	0.167519	0
	sub-3	sub-5	7Networks_RH_Vis_15	0.327971	0
	sub-3	sub-5	7Networks_RH_SomMot_1	0.470988	0
	sub-3	sub-5	7Networks_RH_SomMot_2	0.52605	0
	sub-2	sub-5	7Networks_RH_Cont_PFCmp_4	0.0670767	1
	sub-2	sub-5	7Networks_RH_Default_Par_1	0.0993077	1
	sub-2	sub-5	7Networks_RH_Default_Par_2	0.165654	1
	sub-4	sub-5	7Networks_LH_SalVentAttn_ParOper_3	0.0475443	1
	sub-4	sub-5	7Networks_LH_SalVentAttn_FrOper_1	0.038191	1
	sub-4	sub-5	7Networks_LH_SalVentAttn_FrOper_2	0.139218	1
	sub-4	sub-5	7Networks_LH_SalVentAttn_FrOper_3	0.0423189	1
	sub-4	sub-5	7Networks_LH_SalVentAttn_FrOper_4	0.0985144	1
	sub-4	sub-5	7Networks_LH_SalVentAttn_PFCl_1	0.0554014	1
	sub-4	sub-5	7Networks_LH_SalVentAttn_Med_1	0.0806107	1
	sub-4	sub-5	7Networks_LH_SalVentAttn_Med_2	0.124073	1
	sub-4	sub-5	7Networks_RH_Vis_1	0.223334	1
	sub-4	sub-5	7Networks_LH_SalVentAttn_Med_3	0.0157124	1
	sub-4	sub-5	7Networks_LH_Limbic_OFC_1	0.0911781	1
	sub-4	sub-5	7Networks_LH_Limbic_OFC_2	0.0240321	1
	sub-4	sub-5	7Networks_LH_Default_Temp_4	0.167182	1
	sub-2	sub-5	7Networks_RH_Default_PFCm_7	0.0641669	1
	sub-2	sub-5	7Networks_RH_Default_PCC_1	0.151001	1
	sub-2	sub-5	7Networks_RH_Default_PCC_2	0.0950994	1
	sub-2	sub-5	7Networks_RH_Default_PCC_3	0.193249	1
	sub-2	sub-5	L_Amygdala	0.0493582	1
	sub-2	sub-5	L_Accumbens	0.0572801	1
	sub-2	sub-5	R_Thalamus	0.0835815	1
	sub-2	sub-5	R_Caudate	0.0354113	1
	sub-2	sub-5	7Networks_LH_Default_PCC_1	0.0710216	1
	sub-2	sub-5	7Networks_LH_Default_PCC_2	0.167056	1
	sub-2	sub-5	7Networks_LH_Default_PCC_3	-0.00564568	1
	sub-2	sub-5	7Networks_LH_Default_PCC_4	0.0890541	1
	sub-2	sub-5	L_Thalamus	0.0543481	1
	sub-2	sub-5	L_Caudate	-0.0808334	1
[truncated: 415,730+ more rows]

## Sheet: Supp Fig 1a
participant	in_degree_centrality
sub-1	1
sub-2	2
sub-3	0
sub-4	10
sub-5	1
sub-6	2
sub-7	3
sub-8	0
sub-9	1
sub-10	2
sub-11	1
sub-12	3
sub-13	3
sub-14	2
sub-15	3
sub-16	2
sub-17	0
sub-18	1
sub-19	2
sub-20	2
sub-21	3
sub-22	4
sub-23	2
sub-24	0
sub-25	0
sub-26	0
sub-27	13
sub-28	2
sub-29	7
sub-30	1
sub-31	10
sub-32	2
sub-33	2
sub-34	0
sub-35	10
sub-36	6
sub-37	0
sub-38	1
sub-39	10
sub-40	1
sub-41	1
sub-42	2
sub-43	10
sub-44	1
sub-45	1
sub-46	1
sub-47	5
sub-48	1
sub-49	12
sub-50	5
sub-51	3
sub-52	0
sub-53	1
sub-54	0
sub-55	0
sub-56	1
sub-57	9
sub-58	5
sub-59	2
sub-60	2
sub-61	4
sub-62	4
sub-63	5

## Sheet: Supp Fig 1b
participant	in_degree_centrality
sub-23	2
sub-24	0
sub-26	0
sub-31	10
sub-32	2
sub-33	2
sub-36	6
sub-37	0
sub-38	1
sub-39	10
sub-40	1
sub-41	1
sub-42	2
sub-43	10
sub-45	1
sub-46	1
sub-47	5
sub-48	1
sub-50	5
sub-51	3
sub-52	0
sub-53	1
sub-54	0
sub-55	0
sub-56	1
sub-58	5
sub-59	2
sub-62	4

## Sheet: Supp Fig 1c
participant	in_degree_centrality
sub-1	1
sub-2	2
sub-3	0
sub-4	10
sub-5	1
sub-6	2
sub-7	3
sub-8	0
sub-9	1
sub-10	2
sub-11	1
sub-12	3
sub-13	3
sub-14	2
sub-15	3
sub-16	2
sub-17	0
sub-18	1
sub-19	2
sub-20	2
sub-21	3
sub-22	4
sub-25	0
sub-27	13
sub-28	2
sub-29	7
sub-30	1
sub-34	0
sub-35	10
sub-44	1
sub-49	12
sub-57	9
sub-60	2
sub-61	4
sub-63	5

## Sheet: Supp Fig 2a
participant	parcel	avg_ISC	in_degree_centrality
sub-1	rPC	0.196719	1
sub-1	lDMPFC	0.0862971	1
sub-1	rDMPFC	0.0686508	1
sub-2	rPC	0.139203	2
sub-2	lDMPFC	0.0459823	2
sub-2	rDMPFC	0.0415842	2
sub-3	rPC	0.146969	0
sub-3	lDMPFC	0.0647031	0
sub-3	rDMPFC	0.0670041	0
sub-4	rPC	0.182825	10
sub-4	lDMPFC	0.0737941	10
sub-4	rDMPFC	0.086044	10
sub-5	lDMPFC	0.0626501	1
sub-5	rPC	0.119928	1
sub-5	rDMPFC	0.0793662	1
sub-6	lDMPFC	0.091047	2
sub-6	rPC	0.218276	2
sub-6	rDMPFC	0.0945264	2
sub-7	rPC	0.230489	3
sub-7	lDMPFC	0.112521	3
sub-7	rDMPFC	0.110755	3
sub-8	rPC	0.150981	0
sub-8	lDMPFC	0.0409792	0
sub-8	rDMPFC	0.0414448	0
sub-9	lDMPFC	0.0878576	1
sub-9	rPC	0.116164	1
sub-9	rDMPFC	0.0721617	1
sub-10	rPC	0.0999117	2
sub-10	rDMPFC	0.0742024	2
sub-10	lDMPFC	0.0607712	2
sub-11	lDMPFC	0.0702235	1
sub-11	rPC	0.129455	1
sub-11	rDMPFC	0.0792059	1
sub-12	rDMPFC	0.0931015	3
sub-12	lDMPFC	0.0832151	3
sub-12	rPC	0.232037	3
sub-13	rDMPFC	0.0982799	3
sub-13	lDMPFC	0.0928856	3
sub-13	rPC	0.197089	3
sub-14	rPC	0.180845	2
sub-14	lDMPFC	0.0874598	2
sub-14	rDMPFC	0.0763848	2
sub-15	lDMPFC	0.112742	3
sub-15	rPC	0.197683	3
sub-15	rDMPFC	0.113141	3
sub-16	rDMPFC	0.0815835	2
sub-16	lDMPFC	0.0872104	2
sub-16	rPC	0.145299	2
sub-17	rDMPFC	0.0897958	0
sub-17	lDMPFC	0.0726865	0
sub-17	rPC	0.22106	0
sub-18	rDMPFC	0.0540497	1
sub-18	lDMPFC	0.0481225	1
sub-18	rPC	0.141701	1
sub-19	rPC	0.180562	2
sub-19	lDMPFC	0.0776006	2
sub-19	rDMPFC	0.10048	2
sub-20	lDMPFC	0.0845766	2
sub-20	rPC	0.124731	2
sub-20	rDMPFC	0.069731	2
sub-21	lDMPFC	0.119746	3
sub-21	rPC	0.211781	3
sub-21	rDMPFC	0.121594	3
sub-22	rDMPFC	0.087318	4
sub-22	lDMPFC	0.0938914	4
sub-22	rPC	0.187788	4
sub-23	lDMPFC	0.0810753	2
sub-23	rPC	0.148399	2
sub-23	rDMPFC	0.087683	2
sub-24	lDMPFC	0.0939219	0
sub-24	rPC	0.204799	0
sub-24	rDMPFC	0.105939	0
sub-25	lDMPFC	0.0529349	0
sub-25	rDMPFC	0.0582931	0
sub-25	rPC	0.142314	0
sub-26	lDMPFC	0.0982983	0
sub-26	rDMPFC	0.0947702	0
sub-26	rPC	0.133313	0
sub-27	lDMPFC	0.0570837	13
sub-27	rPC	0.196574	13
sub-27	rDMPFC	0.0810475	13
sub-28	rPC	0.151634	2
sub-28	rDMPFC	0.0994872	2
sub-28	lDMPFC	0.109516	2
sub-29	rPC	0.169487	7
sub-29	lDMPFC	0.0904116	7
sub-29	rDMPFC	0.0972684	7
sub-30	rDMPFC	0.0674784	1
sub-30	lDMPFC	0.0855948	1
sub-30	rPC	0.125918	1
sub-31	rDMPFC	0.0989433	10
sub-31	rPC	0.192629	10
sub-31	lDMPFC	0.100136	10
sub-32	lDMPFC	0.0918557	2
sub-32	rPC	0.194022	2
sub-32	rDMPFC	0.0726103	2
sub-33	rPC	0.179062	2
sub-33	lDMPFC	0.0644269	2
sub-33	rDMPFC	0.0455871	2
sub-34	lDMPFC	0.059449	0
sub-34	rDMPFC	0.0749728	0
sub-34	rPC	0.225817	0
sub-35	rPC	0.153698	10
sub-35	rDMPFC	0.102429	10
sub-35	lDMPFC	0.0957108	10
sub-36	rPC	0.19848	6
sub-36	lDMPFC	0.09135	6
sub-36	rDMPFC	0.0966252	6
sub-37	rPC	0.158257	0
sub-37	lDMPFC	0.0292901	0
sub-37	rDMPFC	0.0334209	0
sub-38	lDMPFC	0.0852506	1
sub-38	rPC	0.230872	1
sub-38	rDMPFC	0.102815	1
sub-39	lDMPFC	0.0955067	10
sub-39	rDMPFC	0.116176	10
sub-39	rPC	0.175895	10
sub-40	rPC	0.178049	1
sub-40	rDMPFC	0.0838516	1
sub-40	lDMPFC	0.0685312	1
sub-41	rPC	0.218978	1
sub-41	lDMPFC	0.104933	1
sub-41	rDMPFC	0.0941285	1
sub-42	rDMPFC	0.115916	2
sub-42	lDMPFC	0.0891346	2
sub-42	rPC	0.252472	2
sub-43	lDMPFC	0.0881196	10
sub-43	rPC	0.218833	10
sub-43	rDMPFC	0.109256	10
sub-44	lDMPFC	0.0714569	1
sub-44	rDMPFC	0.0775038	1
sub-44	rPC	0.202603	1
sub-45	rDMPFC	0.0614582	1
sub-45	rPC	0.183319	1
sub-45	lDMPFC	0.069128	1
sub-46	rPC	0.129366	1
sub-46	rDMPFC	0.0693176	1
[truncated: 52 more rows]

## Sheet: Supp Fig 2b
participant	parcel	avg_ISC (ranked)	in_degree_centrality (ranked)
[truncated: 189 more rows]
